# Supplementary material for: Crystal structure of (S)-5-(3-acetyl-5-chloro-2-ethoxy-6-fluorophenyl)-2-oxazolidinone
Source: Acta Crystallogr E Crystallogr Commun. 2024 Mar 19;80(Pt 4):375–7. doi: 10.1107/S2056989024001920 (PMC10993593; doi:10.1107/S2056989024001920)
Supplement: Supplementary file 1 [file e-80-00375-sup1.cif]

##############################################################################
#                                                                            #
# This CIF contains the data in a paper accepted for publication in          #
# Acta Crystallographica Section E. It conforms to the requirements of       #
# Notes for Authors for Acta Crystallographica Section E, and has been       #
# peer reviewed under the auspices of the IUCr Commission on Journals.       #
#                                                                            #
# Full details of the Crystallographic Information File format               #
# are given in the paper "The Crystallographic Information File (CIF):       #
# a New Standard Archive File for Crystallography" by S. R. Hall, F. H.      #
# Allen and I. D. Brown [Acta Cryst. (1991), A47, 655-685].                  #
#                                                                            #
# The current version of the core CIF dictionary is obtainable from          #
# ftp://ftp.iucr.org/pub/cif_core.dic.                                       #
#                                                                            #
# Software is freely available for graphical display of the structure(s)     #
# in this CIF. For information consult the CIF software page                 #
# http://www.iucr.org/resources/cif/software.                                #
#                                                                            #
# This file may be used for bona fide research purposes within the           #
# scientific community so long as proper attribution is given to the journal # 
# article from which it was obtained.                                        #
#                                                                            #
##############################################################################
data_I
_audit_creation_method
;
Olex2 1.5
(compiled 2023.08.24 svn.re1ec1418 for OlexSys, GUI svn.r6817)
;
_journal_date_recd_electronic     2023-11-14
_journal_date_accepted     2024-02-27
_journal_name_full     'Acta Crystallographica, Section E'
_journal_year     2024
_journal_volume     80
_journal_issue      4
_journal_page_first     0
_journal_page_last     0
_journal_paper_category     GO
_journal_paper_doi     10.1107/S2056989024001920
_journal_coeditor_code     JY2039
_publ_contact_author_name     'Chaoying Ni'
_publ_contact_author_address
;
W. M. Keck Center for Advanced Microscopy and Microanalysis
University of Delaware
Newark, DE 19716
USA
;
_publ_contact_author_email     cni@udel.edu
_publ_contact_author_fax     ?
_publ_contact_author_phone     '302 831-6359'
_publ_section_title
;
Crystal structure of
(<i>S</i>)-5-(3-acetyl-5-chloro-2-ethoxy-6-fluorophenyl)-2-oxazolidinone
;
loop_
    _publ_author_name
    _publ_author_footnote
    _publ_author_address
    'Li, Victor' .
;
W. M. Keck Center for Advanced Microscopy and Microanalysis
University of Delaware
Newark, DE 19716
USA
;
    'Yap, Glenn P. A.' .
;
Department of Chemistry and Biochemistry
University of Delaware
Newark, DE 19716
USA
;
    'Ni, Chaoying' .
;
Department of Materials Science and Engineering
University of Delaware
Newark, DE 19716
USA
;
_publ_section_synopsis
;
The structure of
(<i>S</i>)-5-(3-acetyl-5-chloro-2-ethoxy-6-fluorophenyl)-2-oxazolidinone has
been determined to establish its absolute configuration in efforts to
synthesize an anticancer drug candidate, parsaclib.
;
_chemical_name_systematic
;\
(<i>S</i>)-5-(3-acetyl-5-chloro-2-ethoxy-6-fluorophenyl)-2-oxazolidinone
;
_chemical_name_common     ?
_chemical_formula_moiety     'C13 H13 Cl F N O4'
_chemical_formula_sum     'C13 H13 Cl F N O4'
_chemical_formula_iupac     'C13 H13 Cl F N O4'
_chemical_formula_weight     301.69
_chemical_melting_point     ?
_chemical_absolute_configuration     ad
_space_group_crystal_system     monoclinic
_space_group_name_H-M_alt     'P 1 21 1'
_space_group_name_Hall     'P 2yb'
loop_
    _space_group_symop_operation_xyz
    'x, y, z'
    '-x, y+1/2, -z'
_cell_length_a     7.8729(12)
_cell_length_b     5.5655(8)
_cell_length_c     15.492(2)
_cell_angle_alpha     90
_cell_angle_beta     101.446(3)
_cell_angle_gamma     90
_cell_volume     665.31(17)
_cell_formula_units_Z     2
_cell_measurement_reflns_used     9877
_cell_measurement_theta_min     2.910
_cell_measurement_theta_max     72.031
_cell_measurement_temperature     100.00
_exptl_crystal_description     needle
_exptl_crystal_colour     colourless
_exptl_crystal_size_max     0.413
_exptl_crystal_size_mid     0.098
_exptl_crystal_size_min     0.081
_exptl_crystal_density_diffrn     1.506
_exptl_crystal_density_meas     ?
_exptl_crystal_density_method     ?
_exptl_crystal_F_000     312
_exptl_absorpt_coefficient_mu     2.797
_exptl_absorpt_correction_type     multi-scan
_exptl_absorpt_process_details
;
(SADABS; Krause et al., 2015)
;
_exptl_absorpt_correction_T_min     0.5226
_exptl_absorpt_correction_T_max     0.7536
_diffrn_ambient_temperature     100.00
_diffrn_source     ?
_diffrn_source_power     0.06
_diffrn_source_voltage     50.0
_diffrn_source_current     1.2
_diffrn_radiation_type     CuK\a
_diffrn_radiation_wavelength     1.54178
_diffrn_measurement_device_type     'Bruker Venture Photon III'
_diffrn_measurement_method     'area detector profiles from \f and \w scans'
_diffrn_detector_area_resol_mean     ?
_diffrn_reflns_number     12247
_diffrn_reflns_av_R_equivalents     0.0607
_diffrn_reflns_av_unetI/netI     0.0444
_diffrn_reflns_theta_min     2.910
_diffrn_reflns_theta_max     72.857
_diffrn_reflns_theta_full     67.679
_diffrn_measured_fraction_theta_max     0.981
_diffrn_measured_fraction_theta_full     0.996
_diffrn_reflns_limit_h_min     -9
_diffrn_reflns_limit_h_max     9
_diffrn_reflns_limit_k_min     -6
_diffrn_reflns_limit_k_max     6
_diffrn_reflns_limit_l_min     -19
_diffrn_reflns_limit_l_max     19
_refine_special_details
;
1. Fixed Uiso
 At 1.2 times of:
  All C(H) groups, All C(H,H) groups, All N(H) groups
 At 1.5 times of:
  All C(H,H,H) groups
2.a Ternary CH refined with riding coordinates:
 C3(H3)
2.b Secondary CH2 refined with riding coordinates:
 C2(H2A,H2B), C10(H10A,H10B)
2.c Aromatic/amide H refined with riding coordinates:
 C7(H7)
2.d Idealised Me refined as rotating group:
 C11(H11A,H11B,H11C), C13(H13A,H13B,H13C)
;
_reflns_number_total     2540
_reflns_number_gt     2483
_reflns_threshold_expression     'I > 2\s(I)'
_refine_ls_structure_factor_coef     Fsqd
_refine_ls_matrix_type     full
_refine_ls_R_factor_all     0.0511
_refine_ls_R_factor_gt     0.0498
_refine_ls_wR_factor_gt     0.1346
_refine_ls_wR_factor_ref     0.1356
_refine_ls_goodness_of_fit_ref     1.083
_refine_ls_restrained_S_all     1.083
_refine_ls_number_reflns     2540
_refine_ls_number_parameters     186
_refine_ls_number_restraints     1
_refine_ls_hydrogen_treatment     mixed
_refine_ls_weighting_scheme     calc
_refine_ls_weighting_details
              'w=1/[\s^2^(Fo^2^)+(0.0799P)^2^+0.4134P] where P=(Fo^2^+2Fc^2^)/3'
_atom_sites_solution_hydrogens     mixed
_atom_sites_solution_primary     dual
_atom_sites_solution_secondary     ?
_refine_ls_shift/su_max     0.000
_refine_ls_shift/su_mean     0.000
_refine_diff_density_max     0.437
_refine_diff_density_min     -0.278
_refine_ls_extinction_method     none
_refine_ls_extinction_coef     .
_refine_ls_abs_structure_details
;
Flack <i>x</i> determined using 1052 quotients
[(<i>I</i>^+^)-(<i>I</i>^-^)]/[(<i>I</i>^+^)+(<i>I</i>^-^)]
(Parsons <i>et al.</i>,  2013)
;
_refine_ls_abs_structure_Flack     0.009(11)
loop_
    _atom_type_symbol
    _atom_type_description
    _atom_type_scat_dispersion_real
    _atom_type_scat_dispersion_imag
    _atom_type_scat_source
    'C' 'C' 0.0181 0.0091
                         'International Tables Vol C Tables 4.2.6.8 and 6.1.1.4'
    'H' 'H' 0.0000 0.0000
                         'International Tables Vol C Tables 4.2.6.8 and 6.1.1.4'
    'N' 'N' 0.0311 0.0180
                         'International Tables Vol C Tables 4.2.6.8 and 6.1.1.4'
    'O' 'O' 0.0492 0.0322
                         'International Tables Vol C Tables 4.2.6.8 and 6.1.1.4'
    'F' 'F' 0.0727 0.0534
                         'International Tables Vol C Tables 4.2.6.8 and 6.1.1.4'
    'Cl' 'Cl' 0.3639 0.7018
                         'International Tables Vol C Tables 4.2.6.8 and 6.1.1.4'
_computing_data_collection
;
APEX4 (Bruker, 2021)
;
_computing_cell_refinement
;
SAINT V8.40B (Bruker, 2016)
;
_computing_data_reduction
;
SAINT V8.40B (Bruker, 2016)
;
_computing_structure_solution
;
<i>SHELXT2018/2</i> (Sheldrick, 2015a)
;
_computing_structure_refinement
;
<i>SHELXL2019/3</i> (Sheldrick, 2015b)
;
_computing_molecular_graphics
;
Olex2 1.5 (Dolomanov <i>et al.</i>,  2009)
;
_computing_publication_material
;
Olex2 1.5 (Dolomanov <i>et al.</i>,  2009)
;
loop_
    _atom_site_type_symbol
    _atom_site_label
    _atom_site_fract_x
    _atom_site_fract_y
    _atom_site_fract_z
    _atom_site_U_iso_or_equiv
    _atom_site_adp_type
    _atom_site_calc_flag
    _atom_site_occupancy
    _atom_site_disorder_assembly
    _atom_site_disorder_group
    Cl Cl1 0.46325(14) -0.0030(2) 0.91489(7) 0.0449(3) Uani d 1 . .
    F F1 0.3318(3) 0.1581(4) 0.73539(17) 0.0349(6) Uani d 1 . .
    O O1 0.4236(3) 0.2441(5) 0.57659(19) 0.0301(6) Uani d 1 . .
    O O2 0.1716(4) 0.0984(5) 0.50190(19) 0.0322(7) Uani d 1 . .
    O O3 0.8242(3) 0.6319(5) 0.70925(19) 0.0289(6) Uani d 1 . .
    O O4 0.9772(4) 0.7707(7) 0.9207(2) 0.0495(9) Uani d 1 . .
    N N1 0.1913(5) 0.4736(7) 0.5652(2) 0.0353(8) Uani d 1 . .
    H H1 0.090(7) 0.528(11) 0.557(3) 0.042 Uiso d 1 . .
    C C1 0.2492(5) 0.2622(7) 0.5438(3) 0.0268(8) Uani d 1 . .
    C C2 0.3247(6) 0.6254(8) 0.6146(4) 0.0493(13) Uani d 1 . .
    H H2A 0.298858 0.669061 0.672563 0.059 Uiso calc 1 . .
    H H2B 0.339997 0.773721 0.581675 0.059 Uiso calc 1 . .
    C C3 0.4851(5) 0.4609(7) 0.6246(3) 0.0328(9) Uani d 1 . .
    H H3 0.573730 0.539348 0.595815 0.039 Uiso calc 1 . .
    C C4 0.5655(5) 0.4054(7) 0.7189(3) 0.0270(8) Uani d 1 . .
    C C5 0.7273(5) 0.5032(8) 0.7582(3) 0.0275(8) Uani d 1 . .
    C C6 0.7992(5) 0.4604(8) 0.8463(3) 0.0294(8) Uani d 1 . .
    C C7 0.7180(6) 0.3066(8) 0.8952(3) 0.0321(9) Uani d 1 . .
    H H7 0.769301 0.272687 0.954743 0.039 Uiso calc 1 . .
    C C8 0.5617(5) 0.2021(8) 0.8570(3) 0.0304(9) Uani d 1 . .
    C C9 0.4874(5) 0.2588(7) 0.7713(3) 0.0278(8) Uani d 1 . .
    C C10 0.7841(5) 0.8849(8) 0.7014(3) 0.0353(10) Uani d 1 . .
    H H10A 0.766791 0.949590 0.758510 0.042 Uiso calc 1 . .
    H H10B 0.676577 0.911158 0.656942 0.042 Uiso calc 1 . .
    C C11 0.9338(6) 1.0079(9) 0.6736(3) 0.0387(10) Uani d 1 . .
    H H11A 0.957185 0.931322 0.620211 0.058 Uiso calc 1 . .
    H H11B 1.036659 0.995249 0.720835 0.058 Uiso calc 1 . .
    H H11C 0.905624 1.177735 0.661648 0.058 Uiso calc 1 . .
    C C12 0.9720(6) 0.5739(8) 0.8859(3) 0.0345(9) Uani d 1 . .
    C C13 1.1270(6) 0.4320(13) 0.8800(4) 0.0605(18) Uani d 1 . .
    H H13A 1.231157 0.523590 0.905643 0.091 Uiso calc 1 . .
    H H13B 1.127680 0.397057 0.818083 0.091 Uiso calc 1 . .
    H H13C 1.125416 0.281004 0.912361 0.091 Uiso calc 1 . .
loop_
    _atom_site_aniso_label
    _atom_site_aniso_U_11
    _atom_site_aniso_U_22
    _atom_site_aniso_U_33
    _atom_site_aniso_U_12
    _atom_site_aniso_U_13
    _atom_site_aniso_U_23
    Cl1 0.0441(6) 0.0441(6) 0.0467(6) -0.0063(5) 0.0097(5) 0.0123(5)
    F1 0.0204(11) 0.0352(14) 0.0458(14) -0.0082(9) -0.0014(9) 0.0003(11)
    O1 0.0236(13) 0.0249(14) 0.0366(15) -0.0006(11) -0.0063(11) -0.0011(11)
    O2 0.0284(14) 0.0259(14) 0.0369(15) -0.0028(11) -0.0062(12) -0.0021(12)
    O3 0.0246(13) 0.0234(14) 0.0374(15) -0.0009(11) 0.0035(11) -0.0027(12)
    O4 0.0407(18) 0.040(2) 0.059(2) -0.0019(15) -0.0109(16) -0.0079(16)
    N1 0.0272(17) 0.0273(18) 0.044(2) 0.0064(16) -0.0101(14) -0.0030(16)
    C1 0.0214(18) 0.0269(19) 0.0282(19) 0.0005(15) -0.0043(14) 0.0061(15)
    C2 0.047(3) 0.023(2) 0.063(3) 0.007(2) -0.024(2) -0.003(2)
    C3 0.031(2) 0.023(2) 0.039(2) -0.0033(16) -0.0072(17) 0.0025(16)
    C4 0.0220(17) 0.0228(17) 0.033(2) 0.0010(14) -0.0024(15) 0.0008(15)
    C5 0.0199(16) 0.0234(17) 0.036(2) 0.0001(15) -0.0007(14) -0.0027(17)
    C6 0.0216(17) 0.031(2) 0.0322(19) 0.0010(15) -0.0037(14) -0.0037(16)
    C7 0.0283(19) 0.037(2) 0.0278(19) 0.0033(16) -0.0029(16) -0.0010(16)
    C8 0.0275(19) 0.027(2) 0.037(2) 0.0023(15) 0.0073(16) 0.0039(16)
    C9 0.0158(16) 0.0233(18) 0.041(2) -0.0003(14) -0.0035(15) -0.0026(16)
    C10 0.029(2) 0.025(2) 0.049(3) 0.0024(17) 0.0004(18) -0.0005(19)
    C11 0.041(2) 0.028(2) 0.048(2) -0.0125(19) 0.0126(19) -0.008(2)
    C12 0.030(2) 0.036(2) 0.032(2) -0.0060(17) -0.0048(16) -0.0022(17)
    C13 0.025(2) 0.077(4) 0.075(4) -0.002(2) 0.001(2) -0.039(3)
_geom_special_details
;
 All esds (except the esd in the dihedral angle between two l.s. planes)
 are estimated using the full covariance matrix.  The cell esds are taken
 into account individually in the estimation of esds in distances, angles
 and torsion angles; correlations between esds in cell parameters are only
 used when they are defined by crystal symmetry.  An approximate (isotropic)
 treatment of cell esds is used for estimating esds involving l.s. planes.
;
loop_
    _geom_bond_atom_site_label_1
    _geom_bond_atom_site_label_2
    _geom_bond_site_symmetry_2
    _geom_bond_distance
    _geom_bond_publ_flag
    Cl1 C8 . 1.727(4) ?
    F1 C9 . 1.361(4) ?
    O1 C1 . 1.370(5) ?
    O1 C3 . 1.449(5) ?
    O2 C1 . 1.211(5) ?
    O3 C5 . 1.378(5) ?
    O3 C10 . 1.443(5) ?
    O4 C12 . 1.217(6) ?
    N1 H1 . 0.84(6) ?
    N1 C1 . 1.328(6) ?
    N1 C2 . 1.443(6) ?
    C2 H2A . 0.9900 ?
    C2 H2B . 0.9900 ?
    C2 C3 . 1.542(6) ?
    C3 H3 . 1.0000 ?
    C3 C4 . 1.505(5) ?
    C4 C5 . 1.408(5) ?
    C4 C9 . 1.379(6) ?
    C5 C6 . 1.392(6) ?
    C6 C7 . 1.380(6) ?
    C6 C12 . 1.515(5) ?
    C7 H7 . 0.9500 ?
    C7 C8 . 1.383(6) ?
    C8 C9 . 1.377(6) ?
    C10 H10A . 0.9900 ?
    C10 H10B . 0.9900 ?
    C10 C11 . 1.498(6) ?
    C11 H11A . 0.9800 ?
    C11 H11B . 0.9800 ?
    C11 H11C . 0.9800 ?
    C12 C13 . 1.472(7) ?
    C13 H13A . 0.9800 ?
    C13 H13B . 0.9800 ?
    C13 H13C . 0.9800 ?
loop_
    _geom_angle_atom_site_label_1
    _geom_angle_atom_site_label_2
    _geom_angle_atom_site_label_3
    _geom_angle_site_symmetry_1
    _geom_angle_site_symmetry_3
    _geom_angle
    _geom_angle_publ_flag
    C1 O1 C3 . . 109.7(3) ?
    C5 O3 C10 . . 114.7(3) ?
    C1 N1 H1 . . 130(4) ?
    C1 N1 C2 . . 113.7(4) ?
    C2 N1 H1 . . 116(4) ?
    O2 C1 O1 . . 120.3(4) ?
    O2 C1 N1 . . 129.7(4) ?
    N1 C1 O1 . . 109.9(3) ?
    N1 C2 H2A . . 111.4 ?
    N1 C2 H2B . . 111.4 ?
    N1 C2 C3 . . 101.6(4) ?
    H2A C2 H2B . . 109.3 ?
    C3 C2 H2A . . 111.4 ?
    C3 C2 H2B . . 111.4 ?
    O1 C3 C2 . . 105.0(3) ?
    O1 C3 H3 . . 109.0 ?
    O1 C3 C4 . . 111.1(3) ?
    C2 C3 H3 . . 109.0 ?
    C4 C3 C2 . . 113.4(4) ?
    C4 C3 H3 . . 109.0 ?
    C5 C4 C3 . . 120.7(4) ?
    C9 C4 C3 . . 122.9(3) ?
    C9 C4 C5 . . 116.5(3) ?
    O3 C5 C4 . . 121.1(3) ?
    O3 C5 C6 . . 117.8(3) ?
    C6 C5 C4 . . 121.0(4) ?
    C5 C6 C12 . . 118.9(4) ?
    C7 C6 C5 . . 120.1(4) ?
    C7 C6 C12 . . 120.9(4) ?
    C6 C7 H7 . . 120.1 ?
    C6 C7 C8 . . 119.7(4) ?
    C8 C7 H7 . . 120.1 ?
    C7 C8 Cl1 . . 120.6(3) ?
    C9 C8 Cl1 . . 120.2(3) ?
    C9 C8 C7 . . 119.2(4) ?
    F1 C9 C4 . . 118.2(3) ?
    F1 C9 C8 . . 118.4(4) ?
    C8 C9 C4 . . 123.3(4) ?
    O3 C10 H10A . . 110.2 ?
    O3 C10 H10B . . 110.2 ?
    O3 C10 C11 . . 107.4(4) ?
    H10A C10 H10B . . 108.5 ?
    C11 C10 H10A . . 110.2 ?
    C11 C10 H10B . . 110.2 ?
    C10 C11 H11A . . 109.5 ?
    C10 C11 H11B . . 109.5 ?
    C10 C11 H11C . . 109.5 ?
    H11A C11 H11B . . 109.5 ?
    H11A C11 H11C . . 109.5 ?
    H11B C11 H11C . . 109.5 ?
    O4 C12 C6 . . 120.2(4) ?
    O4 C12 C13 . . 123.7(4) ?
    C13 C12 C6 . . 116.1(4) ?
    C12 C13 H13A . . 109.5 ?
    C12 C13 H13B . . 109.5 ?
    C12 C13 H13C . . 109.5 ?
    H13A C13 H13B . . 109.5 ?
    H13A C13 H13C . . 109.5 ?
    H13B C13 H13C . . 109.5 ?
loop_
    _geom_torsion_atom_site_label_1
    _geom_torsion_atom_site_label_2
    _geom_torsion_atom_site_label_3
    _geom_torsion_atom_site_label_4
    _geom_torsion_site_symmetry_1
    _geom_torsion_site_symmetry_2
    _geom_torsion_site_symmetry_3
    _geom_torsion_site_symmetry_4
    _geom_torsion
    _geom_torsion_publ_flag
    Cl1 C8 C9 F1 . . . . 3.0(5) ?
    Cl1 C8 C9 C4 . . . . -174.5(3) ?
    O1 C3 C4 C5 . . . . 132.4(4) ?
    O1 C3 C4 C9 . . . . -47.5(5) ?
    O3 C5 C6 C7 . . . . -171.5(4) ?
    O3 C5 C6 C12 . . . . 5.1(6) ?
    N1 C2 C3 O1 . . . . 2.5(5) ?
    N1 C2 C3 C4 . . . . -119.0(4) ?
    C1 O1 C3 C2 . . . . -2.1(5) ?
    C1 O1 C3 C4 . . . . 120.9(4) ?
    C1 N1 C2 C3 . . . . -2.3(6) ?
    C2 N1 C1 O1 . . . . 1.1(5) ?
    C2 N1 C1 O2 . . . . -178.7(5) ?
    C2 C3 C4 C5 . . . . -109.5(4) ?
    C2 C3 C4 C9 . . . . 70.5(5) ?
    C3 O1 C1 O2 . . . . -179.4(4) ?
    C3 O1 C1 N1 . . . . 0.8(4) ?
    C3 C4 C5 O3 . . . . -6.6(6) ?
    C3 C4 C5 C6 . . . . 177.4(4) ?
    C3 C4 C9 F1 . . . . 0.9(6) ?
    C3 C4 C9 C8 . . . . 178.4(4) ?
    C4 C5 C6 C7 . . . . 4.6(6) ?
    C4 C5 C6 C12 . . . . -178.7(4) ?
    C5 O3 C10 C11 . . . . 161.8(3) ?
    C5 C4 C9 F1 . . . . -179.1(3) ?
    C5 C4 C9 C8 . . . . -1.6(6) ?
    C5 C6 C7 C8 . . . . -2.3(6) ?
    C5 C6 C12 O4 . . . . 90.6(5) ?
    C5 C6 C12 C13 . . . . -89.9(6) ?
    C6 C7 C8 Cl1 . . . . 176.6(3) ?
    C6 C7 C8 C9 . . . . -1.7(6) ?
    C7 C6 C12 O4 . . . . -92.8(6) ?
    C7 C6 C12 C13 . . . . 86.7(6) ?
    C7 C8 C9 F1 . . . . -178.7(4) ?
    C7 C8 C9 C4 . . . . 3.8(6) ?
    C9 C4 C5 O3 . . . . 173.4(4) ?
    C9 C4 C5 C6 . . . . -2.6(6) ?
    C10 O3 C5 C4 . . . . 87.1(5) ?
    C10 O3 C5 C6 . . . . -96.8(4) ?
    C12 C6 C7 C8 . . . . -178.9(4) ?
loop_
    _geom_hbond_atom_site_label_D
    _geom_hbond_atom_site_label_H
    _geom_hbond_atom_site_label_A
    _geom_hbond_site_symmetry_A
    _geom_hbond_distance_DH
    _geom_hbond_distance_HA
    _geom_hbond_distance_DA
    _geom_hbond_angle_DHA
    _geom_hbond_publ_flag
    N1 H1 O2 2_556 0.84(6) 2.12(6) 2.923(4) 161(5) yes
_shelx_space_group_comment
;
The symmetry employed for this shelxl refinement is uniquely defined
by the following loop, which should always be used as a source of
symmetry information in preference to the above space-group names.
They are only intended as comments.
;
_shelx_estimated_absorpt_T_min     0.391
_shelx_estimated_absorpt_T_max     0.805
_shelx_hkl_file
;
   1   0   0 1718.13  134.79
   1   0   0 1808.42  135.39
   2   0   0  115.89    8.50
   2   0   0  112.79    9.10
  -2   0   0  107.39    8.40
  -2   0   0  105.79    8.70
  -2   0   0  107.79    9.10
  -2   0   0  109.19    8.90
   2   0   0  109.99   10.10
   2   0   0  111.89    8.80
   3   0   0 2038.20  158.58
  -3   0   0 1909.71  158.08
  -3   0   0 2112.79  158.78
  -3   0   0 2074.19  158.18
   3   0   0 2174.18  160.58
   3   0   0 2092.09  158.18
   4   0   0 1287.07  103.39
   4   0   0 1387.16  106.69
  -4   0   0 1480.85  103.59
  -4   0   0 1299.47  103.29
   4   0   0 1328.47  104.09
  -4   0   0 1283.57  103.99
  -5   0   0   22.60    3.50
   5   0   0   23.40    3.10
   5   0   0   28.80    2.30
  -5   0   0   28.00    2.80
  -6   0   0  190.38   21.90
   6   0   0  198.58   18.60
   6   0   0  226.18   16.60
   6   0   0  210.68   18.80
  -6   0   0  232.58   16.40
   6   0   0  207.68   22.30
   6   0   0  208.98   17.80
  -6   0   0  228.28   18.10
  -6   0   0  210.98   18.40
  -7   0   0   29.30    7.30
  -7   0   0   24.50    3.30
  -7   0   0   25.50    2.10
   7   0   0   23.20    3.90
   7   0   0   27.70    4.60
   7   0   0   31.00    4.70
   7   0   0   28.20    2.40
  -8   0   0  136.89   11.80
   8   0   0  150.18   12.10
  -8   0   0  145.89   17.30
   8   0   0  178.18   14.40
   8   0   0  150.88   14.40
  -9   0   0    9.50    6.90
   0  -1   0   -0.10    0.40
   0  -1   0    0.20    0.30
   0   1   0    0.50    0.50
   1  -1   0 3033.30  199.98
  -1  -1   0 2824.42  199.88
   1  -1   0 2298.27  198.98
  -1  -1   0 2266.37  198.98
   1   1   0 2402.56  189.58
   1   1   0 2167.98  189.08
  -1   1   0 2545.75  189.08
  -1   1   0 2788.42  189.48
   2  -1   0 1157.78  106.19
  -2  -1   0 1388.66  106.79
   2  -1   0 1362.36  106.69
   2  -1   0 1474.85  106.59
   2  -1   0 1418.66  106.99
   2  -1   0 1664.33  108.59
  -2  -1   0 1283.57  106.59
   2   1   0 1220.48   99.09
   2   1   0 1084.99   98.99
  -2   1   0 1421.16   99.59
  -2   1   0 1375.66   99.79
   2   1   0 1299.47  100.69
   2   1   0 1383.26   99.49
  -3  -1   0   35.20    3.40
   3  -1   0   27.60    3.00
   3  -1   0   38.20    2.70
   3  -1   0   34.70    3.30
   3  -1   0   29.70    4.80
  -3  -1   0   32.80    3.40
   3  -1   0   32.50    3.60
   3   1   0   52.19    4.30
   3   1   0   55.39    4.60
   3   1   0   44.80    6.20
   3   1   0   56.89    5.10
   3   1   0   52.69    5.10
  -3   1   0   53.29    5.40
  -3   1   0   47.60    5.00
  -3   1   0   65.89    4.20
  -4  -1   0  496.95   38.20
   4  -1   0  441.86   40.80
   4  -1   0  430.86   38.50
  -4  -1   0  516.85   38.40
  -4  -1   0  517.65   37.20
  -4  -1   0  468.35   38.10
   4  -1   0  508.45   37.30
  -4  -1   0  493.65   38.10
   4  -1   0  502.55   38.70
  -4   1   0  536.05   41.20
  -4   1   0  456.05   40.60
   4   1   0  472.95   40.90
  -4   1   0  512.85   40.50
   4   1   0  539.65   40.90
   4   1   0  568.84   46.30
   4   1   0  526.05   39.60
   4   1   0  521.35   40.20
   5  -1   0   87.99   11.80
  -5  -1   0   93.79   11.70
   5  -1   0   92.89    8.80
  -5  -1   0   95.19    9.10
  -5  -1   0  110.59    8.80
  -5  -1   0  111.69    7.70
   5  -1   0   92.49    9.50
   5  -1   0  100.29    9.60
   5  -1   0  100.99    7.80
  -5  -1   0   99.19    8.70
  -5   1   0   86.79    8.60
  -5   1   0   88.69    6.60
   5   1   0   76.19   10.70
   5   1   0   84.99    6.80
   5   1   0   79.89    8.30
  -5   1   0   91.39    8.20
   5   1   0   85.49    8.50
  -5   1   0   85.19   11.60
   5   1   0   91.19    7.80
   6  -1   0  211.68   17.90
   6  -1   0  173.18   21.50
   6  -1   0  205.58   15.80
  -6  -1   0  226.08   16.90
  -6  -1   0  202.28   16.80
  -6  -1   0  224.98   15.70
   6  -1   0  170.98   17.70
  -6   1   0  185.18   13.40
   6   1   0  196.78   16.10
  -6   1   0  138.09   19.60
  -6   1   0  149.29   15.60
  -6   1   0  192.38   15.40
   6   1   0  174.78   13.70
  -7  -1   0  221.68   20.80
  -7  -1   0  281.17   26.00
   7  -1   0  256.37   22.30
  -7  -1   0  271.47   19.90
   7  -1   0  267.57   22.70
   7   1   0  308.47   24.90
  -7   1   0  296.77   23.20
  -7   1   0  295.87   25.10
  -7   1   0  319.07   31.10
   7   1   0  299.07   26.00
   7   1   0  281.07   25.70
  -7   1   0  300.57   25.80
   7   1   0  319.97   23.50
  -8  -1   0   10.40    7.10
   8  -1   0    6.80    1.80
  -8  -1   0    6.50    0.90
   8  -1   0   11.10    4.00
  -8   1   0    4.00    1.50
  -8   1   0    7.60    5.20
   8   1   0    4.40    0.80
   8   1   0    4.20    3.10
   8   1   0    2.80    1.30
   9  -1   0   29.50    3.70
   9   1   0   41.70    4.90
   0  -2   0  974.70   77.29
   0  -2   0 1004.50   77.59
   0  -2   0 1041.40   77.39
  -1  -2   0   72.39    6.30
   1  -2   0   65.09    6.30
  -1  -2   0   92.99    6.90
  -1  -2   0   63.79    7.00
  -1  -2   0   87.69    6.50
   1  -2   0   95.79    7.20
  -1  -2   0   94.79    7.10
  -1  -2   0   86.59    7.00
   1  -2   0   83.29    6.60
  -1   2   0   46.20    3.20
  -1   2   0   35.60    3.70
  -2  -2   0  228.88   17.10
  -2  -2   0  179.08   15.90
  -2  -2   0  174.38   16.10
  -2  -2   0  207.68   16.60
  -2  -2   0  217.08   16.50
   2  -2   0  231.58   16.60
  -2   2   0  178.88   15.40
  -2   2   0  217.68   17.70
   2   2   0  163.68   14.90
  -2   2   0  186.68   15.00
  -3  -2   0 1559.24  121.49
   3  -2   0 1631.34  121.99
  -3  -2   0 1449.46  121.79
  -3  -2   0 1776.62  123.09
   3  -2   0 1498.05  121.49
   3  -2   0 1580.94  124.09
   3   2   0 1351.06  114.29
   3   2   0 1370.86  114.09
   3   2   0 1561.94  114.99
  -3   2   0 1589.34  115.29
  -3   2   0 1536.95  118.49
  -3   2   0 1557.24  115.69
   4  -2   0  362.46   26.90
  -4  -2   0  364.06   29.20
  -4  -2   0  327.87   27.50
  -4  -2   0  336.97   26.20
  -4  -2   0  345.37   26.90
   4  -2   0  361.66   30.50
   4  -2   0  358.26   27.80
  -4  -2   0  349.07   27.40
  -4  -2   0  270.27   27.00
   4   2   0  249.28   24.10
  -4   2   0  243.18   23.70
  -4   2   0  328.27   28.00
  -4   2   0  278.17   22.30
  -4   2   0  311.77   23.70
   4   2   0  290.27   22.40
   4   2   0  298.87   23.00
  -4   2   0  318.17   24.40
   4   2   0  307.57   23.80
  -5  -2   0   10.70    2.10
   5  -2   0    9.20    2.60
  -5  -2   0   11.30    2.00
   5  -2   0   10.00    2.00
  -5  -2   0    9.80    3.60
  -5  -2   0    9.30    1.70
  -5  -2   0   12.20    1.00
  -5   2   0    9.70    0.90
   5   2   0    9.90    2.40
  -5   2   0    9.10    4.70
   5   2   0    8.90    2.00
  -5   2   0    9.70    2.70
   5   2   0    9.90    1.10
   5   2   0    8.70    2.00
  -5   2   0    7.70    2.30
  -5   2   0    9.60    2.10
   6  -2   0  238.08   21.10
  -6  -2   0  234.58   20.00
  -6  -2   0  238.38   19.90
  -6  -2   0  227.28   22.90
   6  -2   0  247.88   20.80
  -6  -2   0  268.67   18.70
  -6   2   0  237.08   20.90
   6   2   0  252.07   21.70
   6   2   0  264.47   22.00
  -6   2   0  263.47   22.30
  -6   2   0  235.28   26.50
  -6   2   0  250.67   19.30
  -6   2   0  248.18   21.30
   6   2   0  249.38   19.60
   6   2   0  262.47   20.90
   7  -2   0   46.80    5.60
  -7  -2   0   49.00    5.40
  -7  -2   0   57.09    7.90
  -7  -2   0   50.59    4.00
  -7   2   0   56.29    6.70
   7   2   0   44.50    5.90
  -7   2   0   49.20    5.70
   7   2   0   55.89    5.80
  -7   2   0   41.80    4.00
   7   2   0   58.19    4.40
  -7   2   0   58.19   10.60
   7   2   0   59.99    6.70
  -8  -2   0   72.09    5.60
  -8   2   0   83.99    9.20
   8   2   0  101.19    7.30
   8   2   0   82.79    8.60
  -8   2   0   80.39    8.00
  -8   2   0   78.69   13.00
   9  -2   0    4.60    1.20
   9   2   0    4.40    1.20
   9   2   0    4.50    0.60
   0  -3   0    0.50    0.60
   0  -3   0   -0.30    0.50
   0  -3   0    0.00    0.10
   0  -3   0    0.00    0.40
   0  -3   0    0.00    0.60
   0  -3   0    0.10    0.40
   0  -3   0    0.10    0.40
   1  -3   0  184.58   14.80
  -1  -3   0  180.88   13.90
  -1  -3   0  153.08   14.50
   1  -3   0  200.18   14.20
  -1  -3   0  196.38   14.80
  -1  -3   0  169.78   14.60
  -1  -3   0  169.78   14.80
   1  -3   0  189.28   14.80
  -1  -3   0  186.78   14.40
   1  -3   0  183.68   14.10
  -1  -3   0  177.18   13.70
   1  -3   0  175.38   13.60
   1  -3   0  148.39   14.30
  -1   3   0  201.98   14.90
  -1   3   0  159.48   14.70
   2  -3   0  645.14   56.29
  -2  -3   0  755.12   56.49
  -2  -3   0  616.84   55.99
   2  -3   0  833.62   56.39
  -2  -3   0  763.12   55.39
  -2  -3   0  743.83   55.79
   2  -3   0  696.13   55.69
  -2   3   0  570.04   53.19
  -2   3   0  709.33   53.59
  -2   3   0  800.32   53.49
  -2   3   0  653.43   52.09
  -3  -3   0  102.29    8.20
  -3  -3   0   97.19    8.80
  -3  -3   0  106.39    7.90
   3  -3   0   94.79    8.40
  -3  -3   0  103.09    9.40
  -3  -3   0   93.79    9.10
  -3  -3   0  109.89    9.20
   3  -3   0   99.59    8.50
   3  -3   0  100.39    8.90
  -3  -3   0  104.49    8.00
  -3   3   0   74.29    7.60
  -3   3   0   83.39    5.90
  -3   3   0   78.29    7.40
   3   3   0   70.29    6.80
  -3   3   0   70.49    7.20
  -4  -3   0  134.89   10.30
   4  -3   0  133.59   11.00
  -4  -3   0  129.79   11.90
   4  -3   0  128.89   11.20
  -4  -3   0  136.99   11.30
  -4  -3   0  120.79   11.60
  -4  -3   0  146.49   12.00
   4   3   0  127.99   11.80
  -4   3   0  134.19   11.90
   4   3   0  128.39   11.70
  -4   3   0  132.69   12.50
  -4   3   0  142.69   10.30
  -4   3   0  130.09   12.10
  -4   3   0  121.49   19.50
   4   3   0  137.49   10.40
   4   3   0  138.29   11.00
  -5  -3   0  677.83   51.89
   5  -3   0  670.43   50.89
   5  -3   0  596.74   50.99
  -5  -3   0  713.13   50.19
  -5  -3   0  637.14   51.59
  -5  -3   0  633.54   51.69
   5   3   0  593.64   45.80
  -5   3   0  630.04   48.10
   5   3   0  590.84   47.80
   5   3   0  592.54   47.60
  -5   3   0  610.64   48.50
  -5   3   0  601.94   47.50
  -5   3   0  548.85   53.29
   5   3   0  591.44   46.70
  -5   3   0  605.04   45.60
  -6  -3   0  111.19    8.20
  -6  -3   0   90.19    9.50
   6  -3   0  110.59    9.10
  -6   3   0  105.09    9.60
  -6   3   0  100.69    7.50
  -6   3   0   91.29   10.10
  -6   3   0   86.99    9.50
   6   3   0  105.89   11.50
   6   3   0   97.09    7.80
   6   3   0   89.69    9.60
   6   3   0   94.09    9.00
  -7  -3   0   27.60    3.80
   7  -3   0   29.70    3.20
  -7  -3   0   23.00    2.20
   7   3   0   34.60    4.50
   7   3   0   33.50    4.80
   7   3   0   38.60    3.10
  -7   3   0   30.50    2.80
  -7   3   0   34.50    5.70
   7   3   0   37.20    5.20
  -7   3   0   34.90    4.30
  -8  -3   0   32.00    2.50
   8   3   0   41.90    4.60
   8   3   0   32.90    3.20
  -8   3   0   41.00    4.90
   0  -4   0  577.74   49.30
   0  -4   0  676.53   48.60
   0  -4   0  557.84   49.00
   0  -4   0  711.23   49.40
   0  -4   0  619.34   49.30
  -1  -4   0  473.75   37.80
  -1  -4   0  501.85   36.90
   1  -4   0  509.65   38.10
  -1  -4   0  484.75   37.20
  -1  -4   0  447.26   38.20
  -1  -4   0  505.45   38.20
   1  -4   0  442.46   36.80
   1  -4   0  525.45   38.30
   1  -4   0  497.25   37.50
  -1  -4   0  428.66   37.90
  -1   4   0  462.95   36.10
  -1   4   0  450.95   35.00
  -2  -4   0  612.74   51.99
  -2  -4   0  749.73   50.09
  -2  -4   0  641.64   50.19
   2  -4   0  563.44   50.49
  -2  -4   0  622.54   51.09
  -2  -4   0  662.63   50.69
  -2  -4   0  714.73   51.59
   2  -4   0  593.34   51.19
   2  -4   0  720.33   51.49
  -2   4   0  700.83   50.69
  -2   4   0  623.94   51.89
  -2   4   0  642.84   52.29
  -2   4   0  682.13   52.39
   3  -4   0  166.98   14.90
   3  -4   0  167.68   14.90
  -3  -4   0  194.28   14.20
  -3  -4   0  191.48   14.60
   3  -4   0  204.68   15.50
  -3  -4   0  175.08   15.80
  -3  -4   0  182.08   15.70
  -3  -4   0  176.88   14.30
  -3  -4   0  191.68   15.40
  -3   4   0  170.38   12.70
  -3   4   0  165.98   14.30
  -3   4   0  156.38   14.40
  -4  -4   0  458.25   37.30
  -4  -4   0  469.45   37.20
  -4  -4   0  509.75   35.60
   4  -4   0  449.76   36.50
  -4  -4   0  470.35   37.30
   4  -4   0  406.56   36.30
  -4  -4   0  484.45   36.70
  -4   4   0  448.16   36.10
   4   4   0  402.26   33.70
  -4   4   0  437.06   35.50
  -4   4   0  454.45   33.60
  -4   4   0  453.05   35.80
  -5  -4   0   36.10    4.30
  -5  -4   0   38.50    5.30
   5  -4   0   35.80    3.50
   5  -4   0   35.10    4.00
  -5  -4   0   36.10    2.90
  -5  -4   0   31.30    4.00
  -5   4   0   33.40    4.60
  -5   4   0   49.00    7.30
  -5   4   0   40.80    3.10
   5   4   0   38.40    3.30
  -5   4   0   40.80    5.60
   5   4   0   39.50    4.40
   6  -4   0  107.29    9.20
  -6  -4   0  106.09    8.30
  -6   4   0   95.09    9.60
   6   4   0  102.49    8.10
  -6   4   0  103.79    7.90
   6   4   0   99.39   10.00
  -6   4   0  101.29    9.50
  -6   4   0  107.79   12.80
  -7  -4   0   12.80    1.10
  -7   4   0   14.30    2.20
   7   4   0   13.80    1.40
  -7   4   0   15.00    4.00
  -7   4   0   12.70    1.10
   7   4   0   10.80    2.90
   0  -5   0    0.20    0.50
   0  -5   0    0.80    1.00
   0  -5   0    0.40    0.60
   0  -5   0    0.20    0.20
   0  -5   0    0.60    1.10
  -1  -5   0    2.90    1.20
   1  -5   0    2.90    1.40
  -1  -5   0    2.40    1.30
  -1  -5   0    2.80    0.80
   1  -5   0    2.90    1.30
   1  -5   0    1.70    0.70
   1  -5   0    2.90    1.00
  -1  -5   0    2.80    1.10
  -1  -5   0    3.10    0.40
  -1  -5   0    2.40    1.10
  -1  -5   0    2.90    1.30
  -1   5   0    3.40    0.40
  -2  -5   0  142.19   11.30
  -2  -5   0  145.99   12.20
  -2  -5   0  143.89   11.60
  -2  -5   0  144.69   11.00
  -2  -5   0  152.78   12.60
   2  -5   0  127.79   12.00
   2  -5   0  139.29   11.90
   2  -5   0  140.99   11.60
  -2  -5   0  147.29   12.50
  -2  -5   0  134.39   12.50
  -2   5   0  162.78   11.40
  -2   5   0  130.09   12.70
  -3  -5   0   71.09    7.10
  -3  -5   0   76.79    5.60
  -3  -5   0   70.69    6.70
  -3  -5   0   70.39    7.00
   3  -5   0   67.59    6.50
   3  -5   0   79.99    6.40
  -3  -5   0   59.19    6.70
  -3   5   0   84.09    7.80
  -3   5   0   77.89    6.10
  -3   5   0   67.39    7.30
  -3   5   0   87.49    8.20
   4  -5   0   16.90    2.10
  -4  -5   0   18.00    2.90
  -4  -5   0   13.00    2.20
  -4  -5   0   15.60    2.50
  -4  -5   0   17.50    1.50
   4  -5   0   18.70    2.30
  -4   5   0   15.70    1.30
  -4   5   0   21.30    3.40
  -4   5   0   14.00    2.30
   5  -5   0   63.19    6.10
   5  -5   0   64.69    6.00
  -5  -5   0   76.69    7.10
  -5  -5   0   79.79    5.60
  -5   5   0   85.49    8.70
  -5   5   0   96.49    6.70
   5   5   0   81.29    7.00
  -5   5   0   71.69    8.00
  -5   5   0   89.89    8.00
  -6  -5   0   96.19    6.60
   6  -5   0   72.49    7.00
  -6   5   0  108.49    9.50
   6   5   0  100.39    8.70
  -6   5   0  115.99    8.30
   0  -6   0  190.98   15.10
   0  -6   0  176.78   14.80
   1  -6   0   28.70    2.90
  -1  -6   0   28.60    3.10
  -1  -6   0   23.10    2.60
   2  -6   0   30.30    3.00
  -2  -6   0   27.50    3.20
  -2  -6   0   30.20    2.40
  -2   6   0   39.20    3.10
   3  -6   0   19.80    2.20
  -3  -6   0   23.40    1.80
  -3   6   0   19.20    1.70
   4  -6   0    5.50    0.80
  -4  -6   0    7.50    0.60
  -4   6   0    4.80    0.50
   9   0  -1    3.90    1.30
  -9   0   1    4.60    5.90
   9   0  -1    2.10    4.70
  -8   0   1  309.87   32.50
   8   0  -1  369.76   27.10
  -8   0   1  351.56   27.00
   8   0  -1  383.36   29.70
   8   0  -1  340.87   29.70
  -7   0   1    7.00    1.60
  -7   0   1    5.90    0.70
   7   0  -1    7.00    1.90
  -7   0   1    3.50    3.80
   7   0  -1    4.30    2.30
   7   0  -1    5.20    0.90
   7   0  -1    4.50    1.90
   6   0  -1  247.98   24.10
   6   0  -1  305.97   24.50
  -6   0   1  288.07   27.90
  -6   0   1  264.97   23.40
  -6   0   1  297.27   24.00
  -6   0   1  307.37   22.00
   6   0  -1  296.27   23.40
   5   0  -1   19.30    1.70
   5   0  -1   15.70    3.00
  -5   0   1   19.60    2.50
  -5   0   1   18.00    3.00
  -5   0   1   17.80    2.10
  -5   0   1   16.30    4.60
   5   0  -1   18.60    3.00
   5   0  -1   17.60    2.50
  -4   0   1  167.98   13.30
  -4   0   1  141.09   12.90
   4   0  -1  171.48   15.60
   4   0  -1  164.18   13.30
   4   0  -1  161.78   12.00
  -4   0   1  141.39   12.50
  -4   0   1  138.99   11.80
  -4   0   1  155.98   12.60
   4   0  -1  159.08   12.60
  -4   0   1  150.38   12.40
  -3   0   1   22.30    2.60
   3   0  -1   24.40    2.00
   3   0  -1   25.30    2.90
   3   0  -1   29.00    4.30
   3   0  -1   28.80    2.50
  -3   0   1   21.00    1.90
   3   0  -1   19.10    2.60
  -3   0   1   25.30    2.60
  -3   0   1   24.30    2.30
  -3   0   1   24.60    2.80
   2   0  -1 7948.21  625.44
   2   0  -1 7040.70  587.94
  -2   0   1 7852.71  641.54
  -1   0   1  609.54   48.50
   1   0  -1  616.54   48.30
  -1   0   1  572.34   48.30
   1   0  -1  669.73   49.10
  -1   0   1  682.13   49.20
   1   0  -1  637.54   48.50
   0   0   1   34.30    2.80
   0   0   1   32.80    2.60
  -1   0  -1  490.35   38.10
   1   0   1  463.05   38.00
   1   0   1  549.95   39.00
  -1   0  -1  457.45   37.90
   1   0   1  498.25   38.20
  -1   0  -1  516.15   38.30
  -2   0  -1  118.19   10.00
  -2   0  -1  137.19    9.50
   2   0   1  106.59   10.20
  -2   0  -1  132.79    9.90
   3   0   1  938.81   72.79
  -3   0  -1 1067.79   73.09
   3   0   1  824.42   72.39
   3   0   1 1010.40   73.39
  -3   0  -1  962.10   73.39
  -3   0  -1  882.81   72.79
  -4   0  -1  748.43   67.99
   4   0   1  904.81   69.59
  -4   0  -1  982.20   69.29
   4   0   1  851.81   68.19
  -4   0  -1  873.01   68.69
  -4   0  -1  845.12   67.99
   4   0   1  921.41   68.89
   4   0   1  977.00   72.59
  -4   0  -1  925.91   69.69
   5   0   1  822.12   64.29
   5   0   1  805.72   58.39
  -5   0  -1  689.13   59.69
  -5   0  -1  790.62   60.19
  -5   0  -1  756.12   58.19
  -5   0  -1  721.63   58.89
   5   0   1  756.72   60.29
   5   0   1  756.72   59.29
  -6   0  -1  180.98   16.80
  -6   0  -1  169.38   23.90
  -6   0  -1  207.48   14.60
   6   0   1  208.88   14.80
   6   0   1  171.78   20.30
  -6   0  -1  195.68   17.60
   6   0   1  177.38   16.00
   6   0   1  183.38   17.90
   6   0   1  198.28   17.00
  -7   0  -1   95.79    8.90
   7   0   1  104.99    7.60
  -7   0  -1   99.49    7.40
   7   0   1   85.39    9.80
  -7   0  -1   76.39   12.50
   7   0   1   98.69    9.80
   8   0   1   77.19    8.10
   9   0   1  144.79   12.70
   9  -1  -1  109.39   10.40
   9   1  -1  130.89   11.20
   9   1  -1  105.19   12.50
   8  -1  -1  108.99   12.00
  -8  -1   1   98.69   12.70
  -8  -1   1  123.59    8.70
   8   1  -1  135.69    9.90
   8   1  -1  115.69   13.30
  -8   1   1  147.79   11.60
  -8   1   1  106.39   14.90
   8   1  -1  109.19   11.90
  -7  -1   1   24.70    6.40
  -7  -1   1   30.30    2.50
   7  -1  -1   35.50    4.60
   7  -1  -1   25.00    4.70
   7   1  -1   45.10    5.40
  -7   1   1   32.70    8.30
   7   1  -1   35.10    5.50
   7   1  -1   36.40    4.90
  -7   1   1   36.20    5.40
  -7   1   1   49.30    5.10
  -7   1   1   44.90    3.30
   7   1  -1   41.20    3.60
   6  -1  -1   21.60    3.40
  -6  -1   1   22.30    2.60
   6  -1  -1   19.70    1.90
   6  -1  -1   17.20    3.70
  -6  -1   1   22.50    1.80
  -6  -1   1   21.30    2.90
  -6  -1   1   15.30    5.20
   6   1  -1   15.90    3.10
   6   1  -1   20.90    3.40
   6   1  -1   14.90    3.40
  -6   1   1   15.20    5.90
  -6   1   1   23.50    1.60
  -6   1   1   16.90    3.40
   6   1  -1   20.70    2.00
  -6   1   1   20.80    3.00
  -5  -1   1  658.23   51.29
  -5  -1   1  638.94   51.49
   5  -1  -1  676.03   51.49
   5  -1  -1  654.73   55.49
  -5  -1   1  693.33   50.39
   5  -1  -1  644.44   50.49
   5  -1  -1  657.53   52.19
  -5  -1   1  645.04   54.79
  -5   1   1  608.54   46.50
  -5   1   1  553.44   45.20
   5   1  -1  601.44   46.40
   5   1  -1  612.24   47.30
  -5   1   1  600.84   47.40
  -5   1   1  629.14   51.49
   5   1  -1  541.95   47.30
  -5   1   1  580.14   47.10
   5   1  -1  599.94   45.50
   5   1  -1  599.34   50.39
  -4  -1   1  480.55   44.10
   4  -1  -1  623.04   44.30
  -4  -1   1  560.94   43.40
  -4  -1   1  566.44   44.30
  -4  -1   1  597.04   44.40
  -4  -1   1  630.14   47.10
   4  -1  -1  472.95   44.80
   4  -1  -1  599.64   44.90
  -4  -1   1  521.65   44.40
   4  -1  -1  572.44   43.50
   4  -1  -1  625.64   47.70
   4   1  -1  574.24   42.70
  -4   1   1  498.65   41.10
   4   1  -1  557.24   44.90
  -4   1   1  564.94   42.20
  -4   1   1  593.04   46.10
  -4   1   1  438.16   42.30
   4   1  -1  551.24   41.90
  -4   1   1  567.24   42.80
   4   1  -1  506.85   41.20
   3  -1  -1  531.65   38.30
   3  -1  -1  464.15   37.20
  -3  -1   1  453.45   37.50
  -3  -1   1  509.35   37.80
  -3  -1   1  386.66   37.90
  -3  -1   1  507.05   37.90
   3  -1  -1  518.75   37.70
   3  -1  -1  554.34   37.80
  -3  -1   1  453.35   37.20
  -3   1   1  541.75   40.60
   3   1  -1  497.15   39.70
   3   1  -1  537.95   40.30
   3   1  -1  491.05   39.40
  -3   1   1  528.85   40.10
   3   1  -1  576.84   42.20
  -3   1   1  434.76   39.30
  -2  -1   1  666.93   52.69
   2  -1  -1  696.23   52.89
   2  -1  -1  571.94   52.39
  -2  -1   1  677.83   52.99
   2  -1  -1  732.03   53.09
   2  -1  -1  698.83   52.69
   2  -1  -1  776.22   54.59
  -2  -1   1  670.83   52.49
  -2   1   1  806.32   58.99
  -2   1   1  742.43   57.29
  -2   1   1  769.42   56.99
  -2   1   1  628.94   56.39
   2   1  -1  752.32   56.99
  -1  -1   1 9226.58  608.34
   1  -1  -1 6234.58  638.94
   1   1  -1 5076.79  405.56
   0  -1   1 1734.73  138.19
   0  -1   1 1543.95  138.09
   0  -1   1 2070.39  138.29
   0  -1  -1 1853.81  138.29
   0  -1   1 1757.42  138.19
   0  -1   1 1891.51  138.39
   0   1   1 2091.09  174.68
   0   1   1 2486.45  175.48
  -1  -1  -1 1317.57   91.99
   1  -1   1 1033.00   90.69
  -1  -1  -1 1055.99   90.69
   1  -1   1 1225.48   90.79
  -1  -1  -1 1156.38   90.79
   1  -1   1 1322.17   91.69
  -1   1  -1 1321.17  100.99
   1   1   1 1331.17  101.79
  -1   1  -1 1402.66  101.29
   1   1   1 1225.78  100.89
  -2  -1  -1 1523.35  112.19
   2  -1   1 1258.07  111.59
   2  -1   1 1571.44  111.99
  -2  -1  -1 1487.95  112.19
   2  -1   1 1563.64  113.79
   2  -1   1 1441.06  112.39
   2  -1   1 1398.56  111.99
  -2   1  -1 1503.65  114.39
   2   1   1 1323.37  113.79
  -2   1  -1 1553.24  114.69
   2   1   1 1588.74  115.89
  -3  -1  -1  250.07   19.30
   3  -1   1  240.08   18.80
   3  -1   1  263.17   19.70
  -3  -1  -1  209.38   19.20
  -3  -1  -1  200.58   18.50
   3  -1   1  238.58   18.50
   3  -1   1  270.37   21.80
  -3  -1  -1  260.37   19.40
  -3  -1  -1  243.48   18.90
  -3   1  -1  311.67   24.30
   3   1   1  331.27   26.10
  -3   1  -1  240.58   23.70
  -3   1  -1  321.77   23.90
  -3   1  -1  280.47   22.90
   3   1   1  281.17   23.00
   3   1   1  301.97   23.40
   3   1   1  334.37   24.10
  -4  -1  -1  800.22   62.89
  -4  -1  -1  801.82   62.79
   4  -1   1  814.02   61.89
  -4  -1  -1  724.43   62.79
   4  -1   1  831.62   66.19
   4  -1   1  894.21   62.79
   4  -1   1  855.31   63.49
  -4  -1  -1  755.32   61.79
  -4   1  -1  764.12   56.79
  -4   1  -1  737.43   55.99
   4   1   1  696.53   54.89
  -4   1  -1  642.34   56.59
   4   1   1  751.62   59.09
   4   1   1  714.03   56.29
  -5  -1  -1  662.93   54.09
  -5  -1  -1  690.93   54.49
   5  -1   1  716.03   53.09
   5  -1   1  658.93   58.09
  -5  -1  -1  701.73   52.99
   5  -1   1  705.43   55.09
  -5  -1  -1  712.43   54.89
  -5   1  -1  725.73   53.39
  -5   1  -1  741.43   54.39
   5   1   1  564.54   52.89
   5   1   1  711.13   57.89
   5   1   1  730.23   52.19
   5   1   1  606.24   53.89
  -6  -1  -1   77.99    5.60
  -6  -1  -1   57.59    9.90
   6  -1   1   69.09    5.70
  -6  -1  -1   69.39    6.70
   6  -1   1   61.69   10.50
   6  -1   1   83.49   10.10
   6  -1   1   75.69    7.70
   6   1   1   45.70    3.90
  -6   1  -1   49.90    3.60
   6   1   1   49.20    5.70
   6   1   1   40.10    8.80
  -6   1  -1   40.30    6.10
  -6   1  -1   51.09    5.30
   6   1   1   41.80    5.80
  -6   1  -1   48.20    3.60
  -6   1  -1   39.70    8.90
   6   1   1   40.10    5.00
   7  -1   1  334.27   28.00
  -7  -1  -1  300.57   31.50
  -7  -1  -1  355.86   28.00
  -7  -1  -1  345.87   25.70
   7   1   1  317.07   28.00
   7   1   1  360.46   25.50
  -7   1  -1  295.87   32.40
   7   1   1  335.67   27.90
   7   1   1  317.27   26.80
  -7   1  -1  352.66   27.20
  -7   1  -1  310.77   27.70
  -8  -1  -1   49.30    8.40
   8  -1   1   58.49    6.20
   8  -1   1   47.60    7.80
  -8   1  -1   54.19    6.40
   8   1   1   41.70    9.60
   8   1   1   60.69    6.40
   8   1   1   49.60    6.50
   8   1   1   58.39    4.50
  -8   1  -1   46.40    9.50
   9  -1   1   10.60    1.50
   9   1   1   11.30    2.10
   9  -2  -1   31.50    3.10
   9   2  -1   35.50    3.30
   9   2  -1   46.00    5.50
  -8  -2   1   65.49    5.20
   8   2  -1   62.89    7.60
  -8   2   1   79.19    7.00
   8   2  -1   63.29    7.30
   8   2  -1   72.39    5.60
  -8   2   1   56.99    9.80
   7  -2  -1    8.90    2.00
  -7  -2   1    5.50    3.70
  -7  -2   1    9.60    2.50
  -7  -2   1    8.20    0.90
   7  -2  -1    5.60    4.90
  -7   2   1   13.50    2.50
  -7   2   1   15.40    3.50
   7   2  -1   13.90    2.80
  -7   2   1   10.40    5.30
  -7   2   1   16.50    1.20
   7   2  -1   12.40    1.50
   7   2  -1   10.80    3.60
  -7   2   1   13.00    1.20
  -6  -2   1   72.49    6.90
  -6  -2   1   75.99    7.10
   6  -2  -1   73.09    7.60
  -6  -2   1   79.29    7.20
  -6  -2   1   63.89    9.10
   6  -2  -1   67.89    8.00
  -6  -2   1   80.19    5.80
   6   2  -1   59.59    6.60
  -6   2   1   52.99    6.10
  -6   2   1   57.69    6.30
   6   2  -1   57.29    6.00
  -6   2   1   57.29    4.40
   6   2  -1   54.19    6.70
   6   2  -1   57.79    4.70
  -6   2   1   58.29    7.00
  -6   2   1   51.09    9.90
  -5  -2   1   22.40    2.70
  -5  -2   1   24.60    1.90
   5  -2  -1   19.50    3.00
  -5  -2   1   22.30    3.10
  -5   2   1    6.80    2.20
   5   2  -1    6.70    2.20
   5   2  -1   10.10    1.10
   5   2  -1    7.80    2.10
  -5   2   1    6.40    4.40
  -5   2   1    8.50    2.60
  -4  -2   1  178.58   14.80
  -4  -2   1  179.78   15.30
  -4  -2   1  172.98   14.20
  -4  -2   1  158.88   15.40
   4  -2  -1  207.68   15.80
   4  -2  -1  211.58   15.20
   4   2  -1  191.08   14.80
  -4   2   1  207.88   19.50
   4   2  -1  170.58   14.20
  -4   2   1  192.18   15.40
  -4   2   1  187.28   16.00
  -4   2   1  160.88   14.10
  -3  -2   1  449.95   40.80
  -3  -2   1  538.15   40.30
  -3  -2   1  541.25   40.20
  -3  -2   1  559.44   40.10
  -3  -2   1  586.44   41.90
   3  -2  -1  579.34   41.00
  -3  -2   1  527.75   41.40
  -3  -2   1  569.94   40.70
   3  -2  -1  433.76   41.00
   3  -2  -1  449.66   42.20
  -3  -2   1  527.95   41.10
   3   2  -1  475.45   36.30
  -3   2   1  407.46   37.10
   3   2  -1  443.26   36.00
  -3   2   1  467.35   40.00
  -3   2   1  502.95   37.60
  -3   2   1  492.75   37.00
  -3   2   1  473.55   36.00
   3   2  -1  503.85   37.00
  -2  -2   1 1957.60  161.48
  -2  -2   1 2201.98  161.78
   2  -2  -1 2168.78  161.78
   2   2  -1 2304.37  188.78
  -2   2   1 2672.13  191.88
  -2   2   1 2524.45  189.18
  -2   2   1 2378.36  189.38
  -1  -2   1 1025.20   78.49
   1  -2  -1  992.00   78.59
   1  -2  -1 1141.09   78.59
  -1  -2   1  986.40   78.29
  -1  -2   1  925.91   78.39
   1  -2  -1 1048.40   78.19
  -1   2   1  963.70   72.49
  -1   2   1  975.10   70.89
  -1   2   1  848.02   71.59
   0  -2   1  600.94   46.80
   0  -2   1  658.43   46.80
   0  -2   1  542.65   46.20
   0  -2   1  606.24   46.50
   0  -2   1  492.35   46.90
   0  -2  -1  622.24   46.40
   0  -2  -1  549.15   46.20
   0  -2   1  677.53   46.90
   0  -2  -1  700.33   46.90
   0   2   1  562.64   43.40
  -1  -2  -1 2456.05  178.78
  -1  -2  -1 2444.46  178.78
   1  -2   1 2587.54  179.58
  -1  -2  -1 2342.17  178.48
   1  -2   1 2139.09  178.18
   1  -2   1 2033.30  178.48
  -1   2  -1 2446.66  180.08
   1   2   1 2256.57  179.68
  -2  -2  -1  345.87   25.00
  -2  -2  -1  300.67   24.10
  -2  -2  -1  279.27   24.50
   2  -2   1  322.27   24.70
   2  -2   1  354.46   26.50
  -2  -2  -1  274.87   24.90
   2  -2   1  335.87   24.90
  -2  -2  -1  289.17   24.00
  -2  -2  -1  326.17   24.80
  -2   2  -1  257.97   21.70
  -2   2  -1  291.97   22.80
  -2   2  -1  290.37   22.40
   2   2   1  295.57   22.90
  -3  -2  -1    9.60    1.70
   3  -2   1    9.30    1.40
  -3  -2  -1    8.00    1.70
   3  -2   1    8.40    1.50
   3  -2   1    9.30    2.90
  -3  -2  -1    9.60    0.90
  -3  -2  -1   11.60    1.60
  -3  -2  -1    9.60    1.60
   3   2   1   14.40    1.60
   3   2   1   13.10    1.20
  -3   2  -1   13.10    2.40
  -3   2  -1   14.40    2.10
   3   2   1   13.00    2.00
  -3   2  -1   15.30    1.20
   3   2   1   15.40    2.20
  -3   2  -1   15.20    2.60
  -4  -2  -1  409.16   34.80
  -4  -2  -1  468.85   34.50
   4  -2   1  398.66   37.60
   4  -2   1  400.96   35.00
  -4  -2  -1  448.96   35.00
  -4  -2  -1  447.16   34.90
  -4  -2  -1  488.55   33.60
   4  -2   1  448.66   34.20
   4   2   1  431.16   34.30
  -4   2  -1  444.36   35.80
   4   2   1  426.06   33.70
  -4   2  -1  444.26   35.10
   4   2   1  461.85   35.30
  -4   2  -1  429.66   35.30
  -4   2  -1  473.75   33.60
   4   2   1  405.36   35.10
   5  -2   1   10.80    2.10
  -5  -2  -1   15.60    2.50
  -5  -2  -1   13.30    2.10
  -5  -2  -1    9.50    1.90
   5   2   1   10.50    2.20
  -5   2  -1    9.80    2.90
  -5   2  -1   12.70    1.00
  -6  -2  -1  236.18   18.50
   6  -2   1  208.78   19.60
   6  -2   1  236.68   19.20
  -6  -2  -1  216.98   17.10
  -6  -2  -1  202.98   21.40
  -6  -2  -1  226.28   18.60
   6   2   1  233.68   17.50
  -6   2  -1  242.28   20.30
   6   2   1  225.18   19.70
  -6   2  -1  198.58   23.90
   6   2   1  224.48   19.90
  -6   2  -1  240.48   19.40
  -6   2  -1  219.28   19.00
   6   2   1  226.58   18.80
  -6   2  -1  209.98   17.20
  -7  -2  -1   46.80    4.30
   7  -2   1   59.19    6.10
  -7  -2  -1   45.80    5.60
  -7  -2  -1   60.89    5.60
   7   2   1   42.30    3.20
  -7   2  -1   34.90    5.70
  -7   2  -1   27.30    8.20
   7   2   1   34.80    4.60
   7   2   1   32.80    5.00
   8  -2   1   21.80    2.50
  -8   2  -1   23.50    8.20
  -8   2  -1   23.30    6.00
   8   2   1   28.20    2.40
  -8   2  -1   27.20    3.50
   8   2   1   28.60    3.90
   8  -3  -1   44.70    4.20
  -8  -3   1   45.80    3.60
   8   3  -1   49.20    4.20
  -8   3   1   55.89    5.30
  -8   3   1   39.10    7.90
   8   3  -1   33.10    9.20
   8   3  -1   58.19    5.70
  -7  -3   1  192.58   19.10
   7  -3  -1  242.78   18.40
  -7  -3   1  245.08   17.60
  -7   3   1  264.67   20.50
   7   3  -1  263.47   20.60
   7   3  -1  238.58   18.70
   7   3  -1  211.38   19.70
  -7   3   1  207.28   20.50
  -7   3   1  248.78   18.40
  -6  -3   1   81.19    7.90
   6  -3  -1   87.09    7.40
  -6  -3   1   84.49    6.50
  -6  -3   1   75.89    7.90
  -6   3   1   95.69    7.60
  -6   3   1   85.79   15.00
  -6   3   1   93.59    9.40
  -6   3   1  100.49    9.70
   6   3  -1  104.39    7.90
   6   3  -1   97.19    9.60
   6   3  -1  103.69    9.10
   6   3  -1   97.69    9.70
  -6   3   1  100.29   10.30
  -5  -3   1  159.78   11.50
  -5  -3   1  145.49   13.00
  -5  -3   1  144.49   13.10
  -5  -3   1  130.79   12.60
   5  -3  -1  160.38   12.40
   5   3  -1  179.28   14.10
  -5   3   1  177.98   15.60
  -5   3   1  178.68   14.80
  -5   3   1  170.68   12.90
   5   3  -1  158.18   13.10
  -5   3   1  167.18   20.30
   5   3  -1  151.48   14.60
  -5   3   1  155.38   14.80
   5   3  -1  171.28   14.80
   4  -3  -1  332.77   27.10
   4  -3  -1  309.47   27.80
   4  -3  -1  367.86   27.60
  -4  -3   1  325.57   27.80
  -4  -3   1  369.76   26.50
  -4  -3   1  343.07   28.20
  -4  -3   1  325.37   27.70
  -4  -3   1  382.46   27.50
  -4   3   1  354.36   26.00
  -4   3   1  317.97   27.80
  -4   3   1  347.87   27.60
   4   3  -1  342.27   26.70
  -4   3   1  364.56   28.50
   4   3  -1  305.77   27.40
  -4   3   1  326.57   34.50
   4   3  -1  342.27   26.10
   4   3  -1  348.67   27.40
   3  -3  -1  100.09   10.40
  -3  -3   1  113.99   10.50
  -3  -3   1  126.49    9.50
   3  -3  -1  132.39   10.50
  -3  -3   1  121.99    9.40
  -3  -3   1  119.49   10.70
  -3  -3   1  115.89   10.10
   3  -3  -1  133.69    9.90
  -3  -3   1  110.79   10.30
   3  -3  -1  110.09    9.90
  -3  -3   1  124.69    9.30
  -3   3   1  125.19   11.10
  -3   3   1  109.29   10.70
  -3   3   1  128.39    9.30
   3   3  -1  119.59   10.20
  -3   3   1  118.19   10.50
  -2  -3   1  501.25   39.50
  -2  -3   1  506.05   40.00
   2  -3  -1  492.85   39.90
   2  -3  -1  481.85   40.80
  -2  -3   1  506.95   40.30
  -2  -3   1  465.55   40.90
  -2  -3   1  604.84   40.90
   2  -3  -1  574.94   40.70
  -2   3   1  611.14   42.80
  -2   3   1  479.25   41.50
  -2   3   1  541.05   42.90
  -1  -3   1  259.47   19.30
   1  -3  -1  264.77   19.30
  -1  -3   1  226.08   18.90
   1  -3  -1  209.68   18.90
  -1  -3   1  261.87   19.60
  -1  -3   1  260.97   19.80
  -1  -3   1  205.48   20.00
  -1  -3   1  256.97   19.90
   1  -3  -1  249.88   20.30
   1  -3  -1  276.47   20.40
  -1   3   1  206.18   13.90
  -1   3   1  155.08   14.70
   0  -3  -1  266.47   20.10
   0  -3   1  270.57   19.60
   0  -3   1  211.68   19.50
   0  -3  -1  218.28   18.80
   0  -3   1  276.07   19.20
   0  -3  -1  266.07   19.10
   0  -3  -1  197.78   19.50
   0  -3  -1  284.97   19.80
   0  -3   1  198.58   19.60
   0  -3   1  275.87   19.50
   0  -3   1  218.28   18.80
   0  -3  -1  257.07   19.60
   0   3   1  262.97   20.70
  -1  -3  -1   80.49    7.40
  -1  -3  -1   79.09    7.50
  -1  -3  -1   86.79    7.50
   1  -3   1   89.59    8.10
   1  -3   1   71.29    7.10
   1  -3   1   81.69    6.40
  -1  -3  -1   85.09    6.60
  -1  -3  -1   82.39    7.10
   1  -3   1   84.79    7.30
   1  -3   1   83.49    6.90
  -1   3  -1   56.59    5.60
  -1   3  -1   71.09    6.00
  -2  -3  -1  512.95   44.20
  -2  -3  -1  565.64   43.60
   2  -3   1  569.04   43.50
  -2  -3  -1  525.35   44.00
   2  -3   1  620.34   44.00
  -2  -3  -1  621.64   44.50
  -2  -3  -1  558.34   43.10
  -2  -3  -1  526.45   43.00
  -2   3  -1  521.75   49.70
  -2   3  -1  637.14   48.70
  -2   3  -1  662.83   50.19
   2   3   1  685.93   49.50
  -2   3  -1  680.43   49.80
  -3  -3  -1  582.04   47.50
   3  -3   1  655.33   47.80
  -3  -3  -1  577.94   48.60
  -3  -3  -1  632.24   48.70
  -3  -3  -1  556.34   47.20
  -3  -3  -1  645.64   48.20
   3  -3   1  664.63   48.10
  -3  -3  -1  615.74   47.10
  -3   3  -1  645.44   44.80
  -3   3  -1  534.25   46.40
   3   3   1  592.34   44.90
  -3   3  -1  660.33   47.00
  -3   3  -1  607.54   46.30
   3   3   1  480.25   45.90
  -4  -3  -1  480.55   41.50
  -4  -3  -1  524.55   41.60
   4  -3   1  542.65   40.70
  -4  -3  -1  534.45   40.90
  -4   3  -1  464.75   37.50
  -4   3  -1  464.55   36.90
   4   3   1  448.46   35.20
   4   3   1  445.16   36.80
  -4   3  -1  469.45   37.20
   4   3   1  455.95   36.70
   4   3   1  458.05   35.80
  -5  -3  -1  190.88   16.20
   5  -3   1  185.58   15.50
  -5  -3  -1  192.88   14.70
   5  -3   1  201.28   15.30
  -5  -3  -1  173.18   16.30
  -5  -3  -1  191.98   16.30
  -5  -3  -1  192.28   15.60
  -5   3  -1  217.68   15.50
   5   3   1  188.48   17.40
   5   3   1  205.08   15.70
  -5   3  -1  198.98   17.40
  -5   3  -1  203.98   18.20
   5   3   1  182.08   17.20
  -5   3  -1  207.88   17.60
   5   3   1  203.48   16.70
  -6  -3  -1   35.50    2.90
  -6  -3  -1   34.30    4.10
   6   3   1   50.99    4.20
  -6   3  -1   46.20    7.30
   6   3   1   52.19    5.90
  -6   3  -1   45.20    6.40
   6   3   1   48.50    6.90
  -6   3  -1   49.80    3.90
  -7  -3  -1  204.48   16.70
   7  -3   1  233.08   17.50
  -7  -3  -1  212.18   18.00
  -7   3  -1  185.38   14.50
   7   3   1  183.68   18.30
  -7   3  -1  179.88   16.80
  -7   3  -1  205.78   16.60
   7   3   1  182.68   16.00
   7   3   1  181.88   16.70
   7   3   1  199.18   14.80
  -8  -3  -1   13.30    1.20
   8  -3   1   15.50    1.90
  -8   3  -1   10.70    1.90
   8   3   1   11.70    2.70
   8   3   1   12.00    1.20
  -7  -4   1   18.20    1.60
  -7  -4   1   21.80    3.70
  -7   4   1   15.60    1.40
  -7   4   1   23.50    5.20
   7   4  -1   21.10    1.70
  -7   4   1   17.00    2.60
   6  -4  -1  128.09   12.00
  -6  -4   1  145.99   12.90
  -6  -4   1  163.68   11.40
  -6   4   1  136.99   14.10
  -6   4   1  167.38   14.10
   6   4  -1  154.38   12.40
  -6   4   1  170.28   12.20
  -5  -4   1   84.79    7.60
   5  -4  -1   66.79    7.30
   5  -4  -1   85.79    7.30
  -5  -4   1   91.79    6.60
   5   4  -1   94.59    8.00
  -5   4   1  105.79   10.00
  -5   4   1   99.99    7.90
   4  -4  -1  916.01   74.09
  -4  -4   1 1083.79   73.09
   4  -4  -1  904.81   73.79
  -4  -4   1  855.61   74.49
  -4  -4   1  961.40   74.49
  -4  -4   1 1005.90   74.09
  -4   4   1 1035.60   78.49
  -4   4   1 1047.30   79.09
  -4   4   1  964.30   78.69
   4   4  -1  969.90   76.79
   3  -4  -1  178.98   14.60
  -3  -4   1  179.58   14.70
   3  -4  -1  167.68   14.10
  -3  -4   1  172.08   15.00
   3  -4  -1  147.99   14.70
  -3  -4   1  189.08   13.30
   3  -4  -1  166.48   14.00
  -3  -4   1  168.68   13.40
  -3  -4   1  177.58   14.30
  -3  -4   1  160.48   14.70
  -3   4   1  165.08   12.30
  -3   4   1  171.68   16.70
  -3   4   1  147.59   13.70
  -3   4   1  151.98   13.90
   2  -4  -1   16.40    2.10
  -2  -4   1   17.00    2.70
  -2  -4   1   16.50    2.90
   2  -4  -1   17.10    2.70
  -2  -4   1   17.10    2.10
  -2  -4   1   14.90    2.40
  -2  -4   1   16.80    1.80
  -2  -4   1   17.90    2.60
  -2   4   1   28.10    3.60
  -2   4   1   29.50    2.40
  -2   4   1   28.00    3.70
  -2   4   1   29.50    3.80
   1  -4  -1   54.49    5.10
  -1  -4   1   43.50    4.00
  -1  -4   1   44.30    4.90
  -1  -4   1   39.30    4.70
   1  -4  -1   44.90    3.60
  -1  -4   1   42.40    4.60
  -1  -4   1   45.50    4.40
   1  -4  -1   46.60    4.20
  -1  -4   1   49.40    4.90
   1  -4  -1   36.80    5.00
  -1  -4   1   49.40    3.70
   1  -4  -1   49.00    4.80
  -1   4   1   37.80    4.10
  -1   4   1   38.50    3.10
  -1   4   1   43.20    4.30
  -1   4   1   35.50    4.10
   0  -4   1  154.38   11.80
   0  -4   1  158.38   12.90
   0  -4   1  144.99   12.90
   0  -4   1  143.09   12.20
   0  -4  -1  154.08   12.80
   0  -4  -1  172.48   12.90
   0  -4   1  153.48   12.80
   0  -4  -1  143.99   12.10
   0  -4  -1  161.88   11.80
   0  -4   1  139.89   12.60
   0  -4  -1  156.88   13.00
  -1  -4  -1    7.50    2.10
   1  -4   1    4.60    1.20
  -1  -4  -1    5.40    1.40
   1  -4   1    8.60    1.90
  -1  -4  -1    8.70    2.00
  -1  -4  -1    7.10    1.60
   1  -4   1    7.10    1.50
   1  -4   1    6.60    0.60
  -1  -4  -1    4.70    1.40
  -1   4  -1   11.30    2.30
  -1   4  -1   12.10    1.00
  -2  -4  -1   95.29    8.30
  -2  -4  -1   94.19    9.40
  -2  -4  -1  103.39    8.90
  -2  -4  -1  109.09    8.20
   2  -4   1   98.99    9.00
  -2  -4  -1  111.69    9.90
   2  -4   1  106.49    9.30
  -2  -4  -1  123.69   10.40
  -2   4  -1  104.79   10.00
  -2   4  -1  106.19   10.20
  -2   4  -1  111.69    8.50
  -2   4  -1  115.19   10.00
  -3  -4  -1   78.99    6.80
  -3  -4  -1   64.29    6.80
  -3  -4  -1   60.19    6.90
   3  -4   1   74.29    6.50
   3  -4   1   70.49    6.30
  -3  -4  -1   68.79    5.90
  -3  -4  -1   68.09    5.40
  -3  -4  -1   62.29    6.80
  -3   4  -1   58.19    4.60
  -3   4  -1   60.79    6.50
  -3   4  -1   53.29    6.10
  -3   4  -1   65.19    6.90
  -4  -4  -1  433.86   33.30
  -4  -4  -1  415.16   33.80
   4  -4   1  390.26   32.90
   4  -4   1  414.06   33.00
  -4  -4  -1  436.26   32.10
  -4  -4  -1  410.36   33.80
  -4  -4  -1  431.66   34.00
  -4   4  -1  373.76   31.20
   4   4   1  383.86   30.20
  -4   4  -1  391.66   31.90
  -4   4  -1  396.66   29.30
   4   4   1  374.36   29.50
  -4   4  -1  375.06   31.20
   5  -4   1   28.80    2.90
  -5  -4  -1   30.60    2.50
  -5  -4  -1   31.30    4.20
  -5   4  -1   26.20    3.90
   5   4   1   32.50    2.70
  -5   4  -1   31.50    4.60
   5   4   1   34.60    3.80
  -5   4  -1   34.30    4.90
  -5   4  -1   29.30    2.50
  -6  -4  -1   73.19    7.20
   6  -4   1   76.19    6.60
  -6  -4  -1   68.29    5.70
  -6   4  -1   64.19    7.30
  -6   4  -1   63.89    7.20
   6   4   1   65.09    5.30
   6   4   1   65.89    6.40
  -6   4  -1   64.49    5.00
  -6   4  -1   62.89    6.60
   7  -4   1   28.90    3.70
  -7  -4  -1   29.90    2.40
   7   4   1   29.40    2.60
  -7   4  -1   27.90    2.40
  -7   4  -1   30.40    5.80
  -7   4  -1   31.90    3.60
  -6  -5   1   19.30    1.60
  -6   5   1   18.40    2.50
  -6   5   1   18.10    1.50
  -5  -5   1    8.20    2.30
  -5  -5   1   11.70    1.00
   5  -5  -1   10.10    1.40
   5  -5  -1    7.40    1.50
  -5   5   1   12.20    2.40
  -5   5   1   11.60    1.00
  -5   5   1    8.10    3.60
   4  -5  -1  245.78   20.60
  -4  -5   1  273.87   21.40
   4  -5  -1  248.98   20.40
  -4  -5   1  238.98   21.20
  -4  -5   1  245.18   20.80
  -4  -5   1  290.27   19.90
  -4   5   1  210.08   18.80
  -4   5   1  210.18   19.70
  -4   5   1  239.18   19.20
  -4   5   1  244.78   17.50
   3  -5  -1  164.48   14.70
  -3  -5   1  169.18   15.20
   3  -5  -1  178.78   14.20
  -3  -5   1  190.18   14.80
  -3  -5   1  192.88   13.70
  -3  -5   1  174.68   14.90
  -3  -5   1  177.88   15.20
  -3  -5   1  165.78   13.80
  -3   5   1  170.98   13.10
  -3   5   1  171.18   14.90
  -3   5   1  164.68   14.90
  -3   5   1  173.38   14.60
   2  -5  -1  309.37   26.80
  -2  -5   1  328.47   26.50
  -2  -5   1  307.57   26.00
   2  -5  -1  337.77   25.50
  -2  -5   1  316.77   25.10
   2  -5  -1  341.17   26.20
  -2  -5   1  341.07   26.40
  -2  -5   1  279.37   26.20
  -2  -5   1  354.16   24.90
  -2  -5   1  324.87   25.50
  -2   5   1  344.07   25.40
  -2   5   1  336.27   26.80
  -2   5   1  312.57   26.70
  -1  -5   1  101.39    9.60
  -1  -5   1  110.89    8.70
   1  -5  -1  101.89    9.50
  -1  -5   1  112.79    9.20
   1  -5  -1  115.39    9.70
  -1  -5   1  103.69    9.50
   1  -5  -1  112.79    9.90
  -1  -5   1  101.49    9.60
   1  -5  -1  111.19    8.70
  -1  -5   1  107.39    8.30
  -1  -5   1  101.39    9.50
  -1   5   1  115.09    9.20
  -1   5   1  121.69   10.30
   0  -5  -1  167.18   12.60
   0  -5  -1  173.78   14.20
   0  -5   1  161.68   13.70
   0  -5   1  154.38   13.60
   0  -5   1  150.68   13.70
   0  -5   1  171.18   13.10
   0  -5  -1  164.08   12.90
   0  -5   1  163.88   13.60
   0  -5  -1  164.08   13.70
   0  -5   1  161.88   12.60
  -1  -5  -1  168.78   12.00
   1  -5   1  142.79   12.50
  -1  -5  -1  144.59   12.20
  -1  -5  -1  154.18   13.00
  -1  -5  -1  157.78   13.50
  -1  -5  -1  137.99   13.30
   1  -5   1  150.68   13.00
  -1  -5  -1  152.48   13.10
   1  -5   1  165.28   13.20
  -1  -5  -1  180.18   13.80
  -1   5  -1  156.28   12.10
  -2  -5  -1  146.09   10.80
   2  -5   1  116.49   11.60
  -2  -5  -1  147.69   12.50
  -2  -5  -1  133.19   12.00
   2  -5   1  113.59   11.60
  -2  -5  -1  166.58   11.90
  -2  -5  -1  127.19   12.30
  -2  -5  -1  137.99   12.20
   2  -5   1  157.68   11.70
  -2   5  -1  128.49    8.70
  -2   5  -1   91.09   10.00
  -3  -5  -1  276.87   20.70
   3  -5   1  249.78   21.40
  -3  -5  -1  314.67   22.80
  -3  -5  -1  266.57   22.20
  -3  -5  -1  271.97   22.00
  -3  -5  -1  266.77   22.20
   3  -5   1  243.78   21.50
  -3   5  -1  312.87   24.80
  -3   5  -1  305.77   22.70
  -3   5  -1  278.77   24.10
  -3   5  -1  288.37   24.40
  -4  -5  -1   60.29    5.70
  -4  -5  -1   64.69    6.00
  -4  -5  -1   55.09    6.10
   4  -5   1   52.79    5.20
  -4  -5  -1   57.69    4.60
  -4   5  -1   37.80    5.40
  -4   5  -1   47.40    3.40
  -4   5  -1   46.30    4.80
  -4   5  -1   34.80    5.00
   5  -5   1   18.50    2.50
  -5  -5  -1   23.40    1.80
  -5  -5  -1   22.50    2.60
  -5  -5  -1   13.60    4.40
  -5   5  -1   15.50    2.30
  -5   5  -1   15.10    1.30
  -5   5  -1   13.90    3.70
   5   5   1   14.80    1.40
   6  -5   1   25.10    2.80
  -6  -5  -1   34.20    2.40
  -6   5  -1   37.80    4.40
  -6   5  -1   42.00    2.90
   6   5   1   29.80    3.10
   4  -6  -1   20.20    2.10
  -4  -6   1   18.80    1.60
  -4   6   1   19.50    1.60
  -3  -6   1   99.09    8.40
   3  -6  -1  100.49    8.20
  -3  -6   1   95.09    7.60
  -3   6   1   95.19    7.40
   2  -6  -1   61.29    5.60
  -2  -6   1   63.09    5.10
  -2  -6   1   60.09    4.80
  -2   6   1   47.50    3.70
  -2   6   1   45.60    5.00
   1  -6  -1  145.09   11.10
  -1  -6   1  119.39   10.50
  -1  -6   1  142.09   11.20
   1  -6  -1  116.99   10.80
  -1   6   1  111.49    8.60
   0  -6  -1   77.19    6.90
   0  -6   1   80.89    6.90
   0  -6  -1   82.19    7.20
   0  -6   1   74.69    6.70
   1  -6   1  111.99    9.80
  -1  -6  -1  106.99   11.20
   1  -6   1  127.49   10.20
  -1  -6  -1  143.69   10.70
   2  -6   1   19.10    2.30
   2  -6   1   24.60    2.40
  -2  -6  -1   25.30    1.90
  -2  -6  -1   22.60    2.80
  -2  -6  -1   19.80    3.20
  -2   6  -1   23.40    1.90
   3  -6   1   45.20    4.20
  -3  -6  -1   52.59    3.80
  -3  -6  -1   48.70    4.80
  -3   6  -1   48.60    6.00
  -3   6  -1   49.50    3.80
  -4  -6  -1    1.40    0.60
  -4   6  -1    1.60    0.20
  -9   0   2   44.10   13.40
   9   0  -2   36.30    7.00
   9   0  -2   38.50    4.50
   8   0  -2  162.58   14.90
  -8   0   2  149.19   12.30
  -8   0   2  170.48   18.30
   8   0  -2  170.58   12.50
   8   0  -2  147.09   14.50
  -7   0   2   58.09    6.40
   7   0  -2   59.89    6.70
   7   0  -2   67.99    5.10
  -7   0   2   56.99   10.00
   7   0  -2   61.29    7.20
  -7   0   2   63.29    4.90
  -6   0   2   77.19    7.30
   6   0  -2   83.69    8.50
  -6   0   2   58.29   10.20
  -6   0   2   85.79    6.00
   6   0  -2   70.49    8.00
   5   0  -2  334.77   28.80
   5   0  -2  407.86   30.70
  -5   0   2  369.16   30.20
   5   0  -2  386.26   29.70
  -4   0   2  240.58   17.10
   4   0  -2  182.48   16.50
  -4   0   2  226.28   16.40
   4   0  -2  187.48   17.10
   4   0  -2  240.78   17.50
  -4   0   2  220.98   15.80
   4   0  -2  171.88   18.80
  -4   0   2  190.88   17.00
  -4   0   2  189.78   16.40
   4   0  -2  212.18   16.00
   3   0  -2 1495.25  121.29
  -3   0   2 1575.54  117.69
  -3   0   2 1664.93  119.59
   3   0  -2 1579.14  117.69
  -3   0   2 1477.25  117.09
  -3   0   2 1365.56  116.99
   3   0  -2 1547.95  117.19
   2   0  -2  168.08   13.40
   2   0  -2  177.58   14.80
  -2   0   2  175.78   13.40
   2   0  -2  169.58   13.70
  -2   0   2  168.08   13.70
   2   0  -2  147.29   13.10
  -2   0   2  188.18   14.90
  -1   0   2 2676.83  217.28
  -1   0   2 2841.62  217.48
  -1   0   2 2691.73  217.28
   1   0  -2 3179.98  217.58
   0   0   2  314.97   24.70
   0   0  -2  352.06   24.80
   0   0   2  259.57   24.50
   0   0  -2  355.96   24.70
  -1   0  -2  256.17   19.10
   1   0   2  217.98   18.80
   1   0   2  266.37   19.20
  -1   0  -2  240.68   18.70
   1   0   2  244.48   19.00
  -2   0  -2 1986.70  160.38
   2   0   2 2096.59  160.58
   2   0   2 2477.35  162.58
  -2   0  -2 1760.52  159.98
  -2   0  -2 2162.78  161.08
   3   0   2   42.60    4.20
  -3   0  -2   48.20    4.60
   3   0   2   62.79    7.10
  -3   0  -2   56.69    5.30
   3   0   2   52.89    4.70
   3   0   2   57.29    5.30
   4   0   2   48.50    4.60
  -4   0  -2   44.30    5.10
  -4   0  -2   54.89    3.70
   4   0   2   43.00    5.00
   4   0   2   50.49    3.80
  -4   0  -2   40.90    4.30
  -4   0  -2   36.50    5.40
  -4   0  -2   56.19    3.70
   4   0   2   37.30    6.60
  -5   0  -2   55.89    6.30
   5   0   2   62.59    4.60
  -5   0  -2   60.99    4.40
   5   0   2   59.69    5.70
   5   0   2   51.09    6.00
  -5   0  -2   52.49    5.20
   5   0   2   49.10    6.20
  -5   0  -2   57.59    5.80
   5   0   2   55.09    8.80
   6   0   2  258.17   22.00
  -6   0  -2  274.57   22.30
   6   0   2  288.47   20.70
   6   0   2  252.87   22.70
   6   0   2  261.77   23.10
  -6   0  -2  272.77   20.50
   6   0   2  264.67   27.60
  -6   0  -2  255.77   22.80
   7   0   2   22.40    2.40
   7   0   2   29.80    4.10
  -7   0  -2   26.90    5.00
   8   0   2   47.10    5.30
  -8   0  -2   41.40    4.20
  -8   0  -2   32.20    7.60
   9   0   2   21.60    3.30
   9  -1  -2   34.90    4.00
  -9   1   2   14.30    6.80
   9   1  -2   20.30    5.20
  -8  -1   2   71.49   10.20
   8  -1  -2   90.49    8.60
   8  -1  -2   73.89    9.50
  -8  -1   2   85.29    6.40
  -8   1   2   67.19   11.10
   8   1  -2   82.79    6.30
  -8   1   2   78.59    7.40
   8   1  -2   72.99    8.40
  -8   1   2   73.39    6.00
   8   1  -2   83.59    8.40
   7  -1  -2   57.39    7.10
   7  -1  -2   58.09    6.70
  -7  -1   2   63.59    4.80
  -7  -1   2   64.69    9.70
  -7   1   2   55.59    4.30
  -7   1   2   51.19    6.40
   7   1  -2   56.79    4.60
   7   1  -2   52.69    6.50
  -7   1   2   51.59    5.80
  -7   1   2   58.49   10.40
   7   1  -2   55.29    6.90
   6  -1  -2   37.20    2.90
  -6  -1   2   35.80    3.80
   6  -1  -2   45.90    7.50
  -6  -1   2   29.00    3.60
  -6  -1   2   32.40    2.80
   6   1  -2   34.70    3.40
  -6   1   2   40.90    5.20
   6   1  -2   43.20    4.70
   6   1  -2   43.30    5.40
   5  -1  -2   30.50    4.10
  -5  -1   2   27.90    3.30
   5  -1  -2   28.70    2.40
  -5  -1   2   27.40    3.20
   5  -1  -2   31.80    3.60
  -5  -1   2   34.60    6.00
   5  -1  -2   26.80    3.80
  -5  -1   2   30.10    2.30
  -5  -1   2   22.80    2.80
  -5   1   2   32.80    4.20
  -5   1   2   31.90    2.40
   5   1  -2   32.60    4.10
   5   1  -2   24.70    3.60
   5   1  -2   31.30    3.50
  -5   1   2   36.00    6.90
  -5   1   2   27.80    3.60
  -5   1   2   29.50    3.60
   5   1  -2   31.20    2.60
  -4  -1   2  398.56   30.00
  -4  -1   2  379.26   30.70
  -4  -1   2  345.97   31.00
  -4  -1   2  416.96   33.30
   4  -1  -2  416.16   30.90
   4  -1  -2  393.76   30.60
  -4  -1   2  387.46   30.80
   4  -1  -2  414.06   31.50
   4  -1  -2  376.46   30.10
  -4   1   2  390.56   30.70
   4   1  -2  387.06   29.30
  -4   1   2  382.06   30.10
  -4   1   2  376.76   33.40
   4   1  -2  398.26   32.90
   4   1  -2  383.36   29.90
   4   1  -2  398.46   30.60
  -4   1   2  337.87   29.20
  -3  -1   2  246.78   18.70
  -3  -1   2  230.58   18.00
  -3  -1   2  244.98   18.60
   3  -1  -2  258.27   19.20
   3  -1  -2  224.58   18.10
  -3  -1   2  271.77   20.50
  -3  -1   2  219.18   18.10
  -3  -1   2  192.18   18.80
   3   1  -2  254.37   19.50
  -3   1   2  269.97   22.00
  -3   1   2  205.88   18.60
   3   1  -2  236.58   18.60
  -3   1   2  255.97   19.40
  -3   1   2  248.28   19.70
   3   1  -2  232.08   19.00
  -2  -1   2 2873.11  199.88
   2  -1  -2 2578.24  198.78
   2  -1  -2 2590.24  199.08
  -2  -1   2 2362.26  198.78
   2   1  -2 2456.25  194.28
  -2   1   2 2834.72  196.48
  -2   1   2 2491.45  194.28
  -2   1   2 2380.26  194.48
  -1  -1   2 9999.00  763.72
   0  -1   2  346.87   25.40
   0  -1  -2  274.37   25.60
   0  -1  -2  299.57   25.30
   0  -1   2  351.26   25.50
   0  -1   2  338.37   25.40
   0  -1  -2  374.26   25.60
   0   1   2  468.85   34.80
   0   1  -2  430.66   34.60
  -1  -1  -2 3106.39  245.68
   1  -1   2 3051.29  245.68
   1  -1   2 3489.65  246.78
   1   1   2 2996.40  248.88
   1   1   2 3521.95  250.17
  -2  -1  -2 1720.83  139.19
  -2  -1  -2 1805.42  138.79
   2  -1   2 2002.70  138.79
   2  -1   2 1908.91  139.09
   2  -1   2 1796.32  138.59
   2  -1   2 1886.31  140.49
   2  -1   2 1570.24  138.29
   2   1   2 1495.15  128.09
   2   1   2 1384.66  123.79
  -2   1  -2 1719.13  124.69
  -2   1  -2 1702.73  124.39
   2   1   2 1805.82  124.49
   3  -1   2 2051.49  158.58
   3  -1   2 1883.61  155.18
  -3  -1  -2 1879.51  155.88
  -3  -1  -2 2391.76  157.28
   3  -1   2 2025.90  156.38
   3  -1   2 1893.91  155.38
   3  -1   2 2115.99  155.88
  -3   1  -2 2235.28  169.38
   3   1   2 2082.19  168.28
   3   1   2 2242.28  168.98
  -3   1  -2 2240.28  168.78
   4  -1   2  344.47   27.10
  -4  -1  -2  307.57   25.40
  -4  -1  -2  351.16   26.80
   4  -1   2  329.67   25.50
  -4  -1  -2  319.47   26.40
   4  -1   2  370.56   30.20
   4  -1   2  374.06   26.50
  -4  -1  -2  315.17   25.90
  -4  -1  -2  278.17   26.40
   4   1   2  379.46   33.30
   4   1   2  345.47   29.20
   4   1   2  385.26   30.80
  -4   1  -2  398.16   31.10
   4   1   2  372.26   29.90
  -4   1  -2  405.46   30.50
  -5  -1  -2  684.43   49.40
   5  -1   2  563.04   51.29
  -5  -1  -2  642.24   50.89
   5  -1   2  646.24   55.29
   5  -1   2  665.73   49.50
  -5  -1  -2  634.84   50.59
  -5  -1  -2  649.83   51.09
   5  -1   2  679.03   51.79
   5   1   2  730.83   58.59
   5   1   2  732.23   59.49
   5   1   2  698.43   62.79
  -5   1  -2  762.32   59.89
   5   1   2  721.33   57.49
  -5   1  -2  884.61   57.49
  -5   1  -2  720.53   58.79
  -6  -1  -2   72.89   11.50
   6  -1   2   74.29   11.90
  -6  -1  -2   89.29    8.10
   6  -1   2   78.49    9.00
  -6  -1  -2   95.89    6.60
   6  -1   2   89.69    8.80
  -6   1  -2   81.19    9.30
  -6   1  -2   78.19   12.90
   6   1   2   82.99   13.00
   6   1   2   91.39    7.20
  -6   1  -2   88.99    6.90
   6   1   2   95.59    9.30
   6   1   2   87.89    8.50
   6   1   2   84.19    9.40
  -6   1  -2  103.99    9.10
  -7  -1  -2   27.00    2.30
   7  -1   2   32.10    5.30
  -7  -1  -2   26.10    3.30
   7  -1   2   26.10    4.00
  -7  -1  -2   34.70   11.90
   7   1   2   19.20    4.40
  -7   1  -2   21.60    3.30
   7   1   2   25.50    2.30
  -7   1  -2   25.40    4.60
   7   1   2   25.80    5.70
   8  -1   2  104.79    9.40
  -8  -1  -2   82.79   11.40
   8  -1   2   88.49   11.30
   8   1   2   92.59    9.70
   8   1   2   98.39    9.40
  -8   1  -2   88.59    8.60
   8   1   2   98.79    7.40
  -8   1  -2   82.69   12.60
   9  -1   2    9.40    1.30
   9   1   2    5.70    1.40
  -9  -2   2   12.00    1.10
   9  -2  -2   15.60    1.70
   9   2  -2   15.10    1.50
   9   2  -2   16.10    2.40
  -8  -2   2   11.30    1.10
  -8   2   2    9.70    3.50
  -8   2   2    6.30    5.50
   8   2  -2    8.50    2.50
  -8   2   2    9.80    2.30
   8   2  -2    9.00    2.10
   8   2  -2    9.10    2.90
   8   2  -2    8.40    1.10
   7  -2  -2   82.59   10.40
  -7  -2   2  101.89    9.00
  -7  -2   2  108.39    7.80
   7   2  -2   89.39    8.60
  -7   2   2  103.29   12.50
  -7   2   2  100.39    8.20
  -7   2   2  120.29   10.60
   7   2  -2  113.69   10.60
  -6  -2   2 1218.28   89.59
   6  -2  -2 1012.10   90.09
   6  -2  -2 1157.48   90.69
  -6  -2   2 1216.38   89.89
  -6  -2   2 1174.78   92.19
   6   2  -2 1232.48   90.59
  -6   2   2 1111.99   90.39
   6   2  -2 1211.98   89.29
  -6   2   2 1176.78   91.79
  -6   2   2 1120.89   96.69
   6   2  -2 1142.29   91.29
   5  -2  -2  750.62   64.59
  -5  -2   2  910.11   62.69
  -5  -2   2  721.83   63.49
   5  -2  -2  813.52   64.59
  -5  -2   2  803.12   63.79
   5  -2  -2  865.11   63.49
  -5  -2   2  843.82   66.19
  -5  -2   2  844.32   64.39
  -5   2   2  746.63   67.69
   5   2  -2  797.92   61.79
  -5   2   2  822.42   63.99
   5   2  -2  815.32   62.69
   5   2  -2  917.61   63.79
   5   2  -2  746.43   63.79
  -5   2   2  796.12   62.89
  -4  -2   2   87.79    7.40
   4  -2  -2  109.09    8.40
   4  -2  -2  105.09    9.00
  -4  -2   2   94.59    8.40
  -4  -2   2   80.59    8.60
   4   2  -2  119.59   13.60
   4   2  -2  147.59   11.70
  -4   2   2  151.98   13.00
  -4   2   2  154.28   12.40
   4   2  -2  146.49   11.20
  -4   2   2  154.38   15.90
  -4   2   2  130.89   11.10
  -3  -2   2 2695.03  202.68
  -3  -2   2 2545.75  203.08
   3  -2  -2 2695.93  202.68
   3  -2  -2 2638.54  202.88
   3   2  -2 2584.04  191.48
  -3   2   2 2453.85  191.48
   3   2  -2 2223.68  190.58
  -3   2   2 2631.54  192.18
  -3   2   2 2596.14  194.98
  -2  -2   2 1599.64  114.89
   2  -2  -2 1575.74  115.09
  -2  -2   2 1434.46  114.99
   2  -2  -2 1379.26  114.89
  -2   2   2 1489.75  112.79
  -2   2   2 1527.45  115.39
  -2   2   2 1457.15  113.09
   2   2  -2 1399.96  112.49
   1  -2  -2 1201.48   91.69
   1  -2  -2 1184.58   91.79
  -1  -2   2 1362.76   92.09
   1  -2  -2 1045.70   91.79
  -1   2   2 1427.56  103.79
  -1   2   2 1386.66  103.49
  -1   2   2 1147.99  102.99
  -1   2   2 1438.96  105.59
   0  -2  -2   13.10    1.70
   0  -2   2   11.10    1.40
   0  -2   2   11.70    1.50
   0  -2  -2   14.60    2.20
   0  -2   2   14.60    1.60
   0  -2   2   11.00    1.70
   0  -2  -2   12.80    1.10
   0  -2   2   12.80    1.50
   0  -2   2   13.30    1.50
   0  -2  -2   14.70    1.70
   0  -2   2   11.60    1.00
   0  -2  -2   11.70    1.60
   0   2   2    7.20    1.20
   0   2   2    8.20    1.30
   0   2   2    5.90    2.60
  -1  -2  -2   25.40    2.90
  -1  -2  -2   21.60    2.60
  -1  -2  -2   25.90    2.50
   1  -2   2   26.60    2.50
  -1  -2  -2   22.90    2.00
   1  -2   2   21.60    1.90
  -1  -2  -2   29.20    2.80
  -1  -2  -2   24.90    2.10
  -1   2  -2   22.00    2.50
   1   2   2   24.80    7.30
  -1   2  -2   29.30    1.90
   1   2   2   21.60    2.50
  -2  -2  -2  526.55   38.60
  -2  -2  -2  469.05   37.70
  -2  -2  -2  530.95   38.70
  -2  -2  -2  419.06   38.40
   2  -2   2  569.04   40.50
  -2  -2  -2  429.16   38.50
  -2  -2  -2  457.35   37.70
   2  -2   2  547.05   38.30
   2   2   2  548.25   39.40
   2   2   2  484.35   38.80
   2   2   2  448.16   38.80
  -2   2  -2  477.35   38.60
  -2   2  -2  569.94   39.90
  -3  -2  -2  712.93   56.39
  -3  -2  -2  704.53   57.89
   3  -2   2  789.72   60.69
  -3  -2  -2  718.33   57.29
   3  -2   2  769.02   56.99
   3   2   2  628.74   52.39
   3   2   2  665.33   52.79
   3   2   2  734.23   53.59
  -3   2  -2  712.93   54.09
  -4  -2  -2   42.80    5.30
   4  -2   2   44.10    5.70
   4  -2   2   55.19    4.70
  -4  -2  -2   59.89    5.60
  -4  -2  -2   55.59    5.10
  -4  -2  -2   63.89    5.70
  -4  -2  -2   56.09    4.30
   4   2   2   48.80    4.70
   4   2   2   56.19    5.60
   4   2   2   48.40    4.20
  -4   2  -2   58.39    4.00
   4   2   2   45.30    5.40
  -4   2  -2   55.99    5.50
  -4   2  -2   42.70    5.40
  -4   2  -2   46.30    5.90
  -5  -2  -2  199.48   16.50
  -5  -2  -2  202.98   15.00
   5  -2   2  173.08   19.80
   5  -2   2  195.88   16.70
  -5   2  -2  206.78   15.50
   5   2   2  202.18   16.70
  -5   2  -2  207.88   18.20
   5   2   2  192.58   17.60
  -5   2  -2  191.88   17.20
   5   2   2  197.98   19.20
  -5   2  -2  183.88   21.80
  -5   2  -2  213.08   17.50
   5   2   2  212.38   15.70
  -6  -2  -2   12.40    1.20
  -6  -2  -2   15.80    2.70
  -6   2  -2   18.70    1.40
  -6   2  -2   16.50    2.90
   6   2   2   15.50    3.00
  -7  -2  -2   26.00    1.90
   7  -2   2   17.80    3.10
  -7  -2  -2   28.50    4.00
  -7   2  -2   51.49   10.40
   7   2   2   37.50    3.80
  -7   2  -2   44.70    6.10
   7   2   2   49.80    5.50
   7   2   2   55.39    6.50
   8  -2   2    6.20    1.70
   8   2   2    7.10    1.80
  -8   2  -2    1.40    7.60
  -8   2  -2    5.60    1.40
   8   2   2    4.20    2.90
  -8   2  -2    2.30    4.80
   8   2   2    4.90    0.80
  -8  -3   2    8.70    0.80
   8  -3  -2    7.50    1.70
   8   3  -2    9.50    1.10
   8   3  -2   10.80    2.00
  -8   3   2   11.60    2.00
  -8   3   2    4.70    3.90
  -7  -3   2  115.69    9.10
   7  -3  -2  118.39    9.90
   7   3  -2  131.79    9.80
  -7   3   2  119.49   11.70
  -7   3   2  121.59    9.50
   7   3  -2  124.89   11.00
   7   3  -2  121.19   11.50
  -7   3   2  123.09   11.40
   7   3  -2  122.19   12.30
  -6  -3   2   50.79    5.40
  -6  -3   2   49.50    4.10
   6  -3  -2   59.29    5.10
  -6  -3   2   42.20    5.30
   6   3  -2   73.49    6.50
  -6   3   2   47.50    6.40
  -6   3   2   66.39    7.30
  -6   3   2   70.79   12.30
  -6   3   2   70.29    6.70
  -6   3   2   49.50    4.80
   6   3  -2   65.69    5.10
  -5  -3   2  162.38   13.60
  -5  -3   2  153.28   12.10
  -5  -3   2  131.59   13.60
   5  -3  -2  175.28   13.20
   5   3  -2  160.28   12.90
   5   3  -2  167.98   15.80
  -5   3   2  134.49   12.70
   5   3  -2  171.28   13.90
  -5   3   2  172.28   15.30
  -5   3   2  185.18   20.50
  -5   3   2  175.88   14.50
  -4  -3   2  274.47   22.70
  -4  -3   2  279.97   22.00
  -4  -3   2  233.28   22.80
  -4  -3   2  295.87   23.30
   4  -3  -2  301.17   23.70
  -4  -3   2  274.87   23.60
  -4  -3   2  305.87   21.90
   4  -3  -2  314.97   23.20
   4   3  -2  297.97   22.60
   4   3  -2  290.17   23.20
  -4   3   2  319.67   24.20
  -4   3   2  297.67   24.70
  -4   3   2  250.37   24.20
  -4   3   2  297.47   22.50
   4   3  -2  302.37   23.80
  -3  -3   2   53.99    6.40
  -3  -3   2   52.99    5.30
  -3  -3   2   63.49    5.80
  -3  -3   2   68.79    6.30
   3  -3  -2   76.69    5.70
  -3  -3   2   71.89    5.30
  -3  -3   2   67.59    5.10
  -3   3   2   69.99    6.90
  -3   3   2   55.89    5.20
  -3   3   2   77.29    6.70
  -2  -3   2   52.99    5.00
  -2  -3   2   56.39    4.70
   2  -3  -2   63.99    5.50
  -2  -3   2   52.59    5.20
  -2  -3   2   49.60    5.30
  -2  -3   2   56.49    4.20
  -2  -3   2   58.59    4.50
   2  -3  -2   56.29    4.70
   2  -3  -2   44.90    4.90
  -2  -3   2   48.40    5.40
   2  -3  -2   50.69    5.60
  -2   3   2   38.60    3.10
  -2   3   2   42.40    4.10
  -2   3   2   32.40    4.00
  -2   3   2   42.30    4.40
   1  -3  -2  606.94   47.30
  -1  -3   2  665.73   46.60
   1  -3  -2  590.54   45.80
   1  -3  -2  593.04   46.10
   1  -3  -2  664.33   47.10
  -1  -3   2  596.94   46.40
  -1  -3   2  610.44   46.20
  -1  -3   2  624.54   46.70
   1  -3  -2  503.75   46.30
  -1  -3   2  530.05   47.10
   1  -3  -2  608.94   46.50
  -1   3   2  637.94   44.30
  -1   3   2  474.75   44.20
  -1   3   2  599.84   44.00
  -1   3   2  552.44   43.30
   0  -3   2  148.59   12.00
   0  -3   2  157.68   12.30
   0  -3   2  152.48   12.30
   0  -3  -2  146.09   11.90
   0  -3  -2  155.98   11.60
   0  -3   2  146.99   12.70
   0  -3  -2  146.59   12.40
   0  -3  -2  151.68   12.50
   0  -3   2  146.49   12.20
   0  -3  -2  161.98   12.60
   0  -3  -2  143.99   12.90
   0  -3   2  155.38   11.60
   0  -3   2  144.79   12.40
   0  -3  -2  150.28   12.90
   0   3   2  206.78   16.00
   0   3   2  193.18   16.30
   1  -3   2  848.72   60.69
   1  -3   2  804.92   59.99
   1  -3   2  815.42   60.79
   1  -3   2  667.53   61.09
   1  -3   2  738.33   60.59
  -1  -3  -2  825.82   61.59
  -1  -3  -2  786.72   60.19
  -1  -3  -2  784.92   61.19
  -1  -3  -2  801.42   60.89
  -1   3  -2  734.03   54.79
  -1   3  -2  669.43   55.79
   1   3   2  731.03   55.39
  -1   3  -2  735.03   55.89
   2  -3   2  570.04   42.20
  -2  -3  -2  548.45   42.30
  -2  -3  -2  527.75   41.70
  -2  -3  -2  520.15   42.90
  -2  -3  -2  537.85   42.80
   2  -3   2  587.14   42.50
  -2  -3  -2  514.85   41.60
  -2   3  -2  402.76   36.10
   2   3   2  493.45   35.90
   2   3   2  423.06   36.20
  -2   3  -2  462.85   35.00
  -2   3  -2  509.85   36.20
  -3  -3  -2  592.04   49.99
   3  -3   2  659.03   49.70
  -3  -3  -2  657.83   50.59
   3  -3   2  650.63   49.60
  -3  -3  -2  638.74   48.90
   3   3   2  648.04   50.39
  -3   3  -2  645.14   49.80
   3   3   2  603.94   48.80
   3   3   2  619.34   47.70
   3   3   2  612.04   48.10
  -3   3  -2  626.34   49.10
  -3   3  -2  600.84   49.30
  -4  -3  -2   33.60    3.90
  -4  -3  -2   33.30    2.60
  -4  -3  -2   25.10    3.90
   4  -3   2   29.50    3.40
  -4  -3  -2   34.60    3.70
   4  -3   2   33.30    3.20
  -4   3  -2   36.40    2.80
   4   3   2   32.80    3.00
  -4   3  -2   27.70    4.70
   4   3   2   39.00    4.50
  -4   3  -2   36.20    4.30
   4   3   2   33.90    3.80
  -4   3  -2   36.10    4.80
   4   3   2   33.00    4.30
  -5  -3  -2  162.28   12.00
  -5  -3  -2  146.49   13.60
   5  -3   2  162.88   12.80
  -5  -3  -2  148.39   13.70
  -5  -3  -2  149.39   12.90
   5   3   2  128.59   11.00
   5   3   2  123.79    9.90
  -5   3  -2  124.29    9.70
   5   3   2  133.99   11.90
   5   3   2  118.89   11.70
  -5   3  -2  123.49   12.40
  -5   3  -2  122.49   11.60
  -5   3  -2  123.39   11.70
  -6  -3  -2   25.20    3.30
  -6  -3  -2   19.10    3.30
   6  -3   2   22.60    3.00
  -6  -3  -2   22.70    2.00
  -6   3  -2   24.50    4.50
   6   3   2   26.00    3.80
  -6   3  -2   27.80    3.80
   6   3   2   22.50    4.20
  -6   3  -2   22.50    4.30
  -6   3  -2   29.20    2.20
   6   3   2   25.60    2.40
   6   3   2   28.00    4.00
  -7  -3  -2   76.49    7.10
  -7  -3  -2   76.79    6.10
   7  -3   2   81.49    6.90
  -7   3  -2   82.59    6.70
   7   3   2   96.39    9.00
  -7   3  -2   80.69    9.10
   7   3   2   84.19    8.30
   7   3   2   77.39    8.90
   7   3   2   89.69    7.00
  -7   3  -2   93.49    8.50
   8  -3   2   43.80    4.00
  -8   3  -2   41.10    4.40
   8   3   2   44.50    3.40
   8   3   2   39.00    4.40
  -7  -4   2   21.30    4.50
   7  -4  -2   19.20    2.70
  -7  -4   2   21.80    1.70
  -7   4   2   25.50    3.10
   7   4  -2   23.80    2.10
  -7   4   2   22.70    1.90
  -7   4   2   20.20    4.30
   6  -4  -2   56.49    5.20
  -6  -4   2   56.79    5.70
  -6  -4   2   48.20    5.50
  -6  -4   2   57.39    4.40
  -6   4   2   50.39    6.10
  -6   4   2   55.19    4.30
   6   4  -2   51.89    4.50
  -6   4   2   57.89    6.10
   5  -4  -2   71.99    6.90
  -5  -4   2   82.49    8.30
   5  -4  -2   79.69    7.00
  -5  -4   2   73.99    6.30
  -5   4   2   55.49    4.60
  -5   4   2   51.19    6.60
   5   4  -2   55.79    4.50
  -5   4   2   60.69    8.30
  -4  -4   2  124.59   11.20
   4  -4  -2  138.19   11.60
   4  -4  -2  127.09   15.20
  -4  -4   2  137.39   10.40
  -4  -4   2  113.39   11.90
   4  -4  -2  145.19   11.20
  -4  -4   2  142.59   12.00
  -4   4   2  162.38   13.20
  -4   4   2  163.78   13.80
  -4   4   2  146.19   11.40
  -4   4   2  119.99   13.00
   3  -4  -2   65.39    8.30
  -3  -4   2   87.79    6.90
  -3  -4   2   95.59    7.70
   3  -4  -2   72.89    7.10
  -3  -4   2   92.29    6.80
  -3  -4   2   82.19    8.30
  -3  -4   2   87.89    7.80
   3  -4  -2   91.49    7.50
  -3  -4   2   90.49    6.60
  -3  -4   2   75.79    8.00
   3  -4  -2   73.79    7.80
  -3   4   2   70.59    7.70
  -3   4   2   87.59    6.30
  -3   4   2   81.09    8.00
   2  -4  -2   29.50    4.80
  -2  -4   2   46.20    3.80
  -2  -4   2   43.60    4.60
  -2  -4   2   40.40    3.50
   2  -4  -2   34.00    4.40
   2  -4  -2   33.80    3.60
  -2  -4   2   39.90    4.10
  -2  -4   2   43.60    3.30
  -2   4   2   33.00    4.50
  -2   4   2   42.20    3.40
  -2   4   2   47.70    4.90
  -1  -4   2    0.70    0.80
   1  -4  -2    0.70    0.60
   1  -4  -2    1.40    0.60
  -1  -4   2    1.50    0.90
   1  -4  -2    1.10    0.30
   1  -4  -2    2.50    1.50
  -1  -4   2    1.30    0.70
  -1  -4   2    1.00    0.80
  -1  -4   2    1.20    0.90
  -1  -4   2    1.60    0.30
  -1  -4   2    0.70    0.60
  -1   4   2    1.70    0.30
   0  -4  -2  515.35   40.20
   0  -4  -2  523.95   40.30
   0  -4  -2  498.05   39.40
   0  -4  -2  530.75   39.10
   0  -4   2  487.75   39.60
   0  -4  -2  541.25   40.50
   0  -4   2  463.25   39.90
   0  -4   2  545.55   40.10
   0  -4  -2  471.75   40.80
   0  -4   2  471.65   40.40
   0  -4   2  498.85   39.10
   0  -4   2  588.14   40.20
   0   4   2  522.85   40.80
   1  -4   2  246.18   18.70
  -1  -4  -2  226.78   19.10
   1  -4   2  238.48   18.40
  -1  -4  -2  240.88   19.40
   1  -4   2  223.08   17.60
  -1  -4  -2  244.18   18.80
  -1  -4  -2  238.68   17.60
  -1  -4  -2  231.98   18.90
  -1  -4  -2  216.28   19.20
   1  -4   2  189.68   18.50
   1  -4   2  227.18   18.30
  -1  -4  -2  226.08   17.80
  -1   4  -2  249.18   18.90
  -1   4  -2  242.48   20.20
  -2  -4  -2   94.99    8.20
  -2  -4  -2   99.29    7.50
  -2  -4  -2  103.19    9.20
   2  -4   2   89.09    8.20
   2  -4   2   92.59    8.20
  -2  -4  -2   93.79    9.10
  -2  -4  -2  106.99    9.00
  -2  -4  -2   87.89    8.80
  -2  -4  -2   92.89    7.60
   2  -4   2   95.29    8.40
  -2   4  -2   81.89    8.60
  -2   4  -2   84.29    8.40
  -2   4  -2   94.39    7.00
  -2   4  -2   98.29    8.60
  -3  -4  -2   38.10    3.30
  -3  -4  -2   42.20    4.70
  -3  -4  -2   37.30    4.60
  -3  -4  -2   45.30    5.20
   3  -4   2   43.60    4.30
   3  -4   2   41.70    4.20
   3   4   2   36.00    3.40
  -3   4  -2   45.30    5.30
   3   4   2   42.00    3.90
   3   4   2   44.60    4.80
  -3   4  -2   45.70    5.40
  -3   4  -2   33.00    4.40
  -3   4  -2   39.40    3.20
   4  -4   2  157.78   13.40
  -4  -4  -2  158.38   14.60
   4  -4   2  190.08   13.80
  -4  -4  -2  162.28   14.30
  -4  -4  -2  146.79   14.30
  -4  -4  -2  168.38   14.00
  -4  -4  -2  166.58   12.70
  -4   4  -2  152.38   15.00
  -4   4  -2  181.38   13.40
  -4   4  -2  179.48   15.50
  -4   4  -2  180.78   16.10
   4   4   2  177.28   15.30
   4   4   2  170.48   13.50
   4   4   2  176.48   14.40
  -5  -4  -2   96.79    9.80
  -5  -4  -2  109.59    9.80
  -5  -4  -2  107.79    8.20
   5  -4   2  105.19    9.10
   5   4   2   98.89    8.00
  -5   4  -2  102.49    9.60
  -5   4  -2   92.29    9.70
  -5   4  -2  103.69   10.40
  -5   4  -2  107.49    7.80
   5   4   2   95.69    9.00
  -6  -4  -2   77.89    7.60
   6  -4   2   71.99    6.80
  -6   4  -2   82.29    5.40
  -6   4  -2   60.19    7.50
  -6   4  -2   63.79    7.70
   6   4   2   63.99    6.80
   6   4   2   69.29    5.60
  -7  -4  -2   38.00    3.10
   7  -4   2   38.00    3.60
  -7   4  -2   51.29    4.00
  -7   4  -2   53.79    5.30
   7   4   2   47.80    4.10
  -6  -5   2   20.70    1.80
  -6   5   2   18.00    1.50
  -6   5   2   18.80    2.50
  -5  -5   2   64.99    6.50
   5  -5  -2   59.29    5.60
  -5  -5   2   70.19    5.20
  -5   5   2   69.19    8.10
  -5   5   2   69.69    5.50
  -5   5   2   73.79    9.40
  -5   5   2   62.79    6.70
  -4  -5   2   76.39    7.20
   4  -5  -2   69.29    6.60
  -4  -5   2   68.79    7.00
  -4  -5   2   65.29    6.40
  -4  -5   2   78.69    5.70
  -4   5   2   68.69    5.30
  -4   5   2   63.69    6.60
  -4   5   2   69.99    6.90
  -4   5   2   62.49    7.00
  -3  -5   2   11.10    1.90
  -3  -5   2   11.40    1.40
  -3  -5   2   13.10    2.40
  -3  -5   2   16.20    2.70
  -3  -5   2   17.60    2.30
  -3  -5   2   14.50    1.50
  -3  -5   2   14.70    1.30
  -3   5   2   13.30    1.20
  -3   5   2   11.20    2.10
  -3   5   2   14.10    3.00
  -3   5   2   16.50    3.00
  -2  -5   2   65.59    5.90
  -2  -5   2   54.79    4.90
  -2  -5   2   58.89    4.70
  -2  -5   2   56.69    6.00
  -2  -5   2   58.99    6.20
   2  -5  -2   56.59    6.00
   2  -5  -2   63.19    5.80
   2  -5  -2   49.50    6.70
  -2  -5   2   59.89    5.70
  -2  -5   2   59.29    5.10
  -2   5   2   49.60    5.60
  -2   5   2   54.79    7.10
  -2   5   2   45.40    5.50
  -2   5   2   56.89    4.20
   1  -5  -2  385.36   29.80
  -1  -5   2  354.46   29.70
  -1  -5   2  351.76   29.10
  -1  -5   2  380.96   30.00
   1  -5  -2  354.66   30.10
  -1  -5   2  397.16   28.40
  -1  -5   2  390.56   28.80
  -1  -5   2  348.37   29.30
  -1   5   2  382.46   29.10
  -1   5   2  376.76   30.10
   0  -5   2  274.07   21.30
   0  -5  -2  277.57   20.80
   0  -5   2  281.87   21.70
   0  -5   2  254.57   21.90
   0  -5  -2  276.27   22.50
   0  -5  -2  271.97   22.30
   0  -5  -2  281.17   22.10
   0  -5   2  266.77   20.70
   0  -5   2  250.37   21.60
   0   5   2  232.08   17.90
  -1  -5  -2   90.79    9.20
  -1  -5  -2   96.59    9.30
   1  -5   2  101.59    8.40
  -1  -5  -2  112.89    9.50
  -1  -5  -2  107.69    8.80
   1  -5   2   93.69    8.60
   1  -5   2   90.19    8.60
  -1  -5  -2  103.79    7.80
  -1   5  -2  126.19    9.80
  -2  -5  -2  377.46   27.40
   2  -5   2  302.17   26.60
  -2  -5  -2  286.27   26.20
  -2  -5  -2  343.37   25.60
  -2  -5  -2  361.56   28.20
  -2   5  -2  275.47   24.50
  -2   5  -2  307.27   22.50
   3  -5   2  329.27   31.10
  -3  -5  -2  419.66   30.50
  -3  -5  -2  418.26   31.80
   3  -5   2  355.06   31.20
  -3  -5  -2  446.26   32.50
  -3  -5  -2  423.36   32.20
  -3   5  -2  388.56   32.60
  -3   5  -2  409.66   32.20
  -3   5  -2  428.66   30.70
  -3   5  -2  372.26   32.30
   4  -5   2   78.99    8.00
  -4  -5  -2  101.29    9.30
  -4  -5  -2   97.29    7.30
   4  -5   2   90.99    7.70
  -4  -5  -2  100.99    8.70
  -4   5  -2   94.89    7.00
   4   5   2   96.79    7.60
  -4   5  -2   76.79    9.00
  -4   5  -2   90.89    9.20
  -5  -5  -2    2.50    1.70
  -5  -5  -2    3.60    0.50
  -5  -5  -2    4.70    1.10
  -5   5  -2    4.80    0.50
  -5   5  -2    8.10    4.00
  -5   5  -2    4.50    1.20
  -6  -5  -2   67.69    5.10
   6  -5   2   64.89    5.60
  -6   5  -2   61.69    6.10
  -6   5  -2   71.09    5.10
   6   5   2   61.59    5.10
  -4  -6   2   35.90    3.20
   4  -6  -2   45.50    3.80
  -4   6   2   35.10    2.80
  -3  -6   2  215.38   16.80
  -3  -6   2  224.48   17.30
   3  -6  -2  214.68   17.40
  -3   6   2  212.68   16.30
   2  -6  -2  103.39    8.40
  -2  -6   2   98.09    8.20
  -2  -6   2   91.79    7.70
  -2  -6   2   95.29    7.50
  -2   6   2  102.89    8.00
  -1  -6   2  115.19   10.00
  -1  -6   2   97.39    8.60
  -1  -6   2  103.89    8.80
   1  -6  -2  124.69    9.80
   1  -6  -2  106.09    9.30
  -1   6   2  109.89    8.50
   0  -6  -2   35.10    3.60
   0  -6   2   31.90    3.10
   0  -6  -2   38.50    4.20
   0  -6  -2   26.40    4.80
   0  -6   2   29.10    2.90
   0  -6   2   35.30    3.40
  -1  -6  -2   80.79    7.70
  -1  -6  -2   63.39    6.10
   1  -6   2   82.49    6.50
   1  -6   2   61.39    5.90
  -2  -6  -2   45.10    5.00
  -2  -6  -2   46.20    3.80
   2  -6   2   50.29    4.40
  -2   6  -2   36.20    2.80
  -3  -6  -2   25.00    2.00
  -3   6  -2   19.80    1.60
  -4  -6  -2    0.90    0.20
  -4   6  -2    0.40    0.10
   9   0  -3    0.50    5.10
  -9   0   3   -1.10    5.60
  -8   0   3    1.30    3.10
  -8   0   3    5.70    0.60
   8   0  -3    4.40    0.80
   8   0  -3    2.70    2.10
   7   0  -3   66.99    6.40
   7   0  -3   88.89    8.80
  -7   0   3   76.59    6.20
  -7   0   3   82.49    7.60
   6   0  -3  243.68   21.20
  -6   0   3  306.27   21.60
  -6   0   3  231.48   25.20
  -6   0   3  245.58   21.50
   6   0  -3  263.27   22.30
   5   0  -3  649.74   49.00
   5   0  -3  671.03   50.79
   5   0  -3  650.63   49.90
  -5   0   3  676.73   53.89
  -5   0   3  625.44   50.29
  -5   0   3  560.44   50.09
  -4   0   3 2804.92  223.68
  -4   0   3 3398.06  224.08
  -4   0   3 2870.21  226.58
   4   0  -3 2714.03  223.28
  -4   0   3 2925.71  223.08
   4   0  -3 2793.42  223.98
   3   0  -3   91.59    8.40
  -3   0   3  112.29    7.50
  -3   0   3   97.49    7.90
   3   0  -3   93.59    8.40
  -3   0   3   96.19    8.30
  -3   0   3   82.29    9.60
  -3   0   3  106.39    7.90
   3   0  -3  103.09    7.60
   3   0  -3   92.39    8.00
  -3   0   3   92.49    8.10
  -3   0   3   95.89    8.30
  -2   0   3  150.08   11.50
  -2   0   3  133.79   11.20
   2   0  -3  149.79   11.30
  -2   0   3  121.79   11.80
  -2   0   3  159.78   11.90
  -2   0   3  165.88   11.60
   1   0  -3 3714.73  308.77
  -1   0   3 4350.46  309.97
   1   0  -3 4075.29  308.97
   0   0   3  228.18   17.00
   0   0   3  265.87   17.10
   0   0  -3  235.38   17.70
   0   0  -3  187.88   17.70
   0   0  -3  191.28   16.90
  -1   0  -3 2405.06  177.88
  -1   0  -3 2471.85  177.78
   1   0   3 2332.67  177.78
   1   0   3 2089.29  177.48
  -2   0  -3   97.99    7.40
  -2   0  -3  109.19    7.40
   2   0   3   81.59    8.20
  -2   0  -3   98.19    8.20
  -3   0  -3  888.01   71.09
   3   0   3  952.60   70.49
  -3   0  -3  993.20   70.89
   3   0   3  918.51   71.09
   3   0   3  956.30   73.49
  -3   0  -3  778.62   69.69
  -4   0  -3 2507.55  208.38
  -4   0  -3 2891.41  208.78
  -4   0  -3 2377.66  207.48
   4   0   3 2905.91  208.78
  -4   0  -3 2763.82  209.48
   4   0   3 2820.62  212.88
   4   0   3 2786.02  209.58
  -5   0  -3   38.40    4.30
  -5   0  -3   36.60    5.20
  -5   0  -3   50.89    5.00
   5   0   3   35.30    5.20
   5   0   3   47.10    5.20
  -5   0  -3   49.40    3.50
   5   0   3   36.40    4.60
   5   0   3   46.20    3.70
   6   0   3  203.08   16.90
   6   0   3  216.28   15.40
  -6   0  -3  191.68   16.90
   6   0   3  203.88   18.00
   6   0   3  169.18   17.10
  -6   0  -3  193.98   17.60
   6   0   3  201.38   22.00
   7   0   3   50.59    3.90
   7   0   3   39.90    5.60
   7   0   3   49.20   10.30
  -7   0  -3   40.90    5.00
   7   0   3   55.29    6.90
  -7   0  -3   55.99   11.80
   8   0   3   72.69    8.50
  -8   0  -3   72.59    6.60
   9   0   3    0.70    0.60
  -9  -1   3   32.90    2.80
   9  -1  -3   37.30    4.10
   9   1  -3   33.80    4.10
  -9   1   3   28.70    7.90
   9   1  -3   32.10    2.70
   9   1  -3   33.40    6.10
  -8  -1   3   16.30    1.50
  -8  -1   3   10.70    5.00
   8  -1  -3   12.00    4.20
   8  -1  -3   19.20    3.10
  -8   1   3   21.10    2.80
   8   1  -3   13.20    3.50
  -8   1   3   18.10    1.60
   8   1  -3   14.70    3.80
   8   1  -3   17.40    1.80
   8   1  -3   22.30    3.40
  -8   1   3   11.60    6.30
   7  -1  -3  138.99   13.60
   7  -1  -3  140.79   11.10
   7  -1  -3  146.59   13.50
  -7  -1   3  140.59   11.00
  -7  -1   3  141.39   16.00
  -7   1   3  132.99   17.20
   7   1  -3  136.69   13.40
  -7   1   3  148.79   12.80
   7   1  -3  152.98   11.30
  -7   1   3  135.39   13.00
   6  -1  -3  547.75   41.00
  -6  -1   3  535.75   46.00
  -6  -1   3  563.84   40.80
   6  -1  -3  523.85   43.50
  -6  -1   3  528.55   41.80
   6  -1  -3  511.25   43.10
   6  -1  -3  479.45   42.30
  -6  -1   3  571.84   42.20
   6   1  -3  518.55   40.80
   6   1  -3  520.75   42.20
  -6   1   3  506.95   41.50
   6   1  -3  541.85   41.90
   6   1  -3  518.15   39.70
  -6   1   3  517.75   41.50
  -6   1   3  536.05   46.60
  -6   1   3  464.15   39.30
  -5  -1   3  226.18   20.60
   5  -1  -3  259.27   21.40
   5  -1  -3  261.27   20.50
  -5  -1   3  286.17   24.10
   5  -1  -3  238.78   19.50
  -5  -1   3  251.47   19.40
  -5  -1   3  252.57   20.30
  -5   1   3  267.07   23.80
   5   1  -3  252.87   20.00
  -5   1   3  206.18   18.00
  -5   1   3  230.98   18.90
   5   1  -3  230.78   18.20
  -5   1   3  250.77   20.00
   5   1  -3  246.08   19.10
  -5   1   3  202.28   19.50
   4  -1  -3  152.08   12.30
  -4  -1   3  141.19   12.90
   4  -1  -3  168.78   13.70
  -4  -1   3  144.49   12.20
  -4  -1   3  152.58   12.90
   4  -1  -3  171.78   13.10
   4  -1  -3  179.58   13.00
   4   1  -3  131.19   10.90
   4   1  -3  139.79   11.50
  -4   1   3  139.49   11.70
  -4   1   3  155.68   15.00
   4   1  -3  141.79   12.10
  -4   1   3  136.89   12.20
  -3  -1   3 1149.78   81.29
   3  -1  -3 1046.70   79.79
   3  -1  -3 1014.20   79.29
  -3  -1   3  980.90   79.29
  -3  -1   3  952.10   79.59
   3  -1  -3 1062.69   78.69
  -3  -1   3 1008.70   79.09
  -3   1   3 1229.68   93.09
   3   1  -3 1102.89   91.99
  -3   1   3 1208.18   92.59
   3   1  -3 1214.68   92.89
  -3   1   3 1240.68   95.29
   3   1  -3 1232.58   92.39
   2  -1  -3 1855.71  148.99
   2  -1  -3 2047.90  149.39
  -2  -1   3 1954.30  149.49
  -2   1   3 1991.10  159.98
  -2   1   3 2322.87  161.98
   2   1  -3 1991.00  159.68
  -2   1   3 2042.50  159.68
   1  -1  -3 4122.59  322.37
   1  -1  -3 4326.67  322.67
   1   1  -3 5218.08  383.36
  -1   1   3 4826.92  383.46
   0  -1   3   66.69    4.70
   0  -1  -3   62.99    4.90
   0  -1   3   49.60    4.50
   0  -1   3   46.60    4.50
   0   1   3  101.19    8.80
   0   1  -3  115.89    8.80
   0   1   3  112.09    8.70
  -1  -1  -3  359.96   27.00
   1  -1   3  322.27   27.70
  -1  -1  -3  299.07   27.70
   1  -1   3  399.56   29.00
  -1  -1  -3  362.76   27.70
   1  -1   3  380.86   27.30
   1   1   3  411.86   29.40
   1   1   3  324.27   27.90
  -1   1  -3  353.16   27.20
   1   1   3  388.36   27.40
   1   1   3  341.27   27.20
  -1   1  -3  315.17   27.70
  -1   1  -3  360.66   27.60
  -2  -1  -3 2224.88  167.08
  -2  -1  -3 1856.61  166.08
   2  -1   3 2297.57  166.68
   2  -1   3 2077.29  166.38
  -2  -1  -3 2145.89  166.68
   2  -1   3 2364.36  168.98
   2  -1   3 2282.97  167.08
   2   1   3 2400.66  162.58
   2   1   3 1833.12  159.48
   2   1   3 2155.58  160.08
  -2   1  -3 2252.37  160.48
   2   1   3 1709.83  159.28
  -2   1  -3 2179.98  159.98
   3  -1   3 1287.67  105.89
   3  -1   3 1412.96  109.49
   3  -1   3 1399.06  107.19
  -3  -1  -3 1405.46  106.49
   3  -1   3 1524.65  106.69
  -3  -1  -3 1360.46  106.69
  -3  -1  -3 1452.95  107.39
  -3  -1  -3 1254.97  105.79
  -3   1  -3 1500.65  113.49
   3   1   3 1353.86  111.89
   3   1   3 1305.57  119.09
  -3   1  -3 1650.53  113.09
   3   1   3 1445.96  112.39
   3   1   3 1534.15  113.19
   4  -1   3  157.08   16.50
   4  -1   3  140.39   13.50
   4  -1   3  160.78   13.20
  -4  -1  -3  156.88   12.70
   4  -1   3  174.88   15.30
  -4  -1  -3  158.98   12.10
  -4  -1  -3  154.18   13.40
  -4  -1  -3  153.08   13.60
   4  -1   3  163.98   12.20
   4   1   3  155.48   13.00
  -4   1  -3  136.49   12.30
  -4   1  -3  148.99   13.10
  -4   1  -3  148.09   11.10
   4   1   3  144.09   11.20
   4   1   3  143.79   15.40
   4   1   3  127.49   12.50
   4   1   3  150.98   12.00
   5  -1   3   86.49    6.80
  -5  -1  -3   82.79    6.70
  -5  -1  -3   93.99    9.90
  -5  -1  -3   74.99    8.00
   5  -1   3   92.59    9.00
   5  -1   3   97.19   12.20
  -5  -1  -3   84.09    8.00
  -5   1  -3   64.29    5.90
  -5   1  -3   79.79    7.60
  -5   1  -3   66.19    7.40
   5   1   3   79.99    7.30
   5   1   3   83.79    8.30
   5   1   3   87.59   11.60
   5   1   3   77.09    6.10
  -5   1  -3   81.19    8.40
   6  -1   3  390.06   36.60
  -6  -1  -3  384.76   31.20
   6  -1   3  350.96   31.90
   6  -1   3  398.36   32.60
  -6  -1  -3  418.36   29.80
  -6   1  -3  329.27   28.20
   6   1   3  409.16   31.50
   6   1   3  383.76   30.00
  -6   1  -3  360.76   30.30
   6   1   3  399.76   36.30
  -6   1  -3  381.96   31.30
   6   1   3  323.87   30.50
   6   1   3  376.46   28.50
  -7  -1  -3  171.48   20.70
  -7  -1  -3  221.68   16.90
   7  -1   3  185.58   18.00
   7  -1   3  178.08   21.70
   7  -1   3  228.78   18.00
   7   1   3  217.98   16.10
   7   1   3  183.28   18.50
  -7   1  -3  196.38   18.50
  -7   1  -3  232.38   18.00
   7   1   3  228.88   18.70
  -7   1  -3  172.98   22.50
   7   1   3  195.38   17.50
   8  -1   3    9.10    1.90
  -8  -1  -3    7.70    1.70
  -8  -1  -3   11.10    9.30
   8   1   3   10.30    3.50
  -8   1  -3   13.30    9.00
  -8   1  -3    8.60    1.90
   8   1   3   10.50    2.30
   8   1   3    9.70    1.00
   9  -2  -3   50.49    4.40
   9   2  -3   57.29    5.10
   9   2  -3   71.59    6.60
   8  -2  -3   91.59    8.70
  -8  -2   3   92.29    7.20
  -8   2   3   74.59   12.50
   8   2  -3   92.89    8.80
  -8   2   3   77.09    9.00
  -8   2   3   75.39    6.60
   8   2  -3   79.99    8.80
   8   2  -3   92.69    6.90
  -8   2   3   94.69    9.00
   8   2  -3   83.09    8.40
   7  -2  -3  244.98   20.30
  -7  -2   3  248.88   19.60
   7  -2  -3  224.28   20.70
  -7  -2   3  220.98   21.20
  -7  -2   3  240.08   18.30
  -7   2   3  265.37   22.00
  -7   2   3  230.98   27.80
  -7   2   3  245.98   23.70
   7   2  -3  246.38   19.70
   7   2  -3  245.18   25.10
   7   2  -3  258.97   22.00
  -6  -2   3   59.69    4.30
   6  -2  -3   48.00    5.90
  -6  -2   3   51.69    5.40
  -6  -2   3   54.29    5.70
  -6  -2   3   54.09    7.70
   6  -2  -3   49.60    6.50
   6   2  -3   64.39    7.20
  -6   2   3   58.09    6.70
  -6   2   3   58.59   10.70
   6   2  -3   65.59    5.20
   6   2  -3   62.59    6.40
   6   2  -3   64.29    7.10
  -6   2   3   62.79    6.50
  -6   2   3   61.89    4.90
  -6   2   3   59.09    7.00
  -5  -2   3  455.35   35.70
  -5  -2   3  481.35   34.50
   5  -2  -3  442.36   36.40
  -5  -2   3  463.05   36.20
   5  -2  -3  394.16   36.20
   5  -2  -3  466.45   35.50
  -5  -2   3  445.76   37.60
   5   2  -3  463.45   36.20
   5   2  -3  476.35   34.60
   5   2  -3  401.86   36.20
  -5   2   3  466.35   34.40
  -5   2   3  427.46   36.40
  -5   2   3  449.06   35.70
  -5   2   3  444.46   40.70
   5   2  -3  457.15   35.50
  -5   2   3  454.25   36.60
   4  -2  -3  209.68   18.00
   4  -2  -3  206.38   17.70
  -4  -2   3  196.08   16.90
   4  -2  -3  226.18   18.10
  -4  -2   3  205.18   17.60
  -4  -2   3  220.68   16.20
  -4  -2   3  209.28   18.40
  -4  -2   3  206.88   17.10
  -4   2   3  171.38   15.40
  -4   2   3  173.88   18.60
  -4   2   3  185.48   15.70
  -4   2   3  180.78   15.00
   4   2  -3  188.88   13.90
   4   2  -3  156.98   15.00
   4   2  -3  190.18   14.60
  -4   2   3  191.68   13.90
  -3  -2   3  236.68   18.50
  -3  -2   3  197.48   18.10
   3  -2  -3  266.07   18.70
  -3  -2   3  205.78   17.90
   3  -2  -3  235.68   18.70
  -3  -2   3  242.58   19.10
  -3  -2   3  241.78   18.90
   3  -2  -3  195.28   18.50
  -3  -2   3  238.08   18.10
  -3  -2   3  232.58   17.70
  -3  -2   3  245.38   17.60
   3  -2  -3  210.18   18.00
  -3   2   3  205.38   19.00
  -3   2   3  203.78   14.80
   3   2  -3  155.88   15.60
  -3   2   3  207.28   16.30
   3   2  -3  207.28   15.70
  -3   2   3  180.88   16.00
  -3   2   3  200.38   15.80
   3   2  -3  182.98   14.80
   2  -2  -3  909.31   69.79
  -2  -2   3  960.70   69.79
  -2  -2   3  831.52   70.09
  -2  -2   3  915.71   69.49
  -2   2   3 1078.19   84.89
  -2   2   3 1078.89   82.49
  -2   2   3 1057.59   82.89
   1  -2  -3 1831.32  148.99
   1  -2  -3 1843.62  149.29
  -1  -2   3 1968.20  149.39
   1  -2  -3 2161.28  149.39
  -1   2   3 2133.49  167.08
  -1   2   3 2241.18  168.88
  -1   2   3 2166.88  166.78
   0  -2   3   43.00    4.20
   0  -2  -3   49.90    4.70
   0  -2  -3   56.59    5.30
   0  -2  -3   62.69    5.10
   0  -2   3   55.89    4.80
   0  -2  -3   55.69    4.20
   0  -2  -3   61.29    5.00
   0  -2   3   56.99    4.90
   0  -2   3   59.29    5.10
   0  -2   3   53.69    4.50
   0  -2   3   44.60    4.90
   0   2   3   38.00    4.40
   0   2   3   54.99    4.10
   0   2   3   44.50    3.70
   0   2   3   55.19    4.50
   0   2  -3   48.30    4.20
  -1  -2  -3   48.80    5.20
   1  -2   3   57.99    5.90
   1  -2   3   54.19    4.60
  -1  -2  -3   42.50    4.70
  -1  -2  -3   56.89    4.10
  -1  -2  -3   54.59    5.00
  -1  -2  -3   55.19    4.80
   1  -2   3   54.19    4.50
   1   2   3   50.69    4.10
   1   2   3   53.69    6.50
  -1   2  -3   36.00    4.00
   1   2   3   45.40    3.70
   1   2   3   36.70    4.10
  -1   2  -3   44.80    3.40
  -1   2  -3   46.00    3.90
   1   2   3   41.10    3.40
  -2  -2  -3  233.98   20.30
  -2  -2  -3  234.98   19.40
  -2  -2  -3  210.88   20.20
   2  -2   3  294.67   22.40
  -2  -2  -3  259.87   19.90
  -2  -2  -3  271.07   20.40
   2  -2   3  269.17   19.90
   2  -2   3  252.47   19.80
   2   2   3  245.18   20.20
  -2   2  -3  299.07   20.90
   2   2   3  276.47   20.80
  -2   2  -3  218.08   19.90
  -2   2  -3  287.97   21.30
   2   2   3  270.27   23.00
   2   2   3  227.78   20.00
  -3  -2  -3   34.40    4.00
   3  -2   3   34.30    4.20
  -3  -2  -3   38.90    4.10
  -3  -2  -3   37.20    3.90
   3  -2   3   38.80    3.30
   3  -2   3   36.10    3.90
   3  -2   3   31.50    5.60
  -3   2  -3   29.00    3.70
   3   2   3   30.60    3.10
   3   2   3   31.10    3.60
  -3   2  -3   34.90    2.50
  -3   2  -3   32.30    3.60
  -3   2  -3   28.00    3.90
   3   2   3   31.70    3.70
   3   2   3   28.70    2.60
   4  -2   3   18.00    1.80
  -4  -2  -3   18.10    1.60
   4  -2   3   21.80    3.40
  -4  -2  -3   17.30    2.30
  -4  -2  -3   19.40    2.80
  -4   2  -3   24.30    3.40
   4   2   3   23.50    3.50
  -4   2  -3   33.90    4.10
   4   2   3   30.20    2.50
  -4   2  -3   35.70    4.60
   4   2   3   33.50    3.40
   4   2   3   34.90    4.20
  -4   2  -3   28.60    2.30
  -5  -2  -3  105.79    8.90
  -5  -2  -3   76.69    8.50
   5  -2   3   70.09    9.30
  -5  -2  -3   92.49    7.10
   5  -2   3  100.59    9.00
  -5   2  -3   67.49    7.20
  -5   2  -3   67.29    6.80
   5   2   3   67.09    8.80
   5   2   3   57.69    5.30
  -5   2  -3   70.29    5.10
   5   2   3   69.19    7.10
  -5   2  -3   51.29    8.50
   6  -2   3  428.46   40.00
  -6  -2  -3  436.16   38.80
  -6  -2  -3  448.46   35.20
  -6  -2  -3  399.76   35.00
  -6  -2  -3  457.55   33.50
   6  -2   3  448.56   35.70
  -6   2  -3  437.36   42.50
   6   2   3  453.95   35.60
  -6   2  -3  449.36   36.10
   6   2   3  449.95   34.10
   6   2   3  457.25   36.90
  -6   2  -3  428.26   35.90
  -6   2  -3  433.66   33.80
  -6   2  -3  436.66   36.90
   6   2   3  433.56   36.50
  -7  -2  -3  228.78   17.10
  -7  -2  -3  230.88   18.60
  -7  -2  -3  199.08   22.70
   7  -2   3  223.78   17.70
   7   2   3  238.68   19.70
   7   2   3  229.78   17.20
   7   2   3  209.18   18.50
  -7   2  -3  226.28   18.90
  -7   2  -3  210.48   19.60
  -7   2  -3  204.58   26.30
   7   2   3  213.88   19.60
   8  -2   3   49.00    4.50
  -8   2  -3   41.90    4.80
   8   2   3   46.20    5.10
   8   2   3   38.50    8.90
   8   2   3   39.00    3.50
  -8  -3   3    3.40    0.40
   8   3  -3    3.00    1.10
  -8   3   3    5.80    3.70
  -8   3   3    3.60    1.20
  -7  -3   3  108.09    8.60
  -7  -3   3  121.99   11.40
   7  -3  -3   94.89    9.20
  -7  -3   3  120.29    9.90
   7   3  -3   97.69   10.70
   7   3  -3  115.49   10.50
  -7   3   3  112.29   10.30
   7   3  -3  110.99    8.70
  -7   3   3  101.49   10.40
  -7   3   3  108.49    8.40
  -6  -3   3  294.97   21.10
  -6  -3   3  249.48   22.30
  -6  -3   3  274.87   22.70
   6   3  -3  290.27   22.00
   6   3  -3  283.77   23.80
   6   3  -3  292.17   23.10
   6   3  -3  278.57   23.80
  -6   3   3  289.87   24.30
  -6   3   3  253.27   28.80
  -6   3   3  294.87   21.70
  -6   3   3  267.37   23.10
  -6   3   3  294.37   24.10
   5  -3  -3  494.25   37.50
  -5  -3   3  515.55   36.40
  -5  -3   3  445.76   37.60
  -5  -3   3  437.26   38.10
  -5   3   3  482.35   37.80
  -5   3   3  473.65   36.90
  -5   3   3  445.46   37.60
  -5   3   3  438.26   43.20
  -5   3   3  454.55   35.40
   5   3  -3  484.05   36.50
   5   3  -3  479.15   35.50
   5   3  -3  436.16   37.30
  -4  -3   3  102.59    8.50
   4  -3  -3  101.39    8.90
  -4  -3   3   97.19   10.00
  -4  -3   3  116.19    8.40
   4  -3  -3  117.79    9.70
  -4  -3   3  107.09    9.70
  -4   3   3  110.69    8.60
  -4   3   3   89.79   10.10
   4   3  -3  117.09    8.70
  -4   3   3  121.59   10.20
  -4   3   3  116.49   14.00
  -4   3   3  115.39   10.70
   3  -3  -3  511.35   41.50
  -3  -3   3  479.45   42.00
   3  -3  -3  561.74   42.40
  -3  -3   3  529.75   41.30
  -3  -3   3  566.74   41.80
  -3  -3   3  604.64   42.40
  -3  -3   3  516.35   41.20
  -3  -3   3  592.64   41.10
   3  -3  -3  475.05   41.80
  -3  -3   3  527.85   42.90
  -3   3   3  609.64   45.40
  -3   3   3  581.04   44.10
  -3   3   3  543.95   45.90
  -3   3   3  580.04   45.90
  -3   3   3  570.04   49.70
  -2  -3   3   20.40    1.90
  -2  -3   3   26.10    2.30
   2  -3  -3   27.40    2.40
  -2  -3   3   22.70    2.30
  -2  -3   3   19.90    2.50
   2  -3  -3   28.20    3.80
  -2  -3   3   23.80    2.90
  -2   3   3   19.20    2.70
  -2   3   3   18.90    2.80
  -1  -3   3 1359.86   99.49
  -1  -3   3 1175.88   99.09
   1  -3  -3 1344.87   99.79
   1  -3  -3 1283.37   99.29
  -1   3   3 1346.57   93.99
  -1   3   3 1109.09   92.79
  -1   3   3 1191.18   93.49
   0  -3  -3  283.97   21.20
   0  -3  -3  268.37   21.00
   0  -3  -3  264.07   21.80
   0  -3  -3  273.37   24.80
   0  -3   3  312.47   21.70
   0  -3   3  300.27   21.70
   0  -3   3  263.37   21.70
   0  -3   3  267.67   21.00
   0  -3   3  261.77   22.30
   0  -3  -3  245.18   22.20
   0  -3   3  278.77   21.60
   0   3   3  304.97   22.30
   0   3   3  307.57   22.00
   0   3   3  238.18   22.40
   0   3   3  270.47   21.50
   1  -3   3  796.62   57.49
  -1  -3  -3  786.92   58.29
   1  -3   3  792.82   57.29
   1  -3   3  708.83   56.69
   1  -3   3  632.04   57.69
  -1  -3  -3  720.33   56.79
  -1  -3  -3  839.32   57.79
  -1  -3  -3  668.43   56.79
   1   3   3  631.54   50.29
  -1   3  -3  585.94   49.90
   1   3   3  711.43   49.80
   1   3   3  585.14   49.10
  -1   3  -3  692.43   50.19
  -2  -3  -3   29.60    3.50
  -2  -3  -3   22.80    2.10
  -2  -3  -3   29.80    3.50
  -2  -3  -3   29.30    2.90
  -2  -3  -3   21.40    3.00
   2  -3   3   28.40    2.80
  -2   3  -3   30.20    2.30
   2   3   3   32.80    3.40
   2   3   3   29.20    2.80
   2   3   3   28.40    2.40
   2   3   3   23.30    3.20
  -2   3  -3   32.10    3.80
  -2   3  -3   34.50    3.60
  -2   3  -3   25.10    3.50
  -3  -3  -3  326.07   24.80
  -3  -3  -3  258.77   24.40
  -3  -3  -3  265.97   24.10
   3  -3   3  322.77   23.60
   3  -3   3  299.57   23.50
  -3  -3  -3  334.47   24.20
  -3  -3  -3  285.07   22.90
  -3   3  -3  339.37   25.10
  -3   3  -3  331.97   25.70
   3   3   3  302.77   23.50
  -3   3  -3  258.27   24.60
   3   3   3  279.37   24.90
  -3   3  -3  298.17   23.30
   3   3   3  295.27   23.80
   3   3   3  330.57   24.90
   4  -3   3   45.00   10.70
   4  -3   3   49.80    4.40
  -4  -3  -3   54.09    5.70
   4  -3   3   40.00    4.60
  -4  -3  -3   52.89    5.50
  -4  -3  -3   46.20    3.80
   4   3   3   50.29    4.40
   4   3   3   55.89    7.60
   4   3   3   42.60    5.80
  -4   3  -3   59.19    4.30
  -4   3  -3   57.99    5.90
  -5  -3  -3  141.29   11.10
  -5  -3  -3  143.69   12.10
  -5  -3  -3  127.29   12.70
   5  -3   3  157.58   12.00
  -5  -3  -3  146.89   13.10
  -5   3  -3  129.59   13.00
   5   3   3  158.28   12.80
  -5   3  -3  153.08   13.50
   5   3   3  153.38   13.70
  -5   3  -3  134.89   11.30
   5   3   3  137.99   13.50
   5   3   3  153.28   11.50
  -5   3  -3  156.18   14.40
  -6  -3  -3   72.69    5.80
  -6  -3  -3   67.39    7.30
   6  -3   3   81.49    6.80
  -6  -3  -3   72.59    7.50
   6   3   3   80.09    8.60
   6   3   3   80.29    6.50
   6   3   3   77.59    8.40
  -6   3  -3   76.69    8.10
  -6   3  -3   80.49    6.20
  -6   3  -3   77.29    8.40
  -6   3  -3   81.49    9.00
   6   3   3   84.89    7.90
  -7  -3  -3   46.70    3.70
  -7  -3  -3   43.30    5.80
  -7  -3  -3   50.29    4.90
   7  -3   3   45.60    4.40
   7   3   3   40.70    5.30
   7   3   3   49.10    3.90
   7   3   3   52.39    5.70
   7   3   3   37.40    6.00
  -7   3  -3   52.29    5.40
  -7   3  -3   40.30    6.10
   8  -3   3   96.89    8.30
   8   3   3   84.49    8.00
   8   3   3   89.69    6.90
  -8   3  -3   88.59    7.90
   7  -4  -3    5.70    1.20
  -7  -4   3    6.50    0.70
  -7   4   3    5.30    2.80
   7   4  -3    2.10    0.60
  -7   4   3    3.20    1.10
  -7   4   3    2.80    0.30
  -6  -4   3  102.19    9.50
  -6  -4   3  103.79    8.20
  -6  -4   3  117.39    9.80
   6  -4  -3   94.99    9.10
  -6   4   3  105.49    9.30
  -6   4   3   80.79    9.00
  -6   4   3   99.59    7.30
   6   4  -3   84.49    7.40
   5  -4  -3  275.37   22.10
   5  -4  -3  255.67   22.30
  -5  -4   3  258.27   24.20
  -5  -4   3  317.37   25.40
  -5  -4   3  288.07   21.50
  -5   4   3  245.88   20.70
   5   4  -3  213.48   18.50
  -5   4   3  237.68   23.70
  -5   4   3  253.67   18.40
  -4  -4   3   68.59    5.40
  -4  -4   3   65.19    5.50
  -4  -4   3   61.89    7.00
   4  -4  -3   71.29    6.80
   4  -4  -3   71.69    6.10
  -4  -4   3   61.79    6.70
   4  -4  -3   71.99    8.10
  -4   4   3   40.60    5.20
  -4   4   3   49.00    5.80
  -4   4   3   46.90    3.70
  -4   4   3   51.89    5.60
  -3  -4   3    3.90    1.40
  -3  -4   3    5.80    0.70
   3  -4  -3    4.70    1.10
  -3  -4   3    6.40    1.00
  -3  -4   3    4.90    0.80
  -3  -4   3    4.60    1.20
   3  -4  -3    5.80    1.30
  -3  -4   3    4.60    1.70
  -3  -4   3    6.20    1.60
  -3   4   3    4.00    0.60
  -3   4   3    4.10    1.80
  -3   4   3    1.70    1.50
  -3   4   3    3.20    1.30
  -2  -4   3  589.14   42.00
  -2  -4   3  542.55   42.90
   2  -4  -3  576.84   43.20
  -2  -4   3  520.35   42.30
  -2  -4   3  555.14   43.70
   2  -4  -3  516.35   43.70
   2  -4  -3  545.05   42.00
  -2  -4   3  544.25   42.40
  -2  -4   3  492.25   42.70
  -2   4   3  588.94   44.30
  -2   4   3  481.15   44.10
  -2   4   3  589.74   43.90
  -2   4   3  569.34   42.60
  -1  -4   3    7.00    1.30
   1  -4  -3    4.90    0.90
  -1  -4   3    4.90    1.20
   1  -4  -3    2.90    1.50
  -1  -4   3    6.20    1.70
  -1  -4   3    5.80    1.50
  -1  -4   3    5.00    1.30
  -1  -4   3    7.30    0.60
   1  -4  -3    4.80    1.80
  -1   4   3    4.30    0.50
  -1   4   3    3.30    1.30
  -1   4   3    3.20    1.30
   0  -4  -3  153.48   11.60
   0  -4  -3  165.48   13.10
   0  -4   3  153.98   11.60
   0  -4  -3  142.99   13.50
   0  -4   3  153.98   12.40
   0  -4   3  144.49   12.50
   0  -4   3  146.49   12.20
   0  -4   3  132.99   12.20
   0  -4  -3  158.68   13.00
   0  -4  -3  150.68   13.10
   0  -4   3  146.69   13.00
   0   4   3  159.28   13.00
   0   4   3  156.08   12.00
   0   4   3  150.98   13.30
   0   4   3  153.28   12.60
  -1  -4  -3  262.77   20.60
   1  -4   3  254.07   19.90
  -1  -4  -3  242.08   18.90
  -1  -4  -3  273.17   21.50
  -1  -4  -3  238.38   20.10
   1  -4   3  210.08   19.90
  -1  -4  -3  236.98   20.70
  -1  -4  -3  253.87   20.10
  -1   4  -3  230.38   19.50
   1   4   3  224.38   18.20
  -1   4  -3  247.28   18.10
   1   4   3  239.58   19.10
  -2  -4  -3   25.50    2.90
   2  -4   3   25.10    2.90
  -2  -4  -3   21.40    4.10
   2  -4   3   26.20    2.90
  -2  -4  -3   24.30    2.00
  -2  -4  -3   23.60    3.10
  -2  -4  -3   22.70    3.40
   2  -4   3   21.50    2.60
  -2   4  -3   32.10    3.90
   2   4   3   38.10    4.20
  -2   4  -3   33.60    5.30
  -2   4  -3   35.90    2.90
   2   4   3   31.90    2.80
  -2   4  -3   35.70    4.50
  -3  -4  -3   73.59    8.40
   3  -4   3   83.89    7.40
  -3  -4  -3   85.59    6.60
   3  -4   3   71.19    7.40
  -3  -4  -3   96.39    8.70
  -3  -4  -3   94.09    8.20
   3   4   3   68.89    7.10
  -3   4  -3   73.69    7.00
  -3   4  -3   61.79    7.40
   3   4   3   74.59    6.30
   3   4   3   66.09    5.60
  -3   4  -3   59.09    7.40
  -3   4  -3   75.49    5.40
  -4  -4  -3   79.69    7.80
   4  -4   3   74.79    6.80
  -4  -4  -3   66.59    7.70
  -4  -4  -3   81.99    5.80
   4  -4   3   66.69    6.30
  -4  -4  -3   69.89    7.00
   4   4   3   70.39    5.60
  -4   4  -3   67.69    7.60
  -4   4  -3   73.99    5.40
   4   4   3   63.19    7.20
  -4   4  -3   69.09    7.90
   4   4   3   73.79    7.40
  -4   4  -3   70.79    7.10
   4   4   3   62.19    6.50
   5  -4   3   57.29    5.80
  -5  -4  -3   57.19    6.60
  -5  -4  -3   62.29    4.90
  -5  -4  -3   67.29    6.60
   5   4   3   49.00    5.40
   5   4   3   57.49    6.10
  -5   4  -3   54.19    4.10
  -5   4  -3   45.80    6.10
   5   4   3   49.90    4.40
  -5   4  -3   59.19    6.10
  -5   4  -3   46.90    6.50
  -6  -4  -3   57.99    6.10
  -6  -4  -3   57.09    4.50
  -6  -4  -3   54.79    5.80
   6  -4   3   51.29    5.10
  -6   4  -3   56.09    7.80
  -6   4  -3   61.69    6.30
  -6   4  -3   65.99    4.80
   6   4   3   62.29    5.00
  -6   4  -3   56.89    7.20
   6   4   3   58.09    6.20
   7  -4   3    6.60    1.20
   7   4   3    2.90    0.50
  -7   4  -3    3.40    1.00
  -6  -5   3   10.80    1.00
  -6   5   3    9.50    1.70
  -5  -5   3   25.30    3.60
   5  -5  -3   23.40    2.70
  -5  -5   3   29.00    4.30
  -5  -5   3   24.10    2.10
  -5   5   3   31.10    4.60
  -5   5   3   25.40    3.90
  -5   5   3   21.40    6.00
  -5   5   3   28.30    2.30
   4  -5  -3   39.50    4.20
  -4  -5   3   40.80    4.70
  -4  -5   3   41.10    4.60
  -4  -5   3   39.00    3.30
  -4   5   3   31.60    4.00
  -4   5   3   33.90    4.20
  -4   5   3   38.20    2.80
  -4   5   3   28.70    4.60
  -3  -5   3   34.20    2.80
   3  -5  -3   29.80    3.40
  -3  -5   3   36.10    4.40
  -3  -5   3   34.50    3.00
  -3  -5   3   30.80    3.50
  -3  -5   3   32.30    3.00
   3  -5  -3   40.80    4.20
  -3  -5   3   35.80    4.20
   3  -5  -3   27.20    7.60
  -3   5   3   30.00    4.00
  -3   5   3   29.60    3.90
  -3   5   3   31.70    4.10
  -3   5   3   31.30    2.50
   2  -5  -3  273.87   23.20
  -2  -5   3  239.98   20.40
  -2  -5   3  242.98   18.90
  -2  -5   3  233.68   19.40
  -2  -5   3  243.88   19.30
  -2  -5   3  219.38   19.80
  -2  -5   3  240.48   18.40
   2  -5  -3  228.18   19.40
   2  -5  -3  236.88   19.80
  -2  -5   3  231.78   18.70
  -2   5   3  184.48   17.30
  -2   5   3  226.48   15.60
  -2   5   3  187.08   17.50
  -2   5   3  203.68   16.70
  -1  -5   3  139.49   12.60
  -1  -5   3  129.19   11.60
  -1  -5   3  140.49   11.90
  -1  -5   3  145.89   12.10
  -1  -5   3  150.98   11.60
  -1  -5   3  151.18   11.10
   1  -5  -3  144.29   12.50
   1  -5  -3  146.79   12.60
   1  -5  -3  142.59   13.10
  -1   5   3  179.08   13.50
  -1   5   3  169.18   14.40
   0  -5   3   97.69    9.30
   0  -5  -3  112.29    8.60
   0  -5  -3  117.09   10.30
   0  -5   3  107.29    9.10
   0  -5   3  111.29    9.50
   0  -5  -3  114.19    9.90
   0  -5   3  104.39    9.80
   0  -5  -3  123.49   10.70
   0   5   3  122.29    9.50
  -1  -5  -3  124.49    8.90
   1  -5   3  119.19    9.70
  -1  -5  -3  131.99   10.90
   1  -5   3   98.69    9.60
  -1  -5  -3  112.59    9.90
   1  -5   3  101.89    9.50
  -1  -5  -3  105.79   10.40
  -1  -5  -3  117.59   10.70
  -1   5  -3  121.99    9.00
   1   5   3  111.89    9.20
  -2  -5  -3  141.69   10.50
  -2  -5  -3  145.89   12.40
  -2  -5  -3  119.09   13.10
  -2  -5  -3  145.09   12.40
   2  -5   3  122.19   11.20
   2  -5   3  131.29   11.20
  -2  -5  -3  141.29   11.20
  -2   5  -3  129.19   12.20
  -2   5  -3  125.89    9.70
   2   5   3  124.19    9.90
  -3  -5  -3    9.20    2.00
  -3  -5  -3    9.70    0.90
  -3  -5  -3   13.50    2.40
  -3  -5  -3   11.10    2.80
   3  -5   3    9.40    1.50
  -3   5  -3    5.00    1.30
  -3   5  -3    7.50    3.40
  -3   5  -3    5.70    0.60
  -3   5  -3   11.20    3.30
  -4  -5  -3  149.09   12.30
   4  -5   3  133.69   11.10
  -4  -5  -3  140.49   11.90
  -4  -5  -3  127.99   12.40
  -4  -5  -3  142.69   10.80
   4  -5   3  143.79   11.60
  -4   5  -3  139.69    9.80
  -4   5  -3  121.79   11.50
  -4   5  -3  100.99   12.50
  -4   5  -3  142.29   12.50
   4   5   3  119.39   10.80
  -5  -5  -3    5.90    3.50
   5   5   3    2.90    3.40
  -5   5  -3    2.40    0.90
  -5   5  -3    3.40    3.30
   5   5   3    2.40    0.50
  -5   5  -3    5.50    6.00
  -5   5  -3    2.40    0.30
  -6  -5  -3    3.80    0.40
  -6   5  -3    4.50    0.40
  -6   5  -3    3.60    1.00
  -4  -6   3    7.60    0.70
   4  -6  -3    7.80    1.20
  -4   6   3    5.90    0.60
   3  -6  -3   11.20    1.70
  -3  -6   3   10.10    0.90
  -3   6   3   13.80    1.20
   2  -6  -3   14.60    2.10
   2  -6  -3   17.70    2.10
  -2  -6   3   15.60    1.70
  -2  -6   3   14.60    1.50
  -2   6   3   14.10    1.20
  -1  -6   3   54.89    4.70
   1  -6  -3   60.39    5.40
  -1  -6   3   55.09    5.20
  -1  -6   3   53.99    4.60
  -1   6   3   50.79    4.00
   0  -6  -3   22.70    4.60
   0  -6  -3   32.20    3.30
   0  -6   3   31.20    3.00
   0  -6   3   27.20    2.90
   0  -6  -3   34.60    3.90
   1  -6   3    6.90    1.10
  -1  -6  -3    4.70    1.80
  -1  -6  -3    8.10    1.50
  -1  -6  -3    6.00    1.10
   1  -6   3    5.40    1.10
  -2  -6  -3   62.79    6.00
   2  -6   3   61.19    5.20
   2  -6   3   59.09    5.90
  -2  -6  -3   71.09    6.70
  -2   6  -3   63.99    5.00
  -3  -6  -3    9.50    1.50
  -3   6  -3    3.80    0.40
  -4  -6  -3   13.90    1.80
  -4   6  -3   11.70    1.00
  -9   0   4   77.69   12.20
   9   0  -4   75.39   11.00
  -9   0   4   88.59    6.40
  -8   0   4  113.79    8.60
   8   0  -4  106.99    8.70
   7   0  -4   64.29    7.10
  -7   0   4   70.59    5.40
   7   0  -4   75.49    5.70
   7   0  -4   64.79    7.70
   7   0  -4   67.39    7.80
  -7   0   4   67.99    6.90
  -7   0   4   66.59   10.50
  -6   0   4  534.65   43.00
   6   0  -4  600.34   41.70
   6   0  -4  542.95   42.90
   6   0  -4  576.94   44.10
  -6   0   4  472.95   42.90
   6   0  -4  506.25   43.80
  -6   0   4  559.24   47.60
  -5   0   4   48.10    4.50
  -5   0   4   36.40    4.30
   5   0  -4   40.40    3.40
  -5   0   4   30.70    6.30
   5   0  -4   31.20    4.10
   5   0  -4   45.40    4.90
   4   0  -4  158.18   11.20
  -4   0   4  156.28   12.20
   4   0  -4  125.29   12.30
  -4   0   4  156.98   14.80
  -4   0   4  128.79   12.00
  -4   0   4  137.79   11.90
   3   0  -4   10.10    1.70
  -3   0   4   12.70    1.70
  -3   0   4   13.50    1.90
  -3   0   4   14.40    1.10
  -2   0   4  486.15   43.60
   2   0  -4  551.74   43.50
  -2   0   4  539.25   43.80
   2   0  -4  604.94   44.00
  -2   0   4  604.94   44.20
   2   0  -4  633.34   44.40
  -1   0   4 2621.84  200.48
  -1   0   4 2405.86  200.18
  -1   0   4 2210.98  200.08
   1   0  -4 3010.60  200.78
   1   0  -4 2870.91  200.48
   0   0  -4  998.90   70.29
   0   0  -4 1023.70   70.49
   0   0   4  969.70   70.39
   0   0   4  756.32   69.89
   0   0   4  830.82   70.09
   1   0   4 1167.18   97.49
   1   0   4 1181.68   97.79
   1   0   4 1390.36  101.19
  -1   0  -4 1288.47   97.99
  -1   0  -4 1318.57   98.29
   1   0   4 1323.67   98.19
   2   0   4 6332.47  444.36
  -2   0  -4 5349.16  441.36
  -2   0  -4 5657.23  441.96
   3   0   4    4.60    1.60
  -3   0  -4    5.90    1.70
   3   0   4    7.90    3.60
  -3   0  -4    4.50    1.70
   4   0   4   17.20    4.90
  -4   0  -4   19.40    2.50
  -4   0  -4   17.30    3.00
   4   0   4   18.90    3.20
  -4   0  -4   16.80    3.00
   5   0   4   10.70    2.70
  -5   0  -4    9.50    2.00
   5   0   4    6.10    0.90
   5   0   4   10.10    2.20
  -6   0  -4   76.49    8.50
   6   0   4   77.69    7.70
   6   0   4   76.89    8.60
   6   0   4   65.09   11.50
   7   0   4   10.90    3.20
  -7   0  -4   12.20    5.80
   7   0   4    5.60    1.90
  -7   0  -4    5.90    1.50
  -8   0  -4  101.99   16.20
  -8   0  -4   99.59    9.40
   8   0   4   91.09   10.80
   8   0   4  123.89   10.50
   9  -1  -4    4.20    1.20
  -9  -1   4    3.20    0.40
   9   1  -4    1.60    3.50
  -9   1   4    2.40    5.10
  -9   1   4    2.40    0.40
   9   1  -4    3.00    0.50
   8  -1  -4   22.00    4.30
   8  -1  -4   19.00    3.20
  -8  -1   4   20.00    1.70
  -8  -1   4   19.60    5.10
  -8   1   4   17.40    1.50
  -8   1   4   17.90    2.70
   8   1  -4   19.50    1.80
   8   1  -4   16.50    3.10
   8   1  -4   21.50    3.90
  -8   1   4   20.00    6.10
   8   1  -4   22.60    4.60
  -7  -1   4  144.19   11.20
   7  -1  -4  143.59   11.30
   7  -1  -4  141.59   13.70
   7  -1  -4  145.99   13.60
  -7  -1   4  142.49   16.00
   7   1  -4  143.19   13.30
   7   1  -4  134.19   13.10
  -7   1   4  128.49   12.50
  -7   1   4  125.89   16.50
   7   1  -4  138.59   12.30
   7   1  -4  138.59   10.70
  -7   1   4  134.89   12.20
  -6  -1   4   24.60    3.00
   6  -1  -4   27.50    2.20
  -6  -1   4   23.20    2.00
  -6  -1   4   20.30    2.90
   6   1  -4   18.90    2.00
  -6   1   4   26.00    3.80
  -5  -1   4  805.92   62.39
   5  -1  -4  755.12   62.79
   5  -1  -4  786.32   61.89
  -5  -1   4  870.71   60.99
   5  -1  -4  784.82   61.09
  -5  -1   4  751.92   65.09
  -5  -1   4  829.22   61.89
  -5   1   4  841.62   71.49
  -5   1   4  865.21   66.69
   5   1  -4  881.51   67.79
   5   1  -4  865.51   66.89
  -5   1   4  811.42   65.79
   5   1  -4  902.91   65.99
  -5   1   4  864.01   67.59
  -4  -1   4  537.25   41.60
   4  -1  -4  562.64   42.40
   4  -1  -4  547.25   41.70
   4  -1  -4  452.65   42.10
  -4  -1   4  546.15   42.10
   4  -1  -4  559.24   40.90
  -4  -1   4  495.65   41.30
  -4  -1   4  567.04   44.30
   4   1  -4  448.36   38.00
  -4   1   4  514.55   38.20
  -4   1   4  487.05   37.50
   4   1  -4  404.46   38.00
   4   1  -4  512.15   36.80
  -4   1   4  498.85   36.70
   4   1  -4  503.85   38.20
  -4   1   4  458.95   39.00
  -4   1   4  495.55   41.30
  -3  -1   4  161.98   13.80
  -3  -1   4  162.18   13.20
   3  -1  -4  134.49   13.70
  -3  -1   4  178.58   13.40
  -3  -1   4  170.58   12.80
   3  -1  -4  182.28   14.00
  -3  -1   4  178.68   15.00
   3  -1  -4  157.38   13.90
   3   1  -4  185.38   14.20
   3   1  -4  185.78   14.60
  -3   1   4  184.08   14.70
  -3   1   4  179.88   14.10
   3   1  -4  189.28   15.10
  -3   1   4  162.58   15.20
  -3   1   4  186.68   15.20
  -3   1   4  198.68   17.60
  -2  -1   4  571.94   48.70
  -2  -1   4  636.24   48.00
  -2  -1   4  682.73   48.40
  -2  -1   4  662.53   48.00
   2  -1  -4  623.24   48.30
   2  -1  -4  519.15   48.00
   2  -1  -4  693.83   48.80
   2   1  -4  606.24   43.10
  -2   1   4  603.04   43.00
  -2   1   4  523.05   42.40
  -2   1   4  585.54   45.00
  -2   1   4  458.05   43.10
  -2   1   4  553.94   43.10
  -1  -1   4 2471.95  179.28
   1  -1  -4 2606.24  179.68
   1  -1  -4 2583.54  179.38
  -1  -1   4 2277.97  179.18
  -1  -1   4 1969.10  179.38
   1  -1  -4 2172.38  178.98
  -1   1   4 2247.98  191.48
  -1   1   4 2328.67  191.68
  -1   1   4 2818.22  193.58
   1   1  -4 2630.14  191.48
   1   1  -4 2509.95  191.68
   0  -1  -4 4310.07  361.26
   0  -1   4 4891.51  361.26
   0  -1  -4 4396.26  361.16
   0  -1   4 5328.87  362.76
   0   1   4 4453.55  379.06
   0   1   4 5477.65  381.06
   1  -1   4 3704.13  295.67
  -1  -1  -4 3764.72  295.77
   1  -1   4 4327.37  297.67
  -1  -1  -4 3678.23  295.87
  -1   1  -4 3588.44  301.37
   1   1   4 4158.78  303.67
   1   1   4 4092.59  301.77
   2  -1   4    7.80    1.40
   2  -1   4    9.50    0.90
   2  -1   4    7.50    0.80
  -2  -1  -4    9.00    1.50
  -2  -1  -4    7.60    0.70
   2  -1   4    5.90    1.40
   2   1   4    6.00    0.70
   2   1   4    5.90    1.50
   2   1   4    8.20    1.40
  -2   1  -4    7.30    1.20
  -2   1  -4    4.60    1.70
   3  -1   4 1196.88   84.79
  -3  -1  -4 1067.79   80.99
   3  -1   4 1060.09   81.39
  -3  -1  -4 1144.89   81.99
  -3  -1  -4 1084.79   81.49
   3  -1   4 1164.58   82.09
   3  -1   4  988.60   80.39
  -3  -1  -4  858.01   81.49
  -3  -1  -4  917.31   80.29
  -3   1  -4 1148.39   87.49
   3   1   4  914.21   85.69
   3   1   4 1107.79   87.09
   3   1   4 1030.60   86.29
  -3   1  -4 1232.58   87.09
   3   1   4 1305.27   90.69
  -4  -1  -4  211.38   18.30
   4  -1   4  250.47   18.50
   4  -1   4  246.68   22.40
  -4  -1  -4  209.68   17.10
   4  -1   4  244.08   19.30
  -4  -1  -4  245.58   19.10
  -4  -1  -4  207.68   17.70
   4  -1   4  214.18   17.20
  -4  -1  -4  189.48   18.40
   4   1   4  203.88   16.50
  -4   1  -4  238.08   18.00
   4   1   4  223.78   21.30
   4   1   4  228.58   18.40
  -4   1  -4  188.58   16.30
   4   1   4  211.28   17.30
  -4   1  -4  177.78   17.70
  -4   1  -4  241.68   18.80
   5  -1   4  194.08   17.60
  -5  -1  -4  214.58   15.20
  -5  -1  -4  187.98   16.60
   5  -1   4  205.98   17.60
  -5  -1  -4  184.38   17.20
   5  -1   4  183.08   21.00
  -5  -1  -4  203.48   16.80
  -5   1  -4  187.28   14.00
  -5   1  -4  169.48   15.70
   5   1   4  170.38   16.00
  -5   1  -4  193.28   17.00
   5   1   4  186.38   16.70
  -5   1  -4  204.38   16.20
   5   1   4  179.78   15.40
   5   1   4  156.18   19.80
   5   1   4  191.68   14.30
   6  -1   4   84.19    9.90
  -6  -1  -4   92.29    8.20
   6  -1   4  127.09   15.10
   6  -1   4  114.29   11.00
  -6  -1  -4  111.99    9.70
   6   1   4  122.89   11.90
   6   1   4  111.29   10.50
   6   1   4  104.29    8.90
  -6   1  -4  114.89   11.70
   7  -1   4  182.48   20.00
   7  -1   4  171.98   15.90
  -7  -1  -4  178.18   19.20
  -7  -1  -4  145.39   14.10
   7  -1   4  163.88   15.10
  -7   1  -4  169.98   15.50
   7   1   4  142.39   14.70
   7   1   4  163.98   12.70
   7   1   4  169.58   15.60
  -7   1  -4  169.78   20.00
  -7   1  -4  154.08   14.40
   7   1   4  167.88   14.40
   8  -1   4   57.69    5.90
  -8  -1  -4   77.29    6.40
   8  -1   4   72.99    6.90
  -8   1  -4   35.80    8.50
   8   1   4   44.00    6.10
  -9  -2   4   74.49    5.80
   9   2  -4   89.99    8.20
   9   2  -4   86.29    6.90
  -8  -2   4    7.80    0.80
   8  -2  -4    8.20    1.70
   8   2  -4   16.20    1.60
   8   2  -4   13.90    3.90
  -8   2   4   15.20    7.00
   8   2  -4   14.50    3.80
  -8   2   4   15.80    1.40
  -8   2   4   14.80    4.90
  -8   2   4   16.00    2.60
   8   2  -4   17.90    3.00
  -7  -2   4   64.79    6.20
  -7  -2   4   63.69    8.10
   7  -2  -4   68.09    8.00
  -7  -2   4   69.09    5.20
   7  -2  -4   57.89    6.70
  -7   2   4   63.49    7.10
  -7   2   4   85.19   12.50
   7   2  -4   69.59    9.40
   7   2  -4   76.49    5.80
   7   2  -4   59.49    7.40
  -6  -2   4  207.88   17.60
   6  -2  -4  217.48   18.60
  -6  -2   4  210.88   18.00
  -6  -2   4  215.38   16.40
  -6  -2   4  246.28   20.20
   6  -2  -4  181.48   18.30
  -6   2   4  214.78   21.30
   6   2  -4  273.37   19.70
   6   2  -4  272.47   21.80
   6   2  -4  228.98   21.70
  -6   2   4  267.67   21.80
  -6   2   4  252.27   20.70
   6   2  -4  270.57   20.90
  -6   2   4  229.38   19.40
  -6   2   4  273.97   26.80
   5  -2  -4  190.78   16.80
  -5  -2   4  206.28   14.80
  -5  -2   4  183.98   17.50
   5  -2  -4  168.78   16.40
   5  -2  -4  196.98   15.90
  -5  -2   4  188.68   15.90
  -5  -2   4  198.38   16.50
  -5   2   4  202.08   21.70
  -5   2   4  207.08   17.80
   5   2  -4  206.08   16.80
   5   2  -4  216.18   15.90
  -5   2   4  200.18   17.70
  -5   2   4  206.08   15.80
  -5   2   4  197.48   16.90
   5   2  -4  201.28   17.80
  -4  -2   4  113.19   10.00
  -4  -2   4  117.69   10.60
  -4  -2   4  120.19    9.30
  -4  -2   4  134.79    9.10
   4  -2  -4  104.89   10.40
   4  -2  -4  103.09   10.40
   4  -2  -4  124.79   10.20
  -4   2   4  101.69    8.90
  -4   2   4  101.69   12.40
  -4   2   4   94.49    9.30
   4   2  -4   89.99    9.10
   4   2  -4  104.09    9.20
  -4   2   4  103.69    9.50
  -4   2   4  106.19    7.80
   4   2  -4  105.29    8.60
  -3  -2   4  226.78   17.40
  -3  -2   4  218.68   16.00
  -3  -2   4  222.78   16.90
  -3  -2   4  203.08   17.40
   3  -2  -4  217.48   17.20
   3  -2  -4  167.38   17.00
   3  -2  -4  166.48   16.40
   3  -2  -4  242.58   17.20
  -3  -2   4  209.28   16.10
  -3   2   4  223.48   17.20
  -3   2   4  238.58   21.30
  -3   2   4  233.28   18.50
   3   2  -4  206.68   17.20
  -3   2   4  242.38   18.10
  -3   2   4  202.08   18.60
  -2  -2   4   11.90    1.30
   2  -2  -4   13.00    2.60
   2  -2  -4   12.30    1.70
  -2  -2   4   12.00    1.00
  -2  -2   4   12.90    1.50
  -2  -2   4   14.30    1.80
  -2  -2   4   10.30    1.90
  -2   2   4   11.10    1.90
  -2   2   4   13.70    2.10
   2   2  -4   14.00    1.80
  -2   2   4   12.10    1.10
  -1  -2   4    4.80    0.90
  -1  -2   4    3.10    0.90
  -1  -2   4    4.40    0.40
  -1  -2   4    3.90    1.00
   1  -2  -4    7.10    2.30
  -1  -2   4    4.30    0.80
  -1   2   4    9.70    1.60
  -1   2   4   14.10    3.20
   1   2  -4   12.10    1.70
  -1   2   4    8.70    1.60
   0  -2   4  728.93   56.99
   0  -2  -4  843.12   56.49
   0  -2   4  655.13   55.29
   0  -2   4  763.62   55.39
   0  -2  -4  698.83   55.09
   0  -2   4  621.54   54.99
   0  -2  -4  741.93   55.99
   0   2  -4  565.94   50.69
   0   2   4  628.54   50.19
   0   2   4  727.83   50.89
   0   2  -4  705.83   50.79
  -1  -2  -4  673.63   50.79
  -1  -2  -4  648.14   50.99
  -1  -2  -4  649.04   49.80
   1  -2   4  692.33   51.99
   1  -2   4  630.84   50.09
   1  -2   4  590.74   50.69
  -1  -2  -4  680.03   50.59
  -1   2  -4  673.63   49.70
  -1   2  -4  532.75   49.80
   1   2   4  555.54   49.99
   1   2   4  737.23   52.79
   1   2   4  718.73   49.90
   1   2   4  684.93   49.40
   1   2   4  623.84   49.20
  -1   2  -4  621.44   49.10
   2  -2   4 1955.40  152.08
   2  -2   4 1697.83  149.69
  -2  -2  -4 1969.70  149.99
  -2  -2  -4 1932.51  149.39
  -2  -2  -4 1943.11  149.99
   2  -2   4 2205.88  150.58
  -2   2  -4 2190.28  162.88
   2   2   4 1988.90  162.18
   2   2   4 2085.29  162.88
   2   2   4 2334.77  166.18
   2   2   4 1886.21  161.78
  -2   2  -4 2238.68  163.48
  -3  -2  -4  632.74   47.40
   3  -2   4  711.83   47.80
   3  -2   4  579.74   51.39
  -3  -2  -4  596.44   48.70
   3  -2   4  625.34   49.00
  -3  -2  -4  597.24   48.30
   3  -2   4  593.64   48.70
   3   2   4  560.24   41.90
   3   2   4  579.44   42.90
   3   2   4  479.35   45.50
  -3   2  -4  550.54   43.30
   3   2   4  548.65   43.00
   3   2   4  529.55   41.40
  -3   2  -4  527.55   42.70
  -4  -2  -4  298.47   27.40
  -4  -2  -4  353.56   25.90
  -4  -2  -4  341.17   27.60
  -4  -2  -4  343.07   26.80
   4  -2   4  351.46   31.30
   4  -2   4  343.17   27.70
  -4   2  -4  369.66   30.60
  -4   2  -4  357.56   29.80
   4   2   4  365.36   30.20
  -4   2  -4  358.06   28.10
   4   2   4  366.16   29.10
  -4   2  -4  377.86   29.90
   4   2   4  366.76   30.20
   4   2   4  373.66   28.30
   5  -2   4  663.83   49.99
  -5  -2  -4  509.25   48.80
  -5  -2  -4  646.84   47.20
   5  -2   4  610.64   49.30
   5  -2   4  635.84   53.69
  -5  -2  -4  640.84   49.10
  -5   2  -4  680.73   52.49
   5   2   4  647.84   51.59
  -5   2  -4  657.83   53.39
   5   2   4  685.73   52.99
   5   2   4  614.14   52.69
   5   2   4  658.33   50.49
  -6  -2  -4  469.65   37.90
  -6  -2  -4  450.05   41.50
   6  -2   4  438.06   42.60
  -6  -2  -4  537.45   36.20
  -6  -2  -4  449.66   37.80
   6  -2   4  477.55   36.80
  -6   2  -4  482.55   37.30
   6   2   4  447.76   36.80
  -6   2  -4  458.35   38.30
   6   2   4  480.35   37.90
  -6   2  -4  462.75   35.10
  -6   2  -4  421.76   38.80
   6   2   4  467.15   35.30
  -6   2  -4  435.86   43.90
   6   2   4  461.25   38.10
   7  -2   4  185.88   14.20
  -7  -2  -4  181.68   15.00
  -7  -2  -4  153.58   17.20
   7   2   4  185.18   17.90
   7   2   4  190.58   14.30
   7   2   4  178.28   16.00
   7   2   4  195.68   16.80
  -7   2  -4  147.09   21.20
  -7   2  -4  195.58   16.20
  -7   2  -4  182.38   17.00
   8  -2   4   20.80    2.30
  -8   2  -4   22.80    2.90
   8   2   4   22.20    2.00
   8   2   4   18.60    6.70
   8   2   4   24.50    3.50
   8  -3  -4    0.80    0.70
  -8  -3   4    1.10    0.30
   8   3  -4    2.10    5.40
   8   3  -4    1.80    0.50
   8   3  -4    1.70    0.80
  -8   3   4    3.70    4.00
  -8   3   4    1.40    0.90
  -7  -3   4  242.98   19.30
  -7  -3   4  230.78   18.10
   7  -3  -4  228.38   18.70
   7   3  -4  219.68   18.40
   7   3  -4  223.68   19.20
   7   3  -4  233.38   17.40
  -7   3   4  220.18   19.30
  -7   3   4  235.48   19.10
   7   3  -4  227.98   19.20
  -7   3   4  196.68   17.00
  -6  -3   4    3.00    1.40
  -6  -3   4    2.90    1.40
   6  -3  -4    4.40    1.50
  -6   3   4    1.00    0.30
   6   3  -4    0.70    0.50
  -6   3   4    1.20    1.10
  -6   3   4   -0.90    4.90
  -6   3   4    1.20    1.60
   6   3  -4    1.50    1.10
  -6   3   4    0.90    1.50
   6   3  -4    1.00    1.20
   6   3  -4    1.70    1.90
  -5  -3   4  167.58   12.40
  -5  -3   4  146.49   14.10
  -5  -3   4  152.08   13.70
   5  -3  -4  170.98   13.70
  -5   3   4  164.68   16.60
  -5   3   4  229.88   26.80
  -5   3   4  193.88   17.00
  -5   3   4  186.48   16.10
   5   3  -4  178.88   16.70
   5   3  -4  191.38   14.90
   5   3  -4  203.58   16.50
  -5   3   4  192.08   14.70
   5   3  -4  192.48   15.80
  -4  -3   4  181.28   16.40
  -4  -3   4  210.28   17.10
  -4  -3   4  236.78   16.00
   4  -3  -4  195.48   16.30
   4  -3  -4  201.88   17.20
  -4   3   4  184.68   16.30
  -4   3   4  192.68   17.00
   4   3  -4  197.18   16.70
  -4   3   4  221.68   15.20
   4   3  -4  180.98   16.20
  -4   3   4  191.08   17.00
   4   3  -4  206.08   15.10
  -4   3   4  179.18   20.90
   3  -3  -4 1055.89   75.99
  -3  -3   4  799.22   75.29
  -3  -3   4  909.11   75.39
   3  -3  -4  977.20   74.79
  -3  -3   4 1049.89   74.39
  -3  -3   4 1048.00   75.09
  -3   3   4  876.51   71.99
  -3   3   4  947.41   68.19
  -3   3   4  783.42   67.39
  -2  -3   4  909.11   67.59
   2  -3  -4  858.91   66.79
  -2  -3   4  738.33   67.19
   2  -3  -4  977.60   68.09
  -2  -3   4  890.91   66.49
   2  -3  -4  902.01   68.49
  -2  -3   4  821.22   67.09
  -2   3   4 1128.99   78.79
  -2   3   4 1076.79   78.19
  -2   3   4  942.81   77.19
  -2   3   4  897.01   78.69
  -1  -3   4  327.57   25.50
   1  -3  -4  299.47   24.70
  -1  -3   4  309.47   24.60
  -1  -3   4  299.97   24.30
  -1  -3   4  348.07   24.40
  -1  -3   4  276.07   24.30
   1  -3  -4  315.87   25.10
   1  -3  -4  327.37   25.10
   1  -3  -4  270.77   25.50
  -1  -3   4  321.47   23.90
   1  -3  -4  324.17   23.80
  -1   3   4  337.57   26.60
  -1   3   4  343.37   27.00
  -1   3   4  341.77   27.30
  -1   3   4  330.07   25.90
   0  -3   4  957.60   75.29
   0  -3  -4 1095.29   76.09
   0  -3   4  891.21   74.69
   0  -3  -4  935.61   75.89
   0  -3  -4 1016.00   76.69
   0   3   4  977.50   73.49
   0   3  -4 1082.69   73.69
   0   3   4  924.81   72.69
   0   3   4  820.12   73.79
  -1  -3  -4  382.46   33.50
   1  -3   4  346.37   34.50
   1  -3   4  444.66   34.10
  -1  -3  -4  426.06   35.10
  -1  -3  -4  501.35   34.90
   1  -3   4  457.55   34.10
  -1  -3  -4  512.15   35.10
   1   3   4  507.05   36.90
  -1   3  -4  517.55   36.80
  -1   3  -4  446.96   35.80
   1   3   4  448.46   35.90
   1   3   4  404.26   37.10
   1   3   4  473.95   36.30
  -1   3  -4  483.75   37.20
  -2  -3  -4  151.38   11.90
   2  -3   4  164.68   12.50
  -2  -3  -4  147.59   13.40
  -2  -3  -4  149.59   12.70
   2  -3   4  163.88   14.90
  -2  -3  -4  140.39   13.30
   2  -3   4  159.88   12.50
  -2  -3  -4  162.38   13.40
  -2  -3  -4  146.49   13.00
  -2   3  -4  160.58   14.00
  -2   3  -4  166.18   12.80
   2   3   4  164.78   12.90
   2   3   4  180.78   13.40
  -2   3  -4  171.08   14.70
   2   3   4  178.08   14.10
   2   3   4  159.98   14.30
  -2   3  -4  153.08   14.00
  -3  -3  -4  308.37   25.90
   3  -3   4  325.07   25.20
  -3  -3  -4  297.77   26.50
   3  -3   4  325.97   25.30
  -3  -3  -4  312.67   24.60
  -3  -3  -4  325.97   26.50
   3  -3   4  353.26   29.20
   3   3   4  281.27   21.90
  -3   3  -4  311.37   23.60
  -3   3  -4  274.57   21.70
   3   3   4  289.07   22.40
  -3   3  -4  241.48   23.10
   3   3   4  275.27   23.60
  -3   3  -4  289.77   24.10
   3   3   4  307.97   23.60
   4  -3   4   43.90    4.40
  -4  -3  -4   41.80    4.60
  -4  -3  -4   42.50    3.50
  -4  -3  -4   40.20    5.30
   4  -3   4   44.90    7.90
  -4  -3  -4   40.60    5.20
   4  -3   4   46.30    3.80
  -4   3  -4   42.00    5.00
  -4   3  -4   46.90    6.20
  -4   3  -4   47.20    5.70
   4   3   4   45.60    5.60
   4   3   4   44.40    4.70
   4   3   4   43.60    3.70
  -4   3  -4   43.10    3.50
   4   3   4   43.90    5.30
   5  -3   4  114.69    8.70
  -5  -3  -4   82.29    9.30
  -5  -3  -4  102.39    9.80
  -5  -3  -4   95.59    8.70
  -5  -3  -4  101.39    7.70
  -5   3  -4  103.49    8.20
  -5   3  -4  116.89   10.60
   5   3   4   96.19   10.40
   5   3   4  106.59    9.70
   5   3   4  109.49   10.70
  -5   3  -4   98.59   10.10
   5   3   4  110.79    8.50
  -5   3  -4  111.59   11.30
   6  -3   4  225.18   16.60
  -6  -3  -4  206.18   15.70
  -6  -3  -4  211.68   17.60
  -6  -3  -4  176.28   17.30
   6   3   4  215.08   19.40
  -6   3  -4  211.28   19.00
   6   3   4  225.38   18.70
   6   3   4  226.88   19.70
  -6   3  -4  216.98   19.30
  -6   3  -4  227.18   20.10
   6   3   4  239.08   17.30
  -6   3  -4  216.78   17.10
   7  -3   4  201.38   16.20
   7   3   4  202.38   14.70
  -7   3  -4  205.08   16.30
   7   3   4  171.98   15.90
  -7   3  -4  176.18   16.90
   7   3   4  163.78   16.90
   7   3   4  199.08   16.40
  -7  -4   4   43.60    3.50
  -7   4   4   54.09    5.20
  -7   4   4   48.10    3.80
  -7   4   4   51.09    6.20
   7   4  -4   34.30    6.70
   7   4  -4   47.50    4.10
  -6  -4   4    4.50    0.60
   6  -4  -4    2.90    1.10
  -6  -4   4    5.50    1.70
  -6  -4   4    5.20    1.50
   6   4  -4    4.10    2.20
  -6   4   4    4.90    2.20
   6   4  -4    4.20    0.70
  -6   4   4    5.20    2.10
   5  -4  -4   83.09    7.00
  -5  -4   4   75.99    8.30
  -5  -4   4   81.29    8.10
   5  -4  -4   80.09    7.50
  -5  -4   4   81.39    6.40
  -5   4   4   87.99    8.60
  -5   4   4   75.39    8.10
  -5   4   4   82.39    8.60
   5   4  -4   69.49    6.20
  -5   4   4   76.89    6.10
  -4  -4   4  306.57   24.00
  -4  -4   4  303.17   25.80
   4  -4  -4  315.97   26.50
   4  -4  -4  321.67   25.40
  -4  -4   4  291.57   23.80
   4  -4  -4  317.47   24.30
  -4  -4   4  286.47   24.50
  -4  -4   4  333.27   25.30
  -4   4   4  316.77   25.50
  -4   4   4  287.97   26.10
  -4   4   4  331.57   26.40
  -4   4   4  321.07   24.10
  -3  -4   4  445.26   37.80
  -3  -4   4  456.55   36.90
   3  -4  -4  434.36   37.80
   3  -4  -4  523.45   39.80
  -3  -4   4  482.25   38.30
  -3  -4   4  469.95   37.10
  -3  -4   4  476.25   37.20
  -3  -4   4  497.55   39.20
   3  -4  -4  498.95   37.70
   3  -4  -4  533.95   38.70
  -3   4   4  532.15   39.60
  -3   4   4  526.35   40.90
  -3   4   4  464.85   41.40
  -3   4   4  544.85   41.60
   2  -4  -4   45.90    5.10
  -2  -4   4   37.20    5.00
   2  -4  -4   53.39    6.30
  -2  -4   4   46.30    4.70
  -2  -4   4   41.60    4.20
  -2  -4   4   41.50    3.80
   2  -4  -4   38.30    4.40
  -2  -4   4   45.70    3.50
  -2  -4   4   44.70    3.90
  -2   4   4   46.40    3.60
  -2   4   4   43.50    5.10
  -2   4   4   50.19    5.20
  -2   4   4   36.30    4.60
  -1  -4   4   23.10    2.50
  -1  -4   4   18.30    2.40
   1  -4  -4   26.80    4.30
  -1  -4   4   21.50    2.60
  -1  -4   4   17.90    2.70
  -1  -4   4   16.40    2.90
  -1  -4   4   17.70    1.60
   1  -4  -4   23.50    3.20
  -1   4   4   15.90    1.40
  -1   4   4   13.10    2.40
  -1   4   4   19.00    2.50
  -1   4   4   20.60    2.60
   0  -4   4  329.77   24.50
   0  -4  -4  302.57   23.50
   0  -4  -4  323.87   25.80
   0  -4   4  294.37   23.40
   0  -4   4  341.67   24.40
   0  -4  -4  309.57   25.90
   0  -4  -4  313.97   25.00
   0  -4  -4  311.77   26.10
   0  -4   4  270.87   25.00
   0  -4   4  267.67   24.50
   0   4   4  302.67   23.00
   0   4   4  289.37   24.50
   0   4   4  306.77   23.60
   0   4   4  293.97   24.00
  -1  -4  -4   55.69    6.90
   1  -4   4   68.09    5.80
  -1  -4  -4   70.69    6.80
   1  -4   4   66.29    5.80
  -1  -4  -4   62.79    5.00
  -1  -4  -4   66.69    6.80
   1  -4   4   61.89    5.80
   1  -4   4   57.79    6.20
  -1   4  -4   49.10    5.60
   1   4   4   50.69    4.10
   1   4   4   50.39    5.30
  -1   4  -4   52.89    4.00
   1   4   4   53.59    5.60
   1   4   4   48.70    4.60
  -2  -4  -4   79.99    8.30
   2  -4   4   82.29    7.40
  -2  -4  -4   85.39    6.60
  -2  -4  -4   92.99    8.70
  -2  -4  -4   83.99    8.60
   2  -4   4   89.39    7.40
  -2  -4  -4   79.29    7.50
  -2   4  -4   80.99    8.60
  -2   4  -4   79.49    6.10
   2   4   4   76.99    7.90
   2   4   4   75.89    6.70
   2   4   4   81.49    7.70
  -2   4  -4   70.29    7.70
  -2   4  -4   82.59    7.60
   2   4   4   75.09    6.20
   3  -4   4  366.46   28.20
  -3  -4  -4  364.66   28.90
   3  -4   4  292.17   27.80
  -3  -4  -4  408.36   29.80
  -3  -4  -4  369.46   29.60
  -3  -4  -4  343.77   27.30
  -3   4  -4  288.27   26.80
   3   4   4  335.67   26.70
   3   4   4  332.47   25.40
  -3   4  -4  302.77   26.40
   3   4   4  306.97   24.60
   3   4   4  324.87   26.40
  -3   4  -4  334.27   24.50
  -3   4  -4  325.97   26.30
  -4  -4  -4   91.79    7.20
  -4  -4  -4   84.29    9.20
   4  -4   4  103.69    9.80
   4  -4   4   79.19    7.40
  -4  -4  -4  100.09   10.20
  -4  -4  -4   86.89    8.30
   4   4   4  109.49    9.50
   4   4   4   94.39    8.60
  -4   4  -4  103.59    7.30
  -4   4  -4   93.99   10.90
  -4   4  -4   84.59    9.90
   4   4   4   88.39    7.50
  -4   4  -4   87.09    9.70
   4   4   4   70.89   10.00
   5  -4   4   77.69    6.20
  -5  -4  -4   63.09    5.10
  -5  -4  -4   71.19    7.10
  -5  -4  -4   53.09    6.50
  -5   4  -4   69.59    7.70
   5   4   4   60.89    7.80
   5   4   4   70.29    7.50
   5   4   4   66.49    6.40
  -5   4  -4   67.39    7.10
   5   4   4   68.59    5.20
  -5   4  -4   59.39    5.00
  -5   4  -4   53.39    6.40
  -6  -4  -4   87.09    8.90
  -6  -4  -4   89.39    7.30
  -6  -4  -4  105.39    8.70
  -6   4  -4  102.19    8.80
  -6   4  -4   72.39    9.10
   6   4   4   88.29    7.10
   6   4   4   75.59    8.20
  -6   4  -4   98.19    6.90
   7  -4   4   33.00    3.00
  -7   4  -4   27.20    3.20
   7   4   4   27.40    2.30
  -6  -5   4   31.00    2.50
  -6   5   4   39.00    3.10
  -6   5   4   41.20    4.30
  -5  -5   4   24.20    3.10
   5  -5  -4   21.70    2.50
  -5  -5   4   20.50    1.90
  -5   5   4   16.80    1.40
  -5   5   4   16.80    3.10
  -5   5   4   16.10    3.20
  -5   5   4   13.70    3.10
   4  -5  -4  205.18   17.60
  -4  -5   4  208.68   16.50
  -4  -5   4  227.68   18.30
  -4   5   4  209.98   17.50
  -4   5   4  189.38   16.70
  -4   5   4  207.98   15.60
  -3  -5   4   84.99    7.40
  -3  -5   4   94.19    7.40
   3  -5  -4   77.59    9.50
  -3  -5   4   95.89    9.00
  -3  -5   4   97.99    7.90
  -3  -5   4   95.89    7.20
   3  -5  -4   96.29    8.00
   3  -5  -4   86.39    8.50
  -3   5   4   94.19    9.50
  -3   5   4  106.49    8.00
  -3   5   4  109.59    9.80
  -3   5   4   97.79    9.20
  -2  -5   4   77.39    6.70
  -2  -5   4   66.89    6.00
   2  -5  -4   64.99    8.00
  -2  -5   4   72.09    8.10
  -2  -5   4   73.89    5.60
  -2   5   4   75.09    8.00
  -2   5   4   75.19    5.70
  -2   5   4   67.99    7.10
  -2   5   4   71.19    7.20
  -1  -5   4   50.19    5.50
  -1  -5   4   44.40    4.40
  -1  -5   4   53.09    3.90
   1  -5  -4   45.60    5.40
   1  -5  -4   54.79    5.40
  -1  -5   4   52.79    4.80
   1  -5  -4   38.90    6.10
  -1  -5   4   51.49    4.50
  -1   5   4   45.70    5.40
  -1   5   4   53.79    4.10
  -1   5   4   49.80    5.00
   0  -5  -4  386.96   30.40
   0  -5   4  350.56   30.10
   0  -5  -4  384.76   29.90
   0  -5   4  378.76   28.70
   0  -5   4  328.27   28.60
   0  -5  -4  370.96   29.50
   0   5   4  313.17   24.10
  -1  -5  -4  107.99    9.60
   1  -5   4   78.19    8.00
  -1  -5  -4  104.99    9.60
  -1  -5  -4   96.49    7.40
  -1  -5  -4   87.79    8.70
  -1   5  -4   72.29    5.60
   1   5   4   72.99    5.80
  -2  -5  -4  120.49    8.60
   2  -5   4  100.69    9.30
  -2  -5  -4  120.89   10.60
   2  -5   4  117.19    9.30
  -2  -5  -4  107.49   10.50
  -2  -5  -4  103.09    9.20
  -2  -5  -4  104.69   10.20
   2   5   4   98.89    7.60
  -2   5  -4  100.19    7.40
  -2   5  -4   86.19    9.40
  -3  -5  -4   23.50    4.00
  -3  -5  -4   26.30    2.20
  -3  -5  -4   25.40    3.60
  -3  -5  -4   30.30    3.70
   3  -5   4   29.10    3.20
   3  -5   4   25.80    2.60
   3   5   4   25.70    3.20
   3   5   4   24.50    2.20
  -3   5  -4   24.10    2.00
  -3   5  -4   27.90    4.50
   4  -5   4   10.00    1.10
  -4  -5  -4   10.20    2.50
  -4  -5  -4   12.60    2.40
  -4  -5  -4   11.30    3.20
  -4   5  -4   11.90    2.10
  -4   5  -4   15.70    3.80
  -4   5  -4   14.40    4.40
   4   5   4   12.50    1.30
  -4   5  -4   13.30    1.20
   4   5   4   14.80    4.00
  -5  -5  -4   49.30    4.90
  -5  -5  -4   53.19    4.00
  -5  -5  -4   52.09    6.60
  -5   5  -4   35.40    7.90
  -5   5  -4   48.40    5.00
   5   5   4   45.60    3.90
  -5   5  -4   53.49    3.70
  -4  -6   4   27.50    2.20
  -4   6   4   38.50    3.00
  -3  -6   4   28.30    3.30
   3  -6  -4   31.60    3.20
  -3   6   4   21.60    3.50
  -3   6   4   29.60    2.30
  -2  -6   4   16.50    1.70
   2  -6  -4   19.80    2.80
   2  -6  -4   18.80    2.00
  -2  -6   4   14.90    1.70
  -2  -6   4   17.00    2.40
  -2   6   4   18.00    1.40
  -2   6   4   13.30    2.70
   1  -6  -4   27.70    3.10
  -1  -6   4   25.10    2.60
  -1  -6   4   34.40    2.80
   1  -6  -4   28.00    3.20
  -1   6   4   23.90    1.80
  -1   6   4   18.30    2.90
   0  -6  -4   21.30    2.50
   0  -6   4   19.00    2.10
   0  -6   4   22.80    2.10
   0  -6  -4   24.50    2.80
   0  -6  -4   18.90    4.10
   0   6   4   20.50    1.90
   1  -6   4   80.49    7.00
  -1  -6  -4   79.49    8.20
  -1  -6  -4  102.69    8.10
  -1  -6  -4   79.69    7.10
  -2  -6  -4  143.19   11.30
  -2  -6  -4  114.29   11.60
  -2   6  -4  141.49   10.90
  -3  -6  -4  173.88   14.30
  -3   6  -4  179.18   13.70
  -9   0   5    0.60    0.20
  -9   0   5   -3.30    8.20
   9   0  -5    2.30    4.40
  -8   0   5  304.37   23.30
  -8   0   5  256.57   28.20
   8   0  -5  289.37   25.90
   8   0  -5  351.96   26.30
   8   0  -5  307.07   23.40
   7   0  -5  314.87   22.70
   7   0  -5  346.57   26.00
  -7   0   5  304.97   22.50
  -7   0   5  234.38   27.40
   7   0  -5  258.67   23.90
   7   0  -5  285.57   25.10
  -6   0   5  106.29   13.00
   6   0  -5  109.19    8.20
   6   0  -5  100.49   10.20
  -6   0   5   95.09    9.30
  -6   0   5   94.79    9.20
   6   0  -5  101.49    9.30
   6   0  -5  107.79   10.30
   5   0  -5  187.58   16.60
  -5   0   5  170.68   19.50
  -5   0   5  178.18   17.20
   5   0  -5  234.88   17.80
   5   0  -5  236.78   15.80
   4   0  -5    9.60    1.10
  -4   0   5   10.50    1.90
   4   0  -5    7.10    1.70
  -3   0   5    9.90    1.70
   3   0  -5    7.40    0.90
  -3   0   5    8.70    1.60
   3   0  -5   11.40    1.90
   2   0  -5   47.90    4.80
  -2   0   5   53.19    4.80
   2   0  -5   46.20    4.60
  -2   0   5   50.39    4.00
   2   0  -5   59.49    5.00
  -2   0   5   47.30    6.00
  -2   0   5   52.89    4.10
   2   0  -5   57.59    4.10
   1   0  -5 3558.24  260.47
  -1   0   5 2837.62  259.67
  -1   0   5 3232.28  259.87
  -1   0   5 3570.84  260.27
   1   0  -5 3509.35  260.17
  -1   0   5 3728.73  261.87
   0   0  -5 6640.64  506.85
   1   0   5   21.60    2.10
   1   0   5   29.50    3.00
   1   0   5   24.20    2.70
   1   0   5   33.70    5.60
   2   0   5  190.58   13.60
   2   0   5  152.18   16.70
  -2   0  -5  206.08   14.60
   2   0   5  173.28   14.10
  -2   0  -5  161.68   14.80
   2   0   5  165.88   14.60
   3   0   5  453.25   32.30
   3   0   5  374.66   33.90
  -3   0  -5  423.26   33.40
  -3   0  -5  419.16   32.20
   3   0   5  419.46   33.10
  -3   0  -5  417.26   33.50
   3   0   5  427.96   36.80
  -3   0  -5  418.56   33.90
   3   0   5  435.06   33.90
   4   0   5  442.66   30.80
   4   0   5  399.96   31.80
  -4   0  -5  333.17   32.90
  -4   0  -5  392.86   30.60
   4   0   5  387.66   32.60
  -4   0  -5  402.26   33.00
  -4   0  -5  426.16   32.20
  -4   0  -5  396.16   32.30
   4   0   5  431.96   33.00
   4   0   5  388.56   35.80
   5   0   5    2.60    1.50
   5   0   5    2.80    1.90
   5   0   5    2.30    0.90
  -5   0  -5    3.10    1.90
  -5   0  -5    4.10    1.50
   5   0   5    5.20    4.50
   6   0   5    5.70    2.50
   6   0   5    4.90    3.10
  -6   0  -5    8.80    2.10
   6   0   5    9.50    2.30
   6   0   5    6.30    5.80
   6   0   5    7.20    1.00
  -6   0  -5    7.50    3.20
   7   0   5    1.50    6.40
   7   0   5    3.10    1.50
   7   0   5    4.70    2.50
  -7   0  -5    3.20    4.30
  -8   0  -5   10.20    1.60
   8   0   5   11.30    2.10
  -8   0  -5   17.30    8.00
  -9  -1   5    5.70    0.80
   9  -1  -5    5.00    1.30
  -9   1   5    2.40    5.10
   9   1  -5    0.80    3.40
  -9   1   5    4.60    0.50
   9   1  -5    5.00    0.70
   9   1  -5    6.10    1.60
   8  -1  -5   16.90    5.10
  -8  -1   5   22.20    1.90
  -8  -1   5   16.20    4.90
   8  -1  -5   26.90    3.70
   8   1  -5   22.00    4.20
   8   1  -5   26.00    2.40
  -8   1   5   27.40    3.80
  -8   1   5   21.00    6.40
  -8   1   5   26.50    2.10
   7  -1  -5  612.84   51.29
   7  -1  -5  623.84   48.90
  -7  -1   5  610.94   53.99
   7  -1  -5  675.93   51.69
  -7  -1   5  659.83   48.80
   7   1  -5  644.14   52.19
  -7   1   5  627.74   52.59
  -7   1   5  587.64   56.89
   7   1  -5  710.73   50.99
   7   1  -5  632.24   53.29
  -7   1   5  681.53   52.59
   7   1  -5  746.23   54.09
   6  -1  -5  462.55   42.00
   6  -1  -5  602.44   41.00
  -6  -1   5  590.54   42.30
   6  -1  -5  522.85   44.50
  -6  -1   5  519.55   40.80
   6  -1  -5  495.75   43.00
   6   1  -5  532.25   41.50
   6   1  -5  491.85   41.30
   6   1  -5  463.65   42.60
  -6   1   5  485.35   40.50
   6   1  -5  519.75   38.90
  -6   1   5  527.95   40.70
  -5  -1   5  166.88   17.90
   5  -1  -5  193.98   14.40
   5  -1  -5  182.58   16.30
  -5  -1   5  205.98   14.30
   5  -1  -5  179.38   16.20
   5  -1  -5  186.18   15.50
  -5  -1   5  188.38   15.70
  -5  -1   5  176.18   15.20
  -5   1   5  146.59   11.20
  -5   1   5  154.68   13.00
  -5   1   5  145.89   12.10
   5   1  -5  135.39   13.00
   5   1  -5  160.98   11.50
  -5   1   5  137.99   16.10
   5   1  -5  132.79   13.00
  -5   1   5  152.18   13.00
  -4  -1   5  631.34   52.39
  -4  -1   5  564.84   52.79
   4  -1  -5  760.12   53.89
   4  -1  -5  721.03   52.59
   4  -1  -5  705.83   51.79
  -4   1   5  497.75   41.50
  -4   1   5  584.94   39.90
  -4   1   5  534.95   42.20
   4   1  -5  465.55   43.10
  -3  -1   5  749.13   51.69
  -3  -1   5  591.74   48.80
   3  -1  -5  695.33   49.99
  -3  -1   5  644.64   49.20
   3  -1  -5  653.53   48.80
  -3  -1   5  620.64   49.40
  -3  -1   5  505.55   49.60
   3  -1  -5  640.74   49.40
  -3   1   5  618.54   47.70
  -3   1   5  557.74   44.60
   3   1  -5  583.04   45.10
   3   1  -5  554.44   44.10
  -3   1   5  538.05   44.10
  -3   1   5  610.14   45.20
  -2  -1   5 2098.09  152.38
   2  -1  -5 2044.30  151.18
  -2  -1   5 1946.01  150.88
  -2  -1   5 1908.91  150.58
   2  -1  -5 2015.00  150.28
   2  -1  -5 1885.21  151.08
  -2  -1   5 1886.91  150.38
  -2   1   5 1920.01  147.69
  -2   1   5 1963.80  150.18
   2   1  -5 2001.60  148.09
  -2   1   5 1900.91  148.09
   2   1  -5 1861.61  147.69
   1  -1  -5 3141.29  236.08
   1  -1  -5 3292.27  235.28
   1  -1  -5 2939.11  235.68
  -1  -1   5 2901.91  235.38
  -1  -1   5 3146.09  235.78
   1   1  -5 3288.97  252.07
  -1   1   5 3388.16  251.77
  -1   1   5 3261.47  254.57
  -1   1   5 3249.18  252.07
   0  -1   5  519.45   41.20
   0  -1  -5  483.75   41.10
   0  -1  -5  556.74   42.00
   0  -1   5  636.54   43.50
   0  -1  -5  583.34   41.60
   0  -1  -5  446.46   41.00
   0   1  -5  590.14   40.80
   0   1  -5  426.96   41.00
   0   1   5  516.25   40.40
   0   1  -5  428.36   40.30
   0   1   5  535.35   40.60
   0   1  -5  594.94   42.10
   0   1   5  612.44   41.10
   1  -1   5   90.39    7.20
  -1  -1  -5   98.89    8.20
  -1  -1  -5  106.29    8.60
   1  -1   5   74.09    7.80
   1  -1   5  106.89    9.90
  -1  -1  -5   81.69    8.00
   1  -1   5  108.09    8.20
   1  -1   5   85.59    7.30
  -1  -1  -5   82.29    7.10
   1   1   5   83.59    8.30
  -1   1  -5  103.49    8.40
  -1   1  -5   89.49    7.30
   1   1   5  104.39    8.20
  -1   1  -5   80.49    8.00
   1   1   5   96.39    7.70
   1   1   5  106.99   10.40
   1   1   5   96.39    7.50
  -1   1  -5   97.49    8.00
  -2  -1  -5  238.08   17.60
   2  -1   5  239.78   17.50
   2  -1   5  206.08   16.70
  -2  -1  -5  179.98   16.00
  -2  -1  -5  219.38   16.80
   2  -1   5  175.98   16.10
  -2   1  -5  153.58   15.00
   2   1   5  199.28   14.60
   2   1   5  190.48   14.20
   2   1   5  220.08   15.50
  -2   1  -5  161.48   14.10
  -3  -1  -5   73.39    7.40
   3  -1   5   68.19    7.20
   3  -1   5   79.39    6.20
   3  -1   5   97.79    8.10
  -3  -1  -5   84.29    7.80
  -3  -1  -5   81.99    6.90
   3  -1   5   91.49   10.40
  -3  -1  -5   78.69    7.40
  -3  -1  -5   80.19    6.20
   3  -1   5   69.89    7.50
   3   1   5   84.89    7.80
  -3   1  -5   85.29    7.60
   3   1   5   83.19    7.10
   3   1   5   91.29   10.70
   3   1   5   74.09    6.30
  -3   1  -5   74.59    6.20
  -3   1  -5   69.99    7.30
  -3   1  -5   83.59    8.00
  -4  -1  -5  313.47   23.70
  -4  -1  -5  304.67   25.20
  -4  -1  -5  316.27   23.10
  -4  -1  -5  293.37   24.70
   4  -1   5  309.07   25.40
  -4  -1  -5  298.57   24.40
   4  -1   5  294.37   23.20
   4  -1   5  282.97   24.90
  -4   1  -5  289.37   21.60
   4   1   5  282.57   22.70
   4   1   5  294.77   27.30
   4   1   5  302.17   24.00
   4   1   5  247.08   23.50
  -4   1  -5  255.97   22.40
   4   1   5  296.87   21.80
  -4   1  -5  285.97   23.40
  -4   1  -5  285.37   23.30
   5  -1   5  308.77   25.70
  -5  -1  -5  303.67   24.70
  -5  -1  -5  281.67   26.40
   5  -1   5  317.37   26.00
  -5  -1  -5  298.37   24.90
  -5   1  -5  263.07   24.00
   5   1   5  250.37   24.30
   5   1   5  304.67   25.30
  -5   1  -5  274.57   22.20
   5   1   5  298.47   22.40
  -5   1  -5  294.57   24.20
   5   1   5  332.37   25.00
   5   1   5  307.57   29.80
   6  -1   5  133.29   16.80
   6  -1   5  120.69   12.40
   6  -1   5  124.19   12.00
  -6  -1  -5  121.99   11.30
  -6   1  -5   95.09    9.80
   6   1   5  108.39    8.20
  -6   1  -5  105.49   11.00
   6   1   5  108.29   11.00
   6   1   5  106.29    9.90
   6   1   5  108.89   16.00
   6   1   5   90.89   10.20
   7  -1   5  230.58   18.00
   7  -1   5  182.38   18.60
   7  -1   5  182.98   22.00
  -7  -1  -5  175.78   21.00
   7  -1   5  212.68   16.40
  -7  -1  -5  234.78   17.50
   7   1   5  209.98   20.10
   7   1   5  261.17   20.30
   7   1   5  244.08   17.50
   7   1   5  198.98   20.30
  -7   1  -5  203.58   20.00
  -7   1  -5  255.47   19.60
  -7   1  -5  186.68   23.70
   8  -1   5    3.30    1.10
   8   1   5    2.40    3.60
   8   1   5    0.30    0.60
  -8   1  -5   -1.00    6.50
  -9  -2   5   18.80    1.50
   9  -2  -5   17.60    1.90
   9   2  -5   13.20    1.40
   9   2  -5   17.30    2.80
   8  -2  -5   75.39    7.40
  -8  -2   5   72.99    5.80
   8   2  -5   88.59   10.00
  -8   2   5   80.69    7.60
   8   2  -5   83.59    8.20
  -8   2   5   69.39    9.30
   8   2  -5   88.49    6.50
  -8   2   5   75.09    6.20
  -8   2   5   68.59   11.20
   8   2  -5   79.39    8.50
  -7  -2   5  115.79   11.30
   7  -2  -5  115.69   10.50
  -7  -2   5   91.79    8.40
   7   2  -5   76.89    5.60
   7   2  -5   56.59    7.30
   7   2  -5   59.59    7.10
  -7   2   5   74.09    7.60
  -6  -2   5  137.19   12.50
  -6  -2   5  127.09   11.30
  -6  -2   5  166.38   13.20
   6  -2  -5  154.38   13.60
   6  -2  -5  136.69   13.30
  -6  -2   5  151.08   14.60
  -6   2   5  150.78   11.10
  -6   2   5  139.49   12.30
   6   2  -5  137.49   13.30
   6   2  -5  154.88   11.40
   6   2  -5  147.89   13.30
  -6   2   5  134.09   13.20
  -6   2   5  152.38   13.40
  -6   2   5  134.79   17.20
   5  -2  -5   53.49    6.50
  -5  -2   5   76.59    6.30
  -5  -2   5   70.69    6.80
  -5  -2   5   56.99    5.30
   5   2  -5  101.19    8.80
   5   2  -5  111.39    9.70
  -5   2   5  100.89    9.70
  -5   2   5   96.09    8.80
  -5   2   5  107.89   13.20
   5   2  -5   99.19    7.90
  -5   2   5   81.49    7.70
  -4  -2   5    8.00    2.00
  -4  -2   5    8.80    1.10
  -4  -2   5    8.80    0.90
   4  -2  -5    7.40    1.70
   4  -2  -5    8.80    1.90
   4  -2  -5   10.40    2.80
  -4  -2   5    8.40    1.60
  -4  -2   5    9.20    2.50
  -4   2   5    6.40    1.80
  -4   2   5    7.20    3.90
   4   2  -5    6.20    0.80
   4   2  -5    6.80    1.80
  -4   2   5    6.60    1.70
  -4   2   5    7.50    1.90
   4   2  -5    6.40    1.50
  -4   2   5    6.10    0.70
   4   2  -5    7.30    1.50
  -3  -2   5  294.47   23.10
  -3  -2   5  262.37   24.20
  -3  -2   5  271.77   23.10
  -3  -2   5  306.07   22.90
   3  -2  -5  310.37   24.10
  -3  -2   5  314.37   23.80
  -3  -2   5  335.77   24.60
  -3   2   5  326.57   23.50
   3   2  -5  275.67   22.00
  -3   2   5  281.07   22.00
  -3   2   5  239.58   23.30
   3   2  -5  316.77   22.60
  -2  -2   5 3577.84  240.28
   2  -2  -5 2914.91  240.38
  -2  -2   5 2887.91  239.28
  -2   2   5 3741.43  262.07
   2   2  -5 3214.18  258.47
  -2   2   5 3157.98  258.37
  -2   2   5 3402.56  258.97
  -1  -2   5 1008.40   90.99
   1  -2  -5 1250.57   91.89
  -1  -2   5 1278.27   91.79
  -1  -2   5 1233.38   91.29
  -1   2   5 1254.27   95.89
  -1   2   5 1118.59   92.59
   1   2  -5 1267.57   93.29
  -1   2   5 1218.38   93.39
  -1   2   5 1205.48   93.09
   0  -2  -5  344.07   27.30
   0  -2  -5  384.66   28.80
   0  -2  -5  378.46   28.30
   0  -2   5  367.56   28.60
   0  -2  -5  289.87   28.10
   0  -2   5  383.46   27.70
   0   2   5  338.77   30.00
   0   2  -5  414.66   29.90
   0   2   5  379.56   29.00
   0   2  -5  328.17   29.70
   0   2   5  410.76   29.40
   0   2   5  427.36   29.90
   0   2  -5  354.56   28.90
   1  -2   5  379.36   28.50
   1  -2   5  324.47   29.20
   1  -2   5  382.66   28.60
  -1  -2  -5  377.76   29.40
  -1  -2  -5  344.17   29.50
  -1  -2  -5  429.46   29.10
  -1  -2  -5  340.97   28.20
  -1   2  -5  345.67   23.00
   1   2   5  295.77   22.50
  -1   2  -5  266.97   22.00
  -1   2  -5  238.68   22.90
   1   2   5  351.06   23.20
   1   2   5  290.37   22.20
   1   2   5  235.08   23.10
   2  -2   5   65.19    6.50
  -2  -2  -5   71.09    6.20
  -2  -2  -5   68.29    5.50
   2  -2   5   73.99   10.50
  -2  -2  -5   72.49    6.80
  -2  -2  -5   69.39    6.70
   2  -2   5   72.29    6.00
   2  -2   5   74.39    5.80
  -2   2  -5  121.49    9.90
   2   2   5  112.09    9.00
   2   2   5  124.69   13.50
   2   2   5  101.69    8.70
  -2   2  -5  125.49   12.10
   2   2   5  114.79    9.80
  -2   2  -5   87.29    9.50
  -3  -2  -5  810.02   60.09
  -3  -2  -5  837.72   61.29
   3  -2   5  809.32   60.39
  -3  -2  -5  813.22   61.69
   3  -2   5  863.21   62.09
   3  -2   5  815.42   60.69
   3  -2   5  651.03   61.29
   3  -2   5  790.42   64.79
   3  -2   5  693.53   61.19
   3   2   5  801.22   69.39
   3   2   5  865.51   67.79
   3   2   5  917.41   68.49
   3   2   5  903.31   73.29
  -3   2  -5  915.61   70.09
  -3   2  -5  914.81   69.29
   4  -2   5   69.09   10.20
  -4  -2  -5   71.59    5.30
  -4  -2  -5   68.39    6.10
   4  -2   5   62.49    6.30
   4  -2   5   69.69    7.80
  -4  -2  -5   71.09    7.10
   4  -2   5   59.39    6.50
  -4   2  -5   49.30    5.60
  -4   2  -5   44.50    3.60
   4   2   5   37.10    3.80
   4   2   5   43.80    5.30
  -4   2  -5   44.60    5.80
   4   2   5   46.60    5.60
   4   2   5   46.00    4.70
  -5  -2  -5   44.90    5.20
   5  -2   5   41.30    4.00
  -5  -2  -5   34.20    3.10
   5   2   5   14.40    3.00
  -5   2  -5   16.60    1.30
  -6  -2  -5  442.26   38.00
  -6  -2  -5  405.36   33.60
   6  -2   5  430.86   39.10
   6  -2   5  435.56   32.60
  -6  -2  -5  363.86   33.40
   6   2   5  462.85   33.80
   6   2   5  445.66   35.40
  -6   2  -5  427.56   33.60
  -6   2  -5  436.26   36.90
  -6   2  -5  392.56   36.60
  -6   2  -5  435.36   35.80
   6   2   5  442.66   36.50
   6   2   5  459.55   36.80
  -6   2  -5  444.76   43.20
  -7  -2  -5   88.79    7.80
  -7  -2  -5   60.09   16.10
   7   2   5   86.69    9.00
  -7   2  -5   96.89    9.50
   7   2   5   90.49    9.60
  -7   2  -5   71.39   16.70
  -7   2  -5   86.69    9.80
   7   2   5   95.79    7.30
   7   2   5   90.89    9.10
   8  -2   5    3.30    1.00
  -8   2  -5    1.00    0.70
   8   2   5    1.20    0.80
  -8  -3   5  115.69    9.00
   8   3  -5  121.99    9.00
   8   3  -5   98.09   11.20
  -8   3   5   98.19   13.00
   8   3  -5  116.49   11.30
  -8   3   5  122.09   10.10
  -7  -3   5    3.60    1.30
  -7  -3   5    3.90    0.60
  -7   3   5    3.20    1.40
   7   3  -5    5.10    1.90
   7   3  -5    7.40    3.10
   7   3  -5    3.30    0.70
  -7   3   5    2.40    0.30
  -7   3   5    5.00    2.10
  -6  -3   5   15.20    2.70
   6  -3  -5   16.40    2.40
  -6  -3   5   17.20    1.60
  -6  -3   5   18.30    3.60
  -6   3   5   22.00    1.80
  -6   3   5   13.90    9.60
  -6   3   5   21.50    3.50
   6   3  -5   20.00    2.50
   6   3  -5   20.10    3.40
  -6   3   5   20.30    3.70
   6   3  -5   19.90    5.90
  -5  -3   5  230.08   18.90
  -5  -3   5  215.28   16.90
  -5  -3   5  236.58   18.30
   5  -3  -5  226.48   17.50
   5  -3  -5  186.28   18.10
  -5   3   5  173.08   15.70
  -5   3   5  214.68   16.90
  -5   3   5  199.48   14.40
   5   3  -5  163.58   15.40
  -5   3   5  177.58   16.50
   5   3  -5  160.88   15.90
   5   3  -5  180.58   14.50
   5   3  -5  212.18   16.60
  -4  -3   5  356.76   28.90
  -4  -3   5  343.57   27.00
   4  -3  -5  343.87   27.20
  -4  -3   5  347.37   28.00
   4  -3  -5  369.56   29.90
  -4  -3   5  329.17   26.80
  -4   3   5  363.66   26.50
   4   3  -5  378.66   26.60
   4   3  -5  361.16   27.40
  -4   3   5  342.17   28.70
   4   3  -5  319.07   28.00
  -4   3   5  355.26   27.80
  -4   3   5  357.26   28.60
   4   3  -5  304.97   27.70
  -4   3   5  325.37   32.50
  -3  -3   5  978.50   81.29
   3  -3  -5 1181.98   82.99
  -3  -3   5 1064.69   82.39
   3  -3  -5 1029.20   81.69
   3   3  -5  984.50   78.39
  -3   3   5 1034.30   78.59
  -3   3   5 1081.99   79.49
  -3   3   5  959.10   82.89
  -2  -3   5  452.65   35.40
   2  -3  -5  461.15   35.60
  -2  -3   5  454.75   33.80
   2  -3  -5  380.26   34.30
  -2  -3   5  443.06   33.40
  -2  -3   5  424.76   34.40
  -2   3   5  437.16   39.70
  -2   3   5  564.74   41.20
  -2   3   5  555.24   40.60
   1  -3  -5  158.48   13.00
  -1  -3   5  152.68   11.30
  -1  -3   5  126.19   12.20
  -1  -3   5  138.59   11.20
  -1  -3   5  131.39   10.80
   1  -3  -5  115.29   10.70
  -1  -3   5  144.89   11.80
   1  -3  -5  157.18   11.90
  -1   3   5  160.78   12.70
  -1   3   5  176.48   13.30
  -1   3   5  183.58   13.80
  -1   3   5  138.49   13.90
   0  -3   5   23.50    3.20
   0  -3   5   26.60    2.50
   0  -3  -5   26.40    1.90
   0  -3   5   27.70    2.50
   0  -3   5   19.50    2.50
   0  -3  -5   22.60    3.10
   0  -3  -5   21.20    3.00
   0  -3   5   23.50    1.90
   0  -3  -5   19.50    3.60
   0   3   5   17.10    1.80
   0   3  -5   18.10    1.50
   0   3  -5   18.20    2.20
   0   3   5   17.10    2.40
   0   3   5   18.80    2.60
   0   3  -5   15.90    2.50
   0   3   5   17.90    2.10
   1  -3   5  803.12   75.09
  -1  -3  -5  989.00   74.49
  -1  -3  -5  933.41   73.29
  -1  -3  -5  962.70   75.19
   1  -3   5  954.50   73.89
   1  -3   5 1046.60   75.29
  -1  -3  -5 1029.90   74.89
   1   3   5  949.11   70.19
   1   3   5  866.11   69.39
   1   3   5 1050.39   70.69
  -1   3  -5  959.20   71.09
  -1   3  -5  754.92   69.29
  -1   3  -5  887.81   70.59
  -1   3  -5  916.61   70.39
   1   3   5  878.31   70.99
  -2  -3  -5  234.98   18.40
   2  -3   5  243.38   21.70
  -2  -3  -5  246.48   20.20
  -2  -3  -5  219.48   20.10
   2  -3   5  252.47   19.10
  -2  -3  -5  231.08   20.00
  -2  -3  -5  236.78   19.30
   2  -3   5  254.47   19.00
  -2   3  -5  229.38   19.60
   2   3   5  212.88   19.20
   2   3   5  230.78   17.70
  -2   3  -5  222.08   19.00
   2   3   5  233.58   18.10
   2   3   5  221.78   19.00
  -2   3  -5  250.57   19.20
  -2   3  -5  229.78   17.50
  -3  -3  -5  212.08   17.30
   3  -3   5  211.98   19.80
   3  -3   5  206.18   15.60
  -3  -3  -5  195.68   16.50
   3  -3   5  188.18   15.90
  -3  -3  -5  172.58   17.00
   3   3   5  190.28   15.20
  -3   3  -5  211.58   17.10
  -3   3  -5  167.98   18.10
  -3   3  -5  196.78   17.40
   3   3   5  201.88   15.80
   3   3   5  184.88   16.80
   3   3   5  211.68   17.10
  -3   3  -5  194.98   14.90
   4  -3   5  161.28   13.00
   4  -3   5  173.48   17.90
   4  -3   5  154.98   12.50
  -4  -3  -5  157.38   12.20
  -4  -3  -5  147.89   13.30
  -4  -3  -5  155.28   14.40
  -4   3  -5  161.78   14.70
  -4   3  -5  156.68   12.70
   4   3   5  171.38   13.00
  -4   3  -5  170.98   15.90
   4   3   5  170.38   15.20
  -4   3  -5  171.58   15.00
   4   3   5  152.18   14.70
   4   3   5  169.38   14.00
   5  -3   5  218.88   17.50
  -5  -3  -5  203.88   18.50
  -5  -3  -5  199.68   16.40
  -5  -3  -5  208.68   18.40
  -5  -3  -5  224.88   18.70
   5   3   5  190.48   18.80
   5   3   5  202.08   17.70
  -5   3  -5  224.18   16.20
  -5   3  -5  225.78   20.00
  -5   3  -5  198.08   19.20
  -5   3  -5  214.78   18.40
   5   3   5  216.78   16.50
   6  -3   5   36.10    4.00
  -6  -3  -5   42.70    4.80
  -6  -3  -5   37.40    3.10
   6   3   5   31.20    2.80
   6   3   5   34.80    4.50
  -6   3  -5   27.90    6.30
  -6   3  -5   32.40    2.50
  -6   3  -5   24.50    4.70
  -6   3  -5   34.40    4.30
   6   3   5   29.40    4.20
  -7  -3  -5   56.19    5.70
   7  -3   5   64.59    5.30
  -7   3  -5   79.59    9.10
   7   3   5   70.29    8.00
   7   3   5   70.29    8.10
  -7   3  -5   77.99    7.40
   7   3   5   76.19    6.00
  -7  -4   5   22.50    1.90
  -7   4   5   13.50    4.10
   7   4  -5   19.10    1.80
  -7   4   5   20.20    1.60
   6  -4  -5   12.80    2.30
  -6  -4   5   17.00    1.40
  -6   4   5   17.20    3.50
  -6   4   5   21.10    3.10
   6   4  -5   15.30    1.80
  -6   4   5   16.60    4.80
   6   4  -5   13.80    3.40
  -6   4   5   22.20    1.60
  -5  -4   5   19.70    1.90
  -5  -4   5   21.60    3.20
  -5  -4   5   21.10    3.30
   5  -4  -5   30.00    7.20
  -5   4   5   32.10    4.00
  -5   4   5   26.40    2.40
  -5   4   5   33.00    4.40
   5   4  -5   30.00    2.60
  -4  -4   5  102.19    8.50
  -4  -4   5  117.29   10.00
   4  -4  -5  103.69   11.40
  -4  -4   5  115.09   10.60
  -4  -4   5  107.39    8.70
   4  -4  -5  104.49   10.00
  -4   4   5  103.49    9.90
  -4   4   5  111.89   10.60
  -4   4   5  106.49   10.50
  -4   4   5  114.19    8.60
  -3  -4   5  306.37   25.60
  -3  -4   5  308.57   23.60
  -3  -4   5  327.97   23.40
  -3  -4   5  276.57   24.00
  -3  -4   5  309.57   24.80
   3  -4  -5  288.67   26.20
   3  -4  -5  325.77   25.30
  -3  -4   5  296.17   23.70
   3  -4  -5  293.87   24.30
  -3   4   5  304.87   25.70
  -3   4   5  302.37   25.30
  -3   4   5  314.27   24.80
  -3   4   5  303.77   23.60
  -2  -4   5  209.78   17.90
  -2  -4   5  193.18   18.30
   2  -4  -5  171.88   19.30
  -2  -4   5  216.88   15.70
   2  -4  -5  199.58   16.90
   2  -4  -5  232.18   17.70
  -2  -4   5  205.48   16.00
  -2  -4   5  203.48   16.10
  -2  -4   5  188.68   16.50
  -2   4   5  216.38   19.40
  -2   4   5  245.88   20.00
  -2   4   5  228.88   17.60
  -2   4   5  221.38   18.50
  -1  -4   5   31.00    3.00
   1  -4  -5   32.60    4.00
   1  -4  -5   38.60    5.70
  -1  -4   5   29.30    4.20
  -1  -4   5   34.70    3.20
  -1  -4   5   29.60    2.50
  -1   4   5   23.30    2.10
  -1   4   5   18.40    3.00
  -1   4   5   27.90    3.30
   0  -4   5   83.79    7.40
   0  -4  -5   74.49    6.80
   0  -4  -5  100.59    8.60
   0  -4  -5  101.39    9.80
   0  -4   5   76.19    8.80
   0  -4  -5   99.59    8.70
   0   4   5   78.89    8.50
   0   4   5   96.49    8.30
   0   4   5   91.29    7.60
   0   4   5   91.29    7.00
   1  -4   5  254.97   23.70
   1  -4   5  291.77   22.90
  -1  -4  -5  305.87   23.70
  -1  -4  -5  271.17   24.10
  -1  -4  -5  317.97   24.60
   1  -4   5  313.47   23.10
  -1  -4  -5  278.37   22.20
  -1   4  -5  240.98   19.10
   1   4   5  261.77   20.60
   1   4   5  245.88   19.20
  -1   4  -5  273.87   21.20
   1   4   5  234.98   21.00
  -1   4  -5  235.78   20.40
  -2  -4  -5  131.89   12.10
  -2  -4  -5  152.78   11.30
  -2  -4  -5  136.49   13.30
   2  -4   5  164.28   11.90
   2  -4   5  138.49   12.00
  -2  -4  -5  146.99   13.10
   2   4   5  140.19   11.80
  -2   4  -5  128.09   13.30
   2   4   5  168.38   13.40
  -2   4  -5  161.38   12.90
  -2   4  -5  121.19   12.90
  -2   4  -5  156.58   11.10
   2   4   5  138.79   11.30
   2   4   5  129.29   12.70
   3  -4   5   28.50    2.80
  -3  -4  -5   34.40    4.20
  -3  -4  -5   28.00    2.40
   3   4   5   24.40    3.70
  -3   4  -5   24.50    3.50
  -3   4  -5   28.10    2.20
   3   4   5   33.00    2.50
  -4  -4  -5  357.76   30.80
   4  -4   5  368.66   29.40
  -4  -4  -5  364.96   28.60
   4  -4   5  377.26   28.80
  -4  -4  -5  394.46   29.90
  -4  -4  -5  372.56   30.90
  -4   4  -5  393.96   31.10
  -4   4  -5  349.87   31.30
  -4   4  -5  415.16   29.10
  -4   4  -5  359.66   32.00
   4   4   5  361.56   31.40
   4   4   5  371.06   29.30
   4   4   5  417.26   31.50
   4   4   5  364.36   30.20
  -5  -4  -5  236.68   21.70
   5  -4   5  279.77   20.80
  -5  -4  -5  265.47   20.00
   5   4   5  287.87   21.30
  -5   4  -5  285.57   21.10
   5   4   5  238.48   23.20
  -5   4  -5  272.27   24.00
   5   4   5  286.67   23.30
  -5   4  -5  291.87   23.20
  -5   4  -5  259.87   23.20
  -6  -4  -5   23.90    2.10
  -6  -4  -5   20.50    4.40
   6  -4   5   28.30    2.80
  -6   4  -5   36.80    2.80
   6   4   5   34.30    3.00
  -6   4  -5   36.60    4.20
  -6   4  -5   34.60    7.00
  -6  -5   5  141.59   11.00
  -6  -5   5  118.39   10.00
  -6   5   5  124.79   10.60
  -6   5   5  120.39    9.40
  -5  -5   5   26.70    2.20
   5  -5  -5   24.10    2.90
  -5  -5   5   28.60    3.40
  -5   5   5   25.00    2.20
  -5   5   5   29.10    3.60
  -4  -5   5   27.50    2.20
   4  -5  -5   24.10    3.30
  -4  -5   5   28.60    3.70
  -4   5   5   18.60    1.60
  -4   5   5   19.00    2.90
  -4   5   5   18.20    3.10
  -4   5   5   17.10    3.20
  -3  -5   5    7.30    1.90
   3  -5  -5    5.10    2.70
  -3  -5   5    7.50    0.70
   3  -5  -5    6.30    1.20
   3  -5  -5    9.50    2.30
  -3  -5   5    6.60    1.00
  -3  -5   5    7.90    1.20
  -3   5   5   16.70    2.80
  -3   5   5   14.30    3.00
  -3   5   5   14.40    2.50
  -3   5   5   15.60    1.40
   2  -5  -5  115.79   12.30
  -2  -5   5  135.59   10.50
   2  -5  -5  120.39   11.50
  -2  -5   5  132.49   10.20
   2  -5  -5  127.69   11.00
  -2  -5   5  132.69   11.90
  -2  -5   5  128.19    9.80
  -2  -5   5  120.59   10.20
  -2   5   5  118.09    9.10
  -2   5   5  111.09   10.60
  -2   5   5  113.59   10.00
  -2   5   5  120.29   10.80
  -1  -5   5   33.00    2.60
  -1  -5   5   31.60    3.50
  -1  -5   5   32.70    4.30
   1  -5  -5   36.00    5.20
  -1  -5   5   32.10    3.30
  -1   5   5   26.80    3.80
  -1   5   5   24.10    3.30
  -1   5   5   24.00    3.90
  -1   5   5   26.20    2.20
   0  -5   5    2.50    1.00
   0  -5  -5    3.50    2.40
   0  -5   5    3.30    1.20
   0  -5  -5    4.90    2.20
   0   5   5    3.70    0.60
  -1  -5  -5  131.79   10.00
  -1  -5  -5  132.09   11.90
   1  -5   5  125.69   10.50
  -1  -5  -5  127.59   11.10
  -1  -5  -5  132.69   12.10
   1  -5   5  128.89   10.70
  -1  -5  -5  130.19   12.00
  -1   5  -5  130.89   10.30
   1   5   5  134.79   11.10
   1   5   5  135.29   10.40
  -2  -5  -5   29.00    4.60
  -2  -5  -5   24.80    3.90
  -2  -5  -5   28.50    2.30
  -2  -5  -5   30.10    4.00
   2  -5   5   27.20    2.70
   2   5   5   24.30    2.30
  -2   5  -5   25.20    4.70
   2   5   5   24.70    3.10
  -2   5  -5   29.10    2.10
  -3  -5  -5  104.39    9.00
  -3  -5  -5   74.19    8.40
   3  -5   5   81.59    7.20
  -3  -5  -5   97.09    9.30
   3  -5   5   95.29    7.70
  -3  -5  -5   86.59    6.90
  -3   5  -5   69.69    8.90
   3   5   5   81.69    7.50
  -3   5  -5   86.59    6.20
   3   5   5   78.29    6.40
   4  -5   5   85.79    7.00
  -4  -5  -5   90.49    6.10
  -4  -5  -5   73.49    8.00
  -4  -5  -5   77.29    8.20
   4  -5   5   66.89    6.20
  -4  -5  -5   70.79    7.90
   4   5   5   62.59    7.00
   4   5   5   75.29    5.90
  -4   5  -5   80.69    5.80
  -5  -5  -5   33.70    2.80
  -5  -5  -5   33.70    3.60
   5  -5   5   39.50    3.30
  -5   5  -5   42.40    4.60
  -5   5  -5   49.50    3.50
   5   5   5   43.70    3.70
   4  -6  -5    6.50    1.10
  -4   6   5    9.40    0.90
   3  -6  -5   47.80    4.50
  -3  -6   5   43.80    4.50
  -3   6   5   42.90    3.40
   2  -6  -5   36.00    3.70
  -2  -6   5   29.90    2.90
   2  -6  -5   37.30    3.30
  -2  -6   5   33.40    3.70
  -2   6   5   37.30    3.00
  -1  -6   5  104.69    8.20
   1  -6  -5  103.19    8.80
   1  -6  -5  112.49    8.90
  -1  -6   5   88.09    8.10
  -1   6   5  114.89    8.90
   0  -6  -5    6.40    2.50
   0  -6  -5    7.30    1.30
   0  -6   5    6.20    1.10
   0   6   5    6.90    0.70
  -1  -6  -5   84.69    7.80
   1  -6   5   93.89    7.10
   1  -6   5   83.69    7.10
   1   6   5   57.09    4.60
  -2  -6  -5   28.50    3.20
   2  -6   5   23.80    2.40
   2  -6   5   30.10    2.60
  -2   6  -5   37.00    2.90
   3  -6   5   44.60    3.80
  -3  -6  -5   43.60    4.50
  -3   6  -5   59.59    4.60
  -9   0   6    1.10    0.30
   9   0  -6    1.80    4.10
  -9   0   6    1.00    5.30
  -8   0   6    4.20    3.70
   8   0  -6    4.20    0.80
   8   0  -6    3.40    2.80
   8   0  -6    5.10    1.80
  -8   0   6    5.20    0.60
  -7   0   6  362.96   34.20
  -7   0   6  345.97   27.80
   7   0  -6  359.06   29.50
   7   0  -6  354.16   30.60
   7   0  -6  387.36   30.90
   7   0  -6  369.86   28.10
  -6   0   6   34.00    4.20
   6   0  -6   41.70    3.30
   6   0  -6   44.00    4.80
   6   0  -6   30.60    4.70
   6   0  -6   38.20    6.80
  -6   0   6   32.40    9.20
  -6   0   6   39.70    4.50
   5   0  -6   11.40    2.30
   5   0  -6   10.10    2.30
   5   0  -6    8.60    2.60
   5   0  -6   12.20    1.30
  -5   0   6   11.40    2.20
  -5   0   6   11.40    2.00
  -5   0   6    9.00    3.80
   4   0  -6   49.99    5.50
   4   0  -6   47.00    5.30
   4   0  -6   52.59    4.10
  -4   0   6   51.89    5.00
  -4   0   6   49.30    4.90
  -4   0   6   45.40    7.00
  -4   0   6   52.39    5.10
  -3   0   6  348.17   27.00
  -3   0   6  344.17   26.90
   3   0  -6  385.46   27.70
   3   0  -6  372.56   26.30
   3   0  -6  370.36   27.00
  -3   0   6  401.76   29.80
  -3   0   6  293.97   26.20
  -3   0   6  285.27   27.00
  -3   0   6  287.37   27.20
   2   0  -6  539.75   43.00
  -2   0   6  584.74   45.00
  -2   0   6  554.24   42.70
   2   0  -6  523.05   42.60
  -2   0   6  524.85   43.00
   2   0  -6  576.44   42.10
  -2   0   6  548.05   42.30
  -1   0   6 1672.53  129.69
   1   0  -6 1818.52  129.69
   1   0  -6 1672.53  129.09
  -1   0   6 1422.06  129.09
  -1   0   6 1685.23  129.39
   1   0  -6 1882.91  130.09
   0   0  -6 4705.63  360.56
   0   0   6 4859.61  360.76
   0   0  -6 4739.73  360.96
   0   0   6 4577.54  360.26
   1   0   6 2836.92  216.88
  -1   0  -6 2887.81  216.68
  -1   0  -6 2883.11  217.08
   1   0   6 2315.97  215.98
   1   0   6 3230.08  217.18
  -2   0  -6  807.52   62.09
  -2   0  -6  850.41   62.79
   2   0   6  733.53   61.59
   2   0   6  893.41   65.89
   2   0   6  777.92   62.39
   2   0   6  733.03   61.09
  -3   0  -6   36.80    4.60
   3   0   6   44.90    3.60
  -3   0  -6   48.10    5.40
   3   0   6   55.39    9.10
  -3   0  -6   37.10    3.40
  -3   0  -6   48.50    4.90
   3   0   6   48.00    4.60
   3   0   6   45.00    5.20
   4   0   6  713.53   62.19
  -4   0  -6  707.73   57.19
  -4   0  -6  756.52   57.79
  -4   0  -6  769.32   58.69
   4   0   6  737.83   57.29
  -4   0  -6  667.93   55.99
   4   0   6  760.02   56.19
   4   0   6  750.32   58.59
   5   0   6  272.97   22.90
   5   0   6  277.27   21.70
   5   0   6  282.17   20.10
   5   0   6  299.47   28.20
   5   0   6  211.08   22.00
  -5   0  -6  221.28   21.70
  -5   0  -6  263.17   21.40
   6   0   6    5.00    1.80
  -6   0  -6    5.70    1.70
  -6   0  -6   11.30    3.80
   7   0   6   16.60    2.80
   7   0   6   16.10    8.60
   7   0   6   13.50    2.10
  -7   0  -6   11.00    6.30
   7   0   6   13.20    4.00
  -8   0  -6    0.50    0.60
  -9  -1   6   87.09    7.20
   9  -1  -6   96.59    8.60
  -9   1   6   77.19    5.90
  -9   1   6   63.79   10.50
   9   1  -6   86.09    6.10
   9   1  -6   69.79    8.80
   8  -1  -6   19.80    3.20
  -8  -1   6   17.10    1.60
   8  -1  -6   23.70    5.10
  -8  -1   6   17.00    7.40
  -8   1   6   27.10    6.70
   8   1  -6   30.70    2.60
   8   1  -6   25.00    6.10
   8   1  -6   26.70    4.60
  -8   1   6   28.50    2.40
   8   1  -6   31.50    4.40
   7  -1  -6  132.39   12.90
  -7  -1   6  133.89   10.20
   7  -1  -6  130.89   12.60
   7  -1  -6  130.69   10.30
  -7  -1   6  128.59   14.80
   7   1  -6  181.98   15.10
   7   1  -6  172.38   15.90
   7   1  -6  181.18   13.60
  -7   1   6  160.38   15.10
  -7   1   6  169.28   15.00
   7   1  -6  173.98   16.00
  -7   1   6  169.08   20.00
   6  -1  -6  344.27   29.20
   6  -1  -6  327.77   30.20
   6  -1  -6  375.26   30.30
   6  -1  -6  377.86   28.00
  -6  -1   6  389.56   33.00
  -6  -1   6  363.56   27.80
  -6   1   6  423.56   38.10
   6   1  -6  441.26   31.50
   6   1  -6  429.56   32.70
  -6   1   6  369.86   33.10
   6   1  -6  347.57   33.50
   6   1  -6  435.06   33.80
   5  -1  -6  116.09   11.80
   5  -1  -6  129.39   10.10
  -5  -1   6  144.59   11.80
  -5  -1   6  120.79   13.70
  -5  -1   6  143.79   10.00
   5  -1  -6  114.79   11.00
   5  -1  -6  126.79   11.90
   5   1  -6  149.99   10.60
   5   1  -6  127.19   12.30
  -5   1   6  122.79   15.00
  -5   1   6  144.09   12.30
   5   1  -6  145.79   12.60
   5   1  -6  135.09   11.70
  -5   1   6  135.59   10.40
  -5   1   6  133.89   11.20
  -5   1   6  110.59   11.80
   4  -1  -6  193.98   16.50
  -4  -1   6  215.18   19.20
   4  -1  -6  199.48   17.20
   4  -1  -6  204.88   15.80
  -4   1   6  230.78   21.20
  -4   1   6  199.88   16.40
   4   1  -6  225.78   17.40
   4   1  -6  226.08   16.50
  -4   1   6  177.68   17.70
  -4   1   6  212.38   17.00
  -4   1   6  219.58   17.80
   4   1  -6  218.28   17.90
  -3  -1   6 2631.74  191.88
   3  -1  -6 2319.47  189.38
   3  -1  -6 2535.55  188.68
   3  -1  -6 2348.76  189.88
  -3  -1   6 2526.15  189.78
  -3   1   6 2579.44  200.98
   3   1  -6 2566.44  197.68
   3   1  -6 2664.23  198.28
  -3   1   6 2549.34  197.48
  -3   1   6 2543.45  198.08
  -2  -1   6 1336.87   99.99
   2  -1  -6 1296.67   98.89
  -2  -1   6 1313.77   98.49
   2  -1  -6 1309.27   98.49
   2  -1  -6 1248.48   97.89
  -2  -1   6 1186.28   97.99
  -2   1   6 1274.27  101.69
  -2   1   6 1270.87  101.29
  -2   1   6 1069.99  100.89
   2   1  -6 1371.66  101.49
  -2   1   6 1551.34  104.69
   2   1  -6 1396.66  101.89
   1  -1  -6  413.36   29.60
   1  -1  -6  409.56   29.00
  -1  -1   6  406.96   30.50
   1  -1  -6  403.86   29.90
  -1  -1   6  296.17   29.60
  -1  -1   6  383.86   29.10
  -1  -1   6  338.47   28.90
  -1   1   6  439.56   32.30
   1   1  -6  331.07   30.30
  -1   1   6  317.27   30.30
  -1   1   6  411.56   30.20
   1   1  -6  322.77   29.30
   1   1  -6  433.56   30.30
   1   1  -6  420.76   29.90
  -1   1   6  404.56   29.80
  -1   1   6  382.46   29.40
   0  -1   6  292.27   21.00
   0  -1  -6  248.48   20.60
   0  -1  -6  298.07   19.90
   0  -1   6  251.87   20.20
   0  -1   6  252.47   22.40
   0  -1  -6  234.28   20.80
   0  -1  -6  241.48   20.50
   0  -1   6  264.37   20.80
   0  -1  -6  261.87   20.90
   0   1   6  282.77   22.50
   0   1  -6  285.77   22.70
   0   1  -6  263.97   22.30
   0   1   6  287.17   22.10
   0   1  -6  270.87   21.70
   0   1   6  298.37   21.80
   0   1  -6  273.47   22.60
   0   1   6  304.87   22.90
  -1  -1  -6  880.31   77.69
   1  -1   6 1111.49   77.69
   1  -1   6 1158.08   80.19
  -1  -1  -6  823.02   76.29
   1  -1   6 1005.30   76.79
  -1  -1  -6  839.92   76.39
  -1  -1  -6 1122.49   77.49
  -1  -1  -6 1069.59   77.69
   1   1   6 1308.87   90.19
   1   1   6 1046.70   86.39
   1   1   6 1011.00   86.09
   1   1   6 1128.69   86.99
  -1   1  -6 1130.39   86.89
  -1   1  -6 1141.59   87.29
  -2  -1  -6  909.51   78.39
  -2  -1  -6 1117.19   80.29
   2  -1   6 1056.59   79.99
   2  -1   6  938.61   78.69
   2  -1   6 1134.59   82.99
  -2  -1  -6 1009.80   79.19
   2   1   6 1136.49   84.59
   2   1   6 1026.50   81.09
  -2   1  -6 1117.29   81.79
  -2   1  -6 1065.09   80.99
   2   1   6  930.11   79.79
   2   1   6  996.20   80.29
  -3  -1  -6   89.99    7.10
   3  -1   6   95.09   11.50
  -3  -1  -6  101.39    9.10
  -3  -1  -6   94.19    7.80
  -3  -1  -6   90.49    8.70
   3  -1   6   76.79    8.40
   3  -1   6   99.49    9.20
  -3   1  -6  101.29    9.40
   3   1   6   98.19    9.10
   3   1   6   78.19    8.70
  -3   1  -6   81.19    8.50
   3   1   6  103.19   12.30
   3   1   6  103.29    8.20
  -3   1  -6   84.19    7.20
  -3   1  -6  102.59    8.80
   3   1   6   95.19    7.40
   4  -1   6   29.00    6.80
   4  -1   6   17.90    3.10
   4  -1   6   20.20    3.60
  -4  -1  -6   20.00    3.00
  -4  -1  -6   25.00    3.70
   4   1   6   18.50    3.40
   4   1   6   15.20    1.40
  -4   1  -6   17.90    2.60
  -4   1  -6   10.60    1.10
   5  -1   6 1022.20   72.29
   5  -1   6  907.81   77.09
   5  -1   6  862.71   72.09
  -5  -1  -6  867.31   71.09
  -5  -1  -6  876.61   70.99
   5   1   6 1016.50   73.89
   5   1   6  980.30   83.49
  -5   1  -6  928.21   76.79
   5   1   6  944.41   76.59
   5   1   6  943.01   75.19
  -5   1  -6  971.60   73.59
   6  -1   6  323.57   26.30
  -6  -1  -6  324.67   25.90
   6  -1   6  301.67   25.10
   6  -1   6  305.27   27.30
   6  -1   6  303.07   32.30
   6   1   6  321.57   23.50
   6   1   6  298.47   26.10
  -6   1  -6  320.57   26.80
   6   1   6  279.37   31.70
   6   1   6  283.47   26.30
  -7  -1  -6   53.29    9.30
   7  -1   6   56.29   10.60
   7   1   6   93.19    8.60
  -7   1  -6   86.59    8.00
   7   1   6   64.49    8.60
   7   1   6   73.99    6.50
  -8  -1  -6   37.00    3.70
   8   1   6   33.30    3.90
  -8   1  -6   30.70    3.20
  -9  -2   6   44.00    3.50
   9   2  -6   63.09    5.70
   9   2  -6   47.00    4.50
   8  -2  -6   26.60    3.60
  -8  -2   6   24.20    2.20
  -8   2   6   13.80    6.10
   8   2  -6   21.00    2.00
  -8   2   6   22.30    3.40
   8   2  -6   24.40    3.50
  -8   2   6   27.70    6.50
   8   2  -6   15.40    4.20
   8   2  -6   15.90    4.80
  -8   2   6   19.30    1.70
   7  -2  -6    8.90    2.10
  -7  -2   6    7.70    0.90
  -7  -2   6    8.20    1.70
   7  -2  -6    4.70    3.50
  -7   2   6    5.10    4.20
  -7   2   6    8.80    2.80
   7   2  -6    8.60    2.30
   7   2  -6    7.10    1.10
  -7   2   6    8.00    2.00
   7   2  -6    5.60    2.60
   7   2  -6    5.80    1.90
  -6  -2   6   21.70    1.80
   6  -2  -6   18.30    3.30
  -6  -2   6   19.80    3.00
  -6   2   6   22.10    3.50
  -6   2   6   32.20    3.90
   6   2  -6   21.30    3.60
  -6   2   6   19.70    1.80
  -5  -2   6   39.10    3.00
   5  -2  -6   35.20    4.20
   5  -2  -6   39.50    4.80
  -5  -2   6   31.80    5.20
  -5  -2   6   38.00    4.20
   5  -2  -6   32.50    4.70
  -5   2   6   51.09    3.90
  -5   2   6   51.09    5.80
   5   2  -6   47.20    5.20
   5   2  -6   46.70    5.50
  -5   2   6   48.00    5.00
   5   2  -6   47.40    5.70
  -5   2   6   48.00    9.00
  -5   2   6   50.39    5.70
   4  -2  -6  155.68   12.60
   4  -2  -6  123.29   12.50
  -4  -2   6  151.08   11.20
  -4  -2   6  124.99   11.00
  -4  -2   6  138.79   12.60
  -4  -2   6  149.09   12.10
  -4  -2   6  155.98   13.20
   4   2  -6  175.58   13.20
   4   2  -6  169.18   11.60
  -4   2   6  159.58   12.30
  -4   2   6  167.28   17.10
  -4   2   6  131.79   13.10
  -4   2   6  145.59   11.40
   4   2  -6  120.89   12.70
  -4   2   6  119.09   12.80
  -3  -2   6  672.93   58.49
  -3  -2   6  704.83   60.09
   3  -2  -6  846.72   59.99
  -3  -2   6  776.42   58.79
  -3  -2   6  831.12   59.59
  -3   2   6  720.83   56.59
  -3   2   6  656.73   55.89
   3   2  -6  671.13   55.79
   3   2  -6  785.42   57.09
  -3   2   6  823.02   57.49
  -2  -2   6   58.59    4.20
  -2  -2   6   51.09    4.00
   2  -2  -6   42.30    4.50
   2  -2  -6   55.79    5.20
  -2  -2   6   58.39    4.40
   2  -2  -6   41.30    4.90
   2   2  -6   76.09    6.70
  -2   2   6   75.79    7.90
  -2   2   6   90.89    7.40
  -2   2   6   91.19    7.90
  -2   2   6   88.59    6.80
   2   2  -6   95.99    7.70
   2   2  -6   96.99    7.30
   2   2  -6   81.49    7.60
   1  -2  -6  475.05   32.80
  -1  -2   6  462.55   31.80
   1  -2  -6  336.37   32.20
  -1  -2   6  390.56   32.70
  -1  -2   6  393.36   31.40
  -1   2   6  477.05   35.60
   1   2  -6  387.66   34.50
  -1   2   6  391.36   35.80
  -1   2   6  458.45   38.60
   1   2  -6  529.95   35.70
   1   2  -6  472.25   35.10
   1   2  -6  414.86   35.60
  -1   2   6  468.05   34.60
  -1   2   6  474.75   35.10
   0  -2   6   76.19    7.30
   0  -2  -6   72.29    6.00
   0  -2   6   82.89    6.30
   0   2  -6   96.49    7.60
   0   2   6   74.79    6.80
   0   2   6   76.49    7.30
   1  -2   6  336.17   30.80
  -1  -2  -6  346.07   29.10
  -1  -2  -6  306.07   29.10
  -1  -2  -6  368.16   29.30
  -1  -2  -6  391.06   27.70
   1  -2   6  402.36   28.10
   1  -2   6  390.86   29.30
   1  -2   6  355.26   28.20
   1   2   6  403.76   31.40
  -1   2  -6  389.36   29.80
   1   2   6  429.76   31.10
   1   2   6  407.16   29.90
  -1   2  -6  339.87   30.70
  -1   2  -6  384.46   31.40
   1   2   6  360.16   34.80
  -1   2  -6  400.76   31.00
  -2  -2  -6  220.88   18.40
  -2  -2  -6  243.38   17.20
  -2  -2  -6  216.98   17.80
  -2  -2  -6  232.78   18.60
   2  -2   6  202.58   20.70
  -2  -2  -6  218.88   18.50
   2  -2   6  219.48   17.50
  -2   2  -6  189.68   16.20
  -2   2  -6  183.68   15.50
  -2   2  -6  187.88   14.10
   2   2   6  182.68   15.50
   2   2   6  182.58   14.60
   2   2   6  174.08   15.60
  -2   2  -6  184.48   15.50
   2   2   6  185.68   14.20
   2   2   6  179.88   19.10
  -3  -2  -6  319.97   28.30
  -3  -2  -6  344.27   28.30
   3  -2   6  340.27   27.20
   3  -2   6  334.07   31.60
   3  -2   6  388.46   26.90
  -3  -2  -6  357.46   26.70
  -3  -2  -6  349.37   27.80
   3   2   6  295.07   29.30
  -3   2  -6  283.37   24.90
  -3   2  -6  304.97   23.30
   3   2   6  319.07   25.40
  -3   2  -6  324.27   26.10
   3   2   6  304.27   23.50
   3   2   6  300.07   25.50
  -3   2  -6  290.07   24.90
   3   2   6  314.97   24.20
  -4  -2  -6   17.30    2.40
  -4  -2  -6   17.10    1.50
   4  -2   6   19.50    2.50
   4  -2   6   16.70    2.70
  -4  -2  -6   19.90    3.70
  -4  -2  -6   19.50    3.00
  -4   2  -6   12.40    2.40
   4   2   6   14.50    2.80
   4   2   6   13.20    4.00
  -4   2  -6   12.90    1.10
  -5  -2  -6  121.69    9.60
   5  -2   6  126.89   10.40
   5  -2   6  114.29   15.70
  -5  -2  -6  120.69   11.60
  -5  -2  -6  131.49   11.60
   5   2   6  125.99   12.40
  -5   2  -6  122.69   12.60
  -5   2  -6  119.89   11.40
  -5   2  -6  118.39   11.70
  -5   2  -6  119.59    9.30
   5   2   6  117.49   12.20
   5   2   6  117.89    9.50
   5   2   6  119.09   10.90
  -6  -2  -6   33.20    4.50
   6  -2   6   32.30    3.50
   6  -2   6   25.50    7.40
   6   2   6   31.40    4.80
   6   2   6   40.00    3.40
   6   2   6   31.10    5.50
   6   2   6   47.20    5.60
  -6   2  -6   29.70    5.60
  -6   2  -6   41.90    3.20
  -6   2  -6   45.60    5.20
  -7  -2  -6   88.59    7.90
   7  -2   6   78.99    7.10
   7   2   6   83.59    6.60
   7   2   6   87.09    8.50
   7   2   6   60.79   11.00
  -7   2  -6   77.89    9.50
  -7   2  -6   93.69    8.60
  -8  -3   6    7.10    0.70
   8   3  -6   10.20    3.70
  -8   3   6   14.10    2.10
   8   3  -6   13.80    1.30
   8   3  -6   12.80    2.10
  -8   3   6   11.40    1.10
  -7  -3   6   48.80    4.60
  -7  -3   6   66.99    7.10
   7   3  -6   44.00    4.30
  -7   3   6   43.90    5.90
  -7   3   6   39.20   15.70
   7   3  -6   60.19    6.10
  -7   3   6   62.99    6.20
  -6  -3   6  150.38   12.70
   6  -3  -6  136.49   11.40
  -6  -3   6  140.89   10.90
   6  -3  -6  130.89   11.90
   6   3  -6  118.79   12.00
   6   3  -6  129.69   10.50
  -6   3   6  133.99   10.30
   6   3  -6  155.28   12.90
  -6   3   6  152.68   13.00
  -6   3   6  105.29   16.30
  -6   3   6  125.29   11.50
  -5  -3   6  181.98   16.40
  -5  -3   6  214.78   17.90
  -5  -3   6  224.38   18.70
   5  -3  -6  215.98   18.00
   5  -3  -6  226.38   17.00
   5   3  -6  184.28   15.70
   5   3  -6  197.58   17.60
   5   3  -6  207.68   17.30
  -5   3   6  198.98   22.40
  -5   3   6  213.68   17.80
  -5   3   6  194.28   17.80
   5   3  -6  213.78   16.80
  -5   3   6  194.78   15.50
  -5   3   6  209.78   16.80
   4  -3  -6    0.90    0.60
  -4  -3   6    0.50    0.30
  -4  -3   6    0.70    1.00
   4  -3  -6    1.30    1.80
  -4  -3   6    0.90    0.50
   4   3  -6    3.10    0.60
  -4   3   6    4.70    3.20
   4   3  -6    3.60    1.20
  -4   3   6    3.10    1.50
  -4   3   6    3.40    1.40
  -4   3   6    2.20    3.60
  -3  -3   6  129.09   12.00
  -3  -3   6  124.99   10.40
   3  -3  -6  130.69   10.90
  -3  -3   6  126.59   10.30
   3  -3  -6  137.59   11.80
  -3  -3   6  133.19   11.30
  -3   3   6  101.49    9.00
  -3   3   6  116.99   10.20
   3   3  -6   98.29    8.00
   3   3  -6   91.19    8.90
  -3   3   6  111.89    8.10
  -3   3   6  110.49    9.80
  -3   3   6   88.39   13.60
   2  -3  -6   58.99    5.10
  -2  -3   6   46.50    4.20
  -2  -3   6   51.39    4.00
  -2  -3   6   47.00    5.60
   2  -3  -6   51.49    6.30
  -2   3   6   43.40    3.70
  -2   3   6   42.40    4.50
  -2   3   6   49.20    4.90
  -2   3   6   52.59    8.30
   1  -3  -6   85.99    9.00
  -1  -3   6   90.59    8.60
  -1  -3   6   87.19    7.30
   1  -3  -6   99.69    8.50
  -1  -3   6   88.39    6.90
   1  -3  -6   84.99    8.10
  -1  -3   6   95.39    7.20
  -1  -3   6   75.99    7.30
  -1   3   6   86.49    6.20
  -1   3   6   84.69    6.90
  -1   3   6   83.19    7.40
  -1   3   6   78.99    7.70
   1   3  -6   67.79    7.50
   1   3  -6   74.09    7.10
   0  -3  -6   82.89    7.50
   0  -3   6   83.09    6.40
   0  -3  -6   76.19    7.30
   0  -3  -6   81.99    6.00
   0  -3   6   77.29    7.60
   0  -3   6   70.29    6.50
   0  -3  -6   64.89    7.90
   0  -3  -6   72.39    7.30
   0   3   6   70.19    6.10
   0   3  -6   75.09    6.70
   0   3  -6   70.19    5.50
   0   3   6   71.49    7.00
   0   3   6   73.09    5.60
   0   3  -6   61.69    6.30
   0   3   6   72.39    6.70
  -1  -3  -6   17.80    1.50
   1  -3   6   16.90    2.80
   1  -3   6   19.30    1.90
  -1  -3  -6   17.00    3.00
  -1  -3  -6   13.50    3.20
   1  -3   6   13.80    3.50
  -1  -3  -6   17.90    2.80
  -1   3  -6   14.40    1.20
   1   3   6   14.70    2.50
  -1   3  -6   14.10    2.10
   1   3   6   12.80    1.90
  -1   3  -6   13.30    2.70
  -1   3  -6   12.10    2.50
   1   3   6   15.00    2.40
   2  -3   6   21.90    5.00
  -2  -3  -6   19.10    1.60
   2  -3   6   18.80    2.50
  -2  -3  -6   20.00    3.30
  -2  -3  -6   17.20    2.50
   2  -3   6   17.00    2.70
  -2  -3  -6   17.90    3.20
  -2  -3  -6   20.30    3.20
   2  -3   6   21.50    2.00
   2   3   6   13.30    1.40
  -2   3  -6   14.70    2.30
  -2   3  -6   13.70    3.00
  -2   3  -6   13.10    2.90
   2   3   6   14.20    2.10
  -2   3  -6   14.20    1.20
   2   3   6   14.40    2.70
   2   3   6   15.10    2.50
  -3  -3  -6  341.97   24.80
  -3  -3  -6  310.87   27.00
   3  -3   6  345.57   25.10
   3  -3   6  309.67   25.50
  -3  -3  -6  307.37   27.00
   3   3   6  303.27   23.30
   3   3   6  318.17   25.50
  -3   3  -6  266.47   26.10
   3   3   6  311.47   24.10
  -3   3  -6  284.77   25.20
  -3   3  -6  303.17   23.10
  -3   3  -6  313.97   25.00
  -4  -3  -6  333.07   25.30
   4  -3   6  331.27   26.10
   4  -3   6  360.96   25.70
   4  -3   6  314.17   31.00
  -4  -3  -6  320.97   27.60
  -4  -3  -6  327.87   27.70
  -4  -3  -6  319.27   26.40
   4   3   6  299.37   23.50
   4   3   6  297.27   22.40
  -4   3  -6  301.27   22.20
   4   3   6  275.77   24.70
   4   3   6  283.17   24.60
  -4   3  -6  283.47   25.50
  -4   3  -6  288.27   24.50
  -4   3  -6  284.57   24.20
  -5  -3  -6  194.48   17.60
  -5  -3  -6  222.38   17.70
  -5  -3  -6  205.88   15.40
   5  -3   6  196.68   16.30
   5  -3   6  179.98   20.80
  -5   3  -6  224.78   18.30
  -5   3  -6  196.08   19.10
   5   3   6  214.48   16.20
  -5   3  -6  185.68   18.20
  -5   3  -6  223.88   16.00
   5   3   6  226.08   18.70
   5   3   6  182.18   18.50
   5   3   6  199.28   17.40
  -6  -3  -6   27.10    4.50
   6  -3   6   26.40    3.20
  -6  -3  -6   33.10    4.00
   6   3   6   29.30    2.50
  -6   3  -6   24.40    4.70
  -6   3  -6   31.60    4.00
  -6   3  -6   28.70    2.30
   6   3   6   24.70    4.00
   6   3   6   26.70    4.80
   6   3   6   27.30    4.70
   7  -3   6   19.90    2.20
   7   3   6    9.50    0.90
  -7   3  -6    8.00    1.60
   7   3   6    6.80    1.50
  -7  -4   6   32.10    2.80
  -7  -4   6   38.60    3.70
   7   4  -6   32.40    2.80
  -7   4   6   37.20    4.00
  -7   4   6   29.30    4.90
  -6  -4   6   30.90    3.70
  -6  -4   6   28.30    2.40
   6  -4  -6   28.60    3.20
  -6   4   6   26.30    3.80
   6   4  -6   24.20    4.40
  -6   4   6   25.20    2.10
  -6   4   6   23.40    4.10
  -6   4   6   26.10    3.60
   6   4  -6   27.00    2.30
   5  -4  -6    4.30    3.40
  -5  -4   6    2.30    0.50
  -5  -4   6    2.20    1.50
   5  -4  -6    3.70    1.70
   5   4  -6    4.10    0.70
  -5   4   6    4.20    2.00
  -5   4   6    5.90    1.90
  -5   4   6    5.30    0.60
   5   4  -6    5.50    1.80
  -5   4   6    4.90    1.60
  -4  -4   6  494.35   40.10
  -4  -4   6  546.95   42.40
   4  -4  -6  505.95   43.10
  -4  -4   6  537.05   40.00
   4  -4  -6  519.35   41.70
  -4   4   6  560.74   43.00
  -4   4   6  561.34   45.00
  -4   4   6  563.24   44.20
  -4   4   6  560.54   45.30
  -3  -4   6   67.59    5.70
  -3  -4   6   63.09    5.50
   3  -4  -6   59.39    7.00
  -3  -4   6   70.09    5.30
   3  -4  -6   55.39    8.30
  -3  -4   6   81.49    7.80
  -3   4   6   76.79    7.60
  -3   4   6   68.29    5.40
  -3   4   6   61.79    6.90
  -3   4   6   62.59    6.60
  -2  -4   6   46.00    3.70
  -2  -4   6   43.30    5.40
   2  -4  -6   46.30    4.60
  -2  -4   6   43.90    3.90
   2  -4  -6   30.10    6.00
  -2  -4   6   35.30    3.80
   2  -4  -6   33.00    4.90
  -2  -4   6   43.90    3.30
  -2   4   6   54.59    4.30
  -2   4   6   47.30    5.60
  -2   4   6   55.99    6.00
  -2   4   6   51.89    5.30
  -1  -4   6  597.14   48.00
   1  -4  -6  606.34   50.89
   1  -4  -6  593.94   49.50
   1  -4  -6  675.83   50.09
  -1  -4   6  660.83   50.59
   1  -4  -6  646.34   49.50
  -1  -4   6  616.14   48.60
  -1   4   6  629.14   50.39
  -1   4   6  644.54   49.10
  -1   4   6  619.54   48.30
   0  -4  -6  443.66   36.50
   0  -4  -6  421.36   37.30
   0  -4   6  437.86   35.50
   0  -4  -6  458.55   34.90
   0  -4  -6  497.55   37.00
   0  -4   6  441.66   36.90
   0  -4  -6  488.65   37.20
   0   4   6  465.65   35.60
   0   4   6  458.25   36.20
   0   4  -6  447.36   35.40
   0   4   6  504.55   39.40
   0   4   6  446.46   37.50
  -1  -4  -6    6.90    2.30
  -1  -4  -6    7.80    2.10
   1  -4   6    6.70    1.80
  -1  -4  -6    5.50    2.00
   1  -4   6    7.60    1.20
   1  -4   6    7.80    1.80
  -1  -4  -6    6.70    0.70
  -1  -4  -6    7.20    2.00
   1   4   6    6.50    1.70
   1   4   6    4.30    1.50
   1   4   6    7.90    2.30
  -1   4  -6    4.50    0.50
  -1   4  -6    7.40    2.20
   1   4   6    5.00    0.70
  -1   4  -6    4.60    1.30
  -2  -4  -6  144.89   13.10
   2  -4   6  141.89   11.30
  -2  -4  -6  145.59   13.20
  -2  -4  -6  142.59   12.80
  -2  -4  -6  124.89   11.70
  -2  -4  -6  144.79   10.90
   2  -4   6  140.99   11.70
   2   4   6  156.68   13.10
   2   4   6  135.49   11.10
  -2   4  -6  153.08   12.80
   2   4   6  137.59   11.60
  -2   4  -6  132.09   12.90
   2   4   6  133.69   12.80
  -2   4  -6  142.49   10.90
  -2   4  -6  133.09   13.30
   3  -4   6  333.97   25.50
  -3  -4  -6  349.07   26.90
  -3  -4  -6  341.07   27.80
  -3  -4  -6  298.67   27.40
   3  -4   6  341.67   26.10
  -3  -4  -6  310.17   25.20
  -3   4  -6  333.47   25.00
   3   4   6  335.87   26.10
  -3   4  -6  320.27   27.30
   3   4   6  358.36   27.90
   3   4   6  316.77   25.20
  -3   4  -6  321.77   28.00
  -3   4  -6  327.77   27.00
   3   4   6  296.67   27.10
   4  -4   6   23.60    2.30
  -4  -4  -6   23.40    3.70
  -4  -4  -6   28.90    2.10
  -4   4  -6   38.90    5.60
   4   4   6   36.70    4.10
   4   4   6   25.50    3.90
   4   4   6   32.90    2.80
  -4   4  -6   26.70    4.00
  -4   4  -6   30.70    2.60
  -4   4  -6   41.40    5.30
   4   4   6   39.90    5.40
  -5  -4  -6   43.00    5.50
   5  -4   6   48.20    5.00
  -5  -4  -6   39.00    3.40
  -5   4  -6   36.60    5.70
  -5   4  -6   40.00    4.70
   5   4   6   36.90    4.50
   5   4   6   32.40    6.40
  -5   4  -6   35.80    5.70
   5   4   6   35.00    3.50
  -5   4  -6   39.40    3.00
   5   4   6   38.30    4.50
  -6  -4  -6   22.10    2.70
   6  -4   6   24.30    2.50
   6   4   6   23.50    2.00
  -6   4  -6   21.30    1.80
  -6   4  -6   22.40    3.00
  -6  -5   6   94.99    8.30
  -6  -5   6  120.49    9.30
  -6   5   6  119.49   10.10
  -6   5   6  111.19    8.90
  -5  -5   6  248.78   19.10
   5  -5  -6  205.68   17.90
  -5  -5   6  214.18   17.10
  -5   5   6  207.58   18.40
  -5   5   6  243.78   18.70
  -5   5   6  196.68   17.70
  -5   5   6  229.68   16.90
  -4  -5   6   80.09    7.90
   4  -5  -6   79.59    7.60
  -4  -5   6   81.49    6.30
  -4   5   6   83.09    8.80
  -4   5   6   98.39    7.40
  -4   5   6  106.39   11.30
  -4   5   6   89.79    8.30
  -3  -5   6   22.30    3.40
   3  -5  -6   22.70    2.30
  -3  -5   6   18.80    2.00
  -3  -5   6   19.40    1.70
   3  -5  -6   22.50    5.30
   3  -5  -6   17.70    3.10
  -3   5   6   16.50    2.70
  -3   5   6   15.50    1.40
  -3   5   6   13.40    2.50
  -3   5   6   14.00    3.10
  -2  -5   6   76.09    7.80
   2  -5  -6   79.59    8.80
  -2  -5   6   71.79    5.80
  -2  -5   6   66.89    6.10
  -2  -5   6   82.49    6.30
  -2   5   6   80.99    8.40
  -2   5   6   87.19    6.80
  -2   5   6   86.99    7.60
  -2   5   6   88.39    8.40
   1  -5  -6  179.98   15.20
   1  -5  -6  181.18   16.10
   1  -5  -6  162.48   14.80
  -1  -5   6  173.98   13.90
  -1  -5   6  178.58   15.40
  -1  -5   6  169.58   13.80
  -1   5   6  176.08   14.40
  -1   5   6  177.48   13.60
  -1   5   6  177.78   15.50
  -1   5   6  171.38   15.10
   0  -5  -6   16.20    2.60
   0  -5   6   14.20    2.40
   0  -5   6   13.80    2.00
   0  -5   6   15.10    1.70
   0  -5  -6   14.60    2.60
   0  -5  -6   14.40    3.70
   0   5   6   16.10    1.50
   0   5   6   15.90    2.60
   0   5   6   14.90    2.50
   0   5   6   19.60    4.10
   1  -5   6  123.79    9.60
  -1  -5  -6  112.39   10.10
  -1  -5  -6  116.59   11.10
  -1  -5  -6  112.49   11.50
  -1  -5  -6  114.89   10.80
   1  -5   6  124.69    9.80
  -1   5  -6  123.09    9.20
   1   5   6  119.39   10.00
  -1   5  -6  107.79   11.00
   1   5   6  123.49    9.30
  -2  -5  -6  331.17   27.30
   2  -5   6  338.67   26.30
   2  -5   6  337.27   26.00
  -2  -5  -6  319.47   25.60
  -2  -5  -6  295.47   27.40
  -2  -5  -6  396.76   29.90
  -2   5  -6  325.37   27.50
   2   5   6  328.27   26.20
   2   5   6  329.27   25.50
  -2   5  -6  341.37   25.40
  -3  -5  -6   90.39    8.30
  -3  -5  -6   87.79    8.70
   3  -5   6   90.89    7.30
  -3  -5  -6   91.99    7.00
   3  -5   6   92.09    7.70
  -3  -5  -6   86.49    9.20
   3   5   6  101.69    7.80
   3   5   6  102.29    8.80
  -3   5  -6   89.49    9.80
  -3   5  -6  106.39    7.80
  -3   5  -6   95.19    9.60
  -4  -5  -6    5.00    2.20
  -4  -5  -6    6.30    0.60
   4  -5   6    8.40    1.50
  -4  -5  -6    5.80    1.50
  -4   5  -6   12.60    3.80
  -4   5  -6   11.30    1.90
  -4   5  -6   12.10    1.00
   4   5   6   11.80    1.10
  -5  -5  -6   36.30    3.60
   5   5   6   23.20    2.00
  -5   5  -6   25.00    1.90
   4  -6  -6   21.80    2.30
  -4  -6   6   20.70    2.40
  -4   6   6   20.20    1.60
   3  -6  -6   20.20    2.50
  -3  -6   6   21.70    2.60
  -3   6   6   23.90    2.00
  -2  -6   6   21.00    2.50
   2  -6  -6   25.40    2.40
   2  -6  -6   23.50    2.80
  -2   6   6   11.90    2.90
  -2   6   6   17.80    1.50
  -1  -6   6   24.70    2.40
   1  -6  -6   24.70    2.90
  -1  -6   6   28.90    2.40
  -1   6   6   21.10    3.70
   0  -6  -6   35.80    5.80
   0  -6  -6   40.80    3.80
   0  -6   6   38.90    3.40
   0   6   6   27.70    2.30
   0   6   6   29.40    3.70
  -1  -6  -6   29.50    3.20
  -1  -6  -6   29.80    6.20
   1   6   6   15.50    1.40
  -2  -6  -6   62.89    6.00
   2  -6   6   67.39    5.40
   2   6   6   46.60    4.10
  -2   6  -6   57.09    4.10
   9   0  -7   47.40    4.90
  -9   0   7   40.70    3.40
  -9   0   7   33.00   11.20
   9   0  -7   30.00    8.40
  -8   0   7  571.44   54.59
  -8   0   7  617.64   49.99
   8   0  -7  763.82   53.19
   8   0  -7  658.73   52.39
   8   0  -7  656.03   50.19
   7   0  -7  262.37   19.50
   7   0  -7  242.18   21.70
  -7   0   7  260.37   19.20
   7   0  -7  254.27   21.90
  -7   0   7  237.58   24.80
   7   0  -7  241.08   20.90
   6   0  -7  203.78   14.90
   6   0  -7  171.48   16.80
   6   0  -7  200.78   16.90
  -6   0   7  188.68   16.10
  -6   0   7  173.28   17.20
  -6   0   7  189.98   19.90
   6   0  -7  200.78   17.20
   5   0  -7  292.77   22.50
   5   0  -7  303.57   23.40
  -5   0   7  288.67   26.20
   5   0  -7  293.37   21.30
  -5   0   7  235.58   22.40
   5   0  -7  234.18   23.00
  -5   0   7  277.07   22.40
   4   0  -7  868.81   67.79
   4   0  -7  918.71   66.29
  -4   0   7  915.51   67.29
  -4   0   7  838.52   70.29
  -4   0   7  812.12   67.29
   4   0  -7  874.11   67.19
  -4   0   7  829.02   67.69
   3   0  -7  675.93   51.69
  -3   0   7  624.74   51.09
   3   0  -7  646.44   50.39
   3   0  -7  685.33   51.19
   2   0  -7 1467.35  107.39
  -2   0   7 1145.59  107.19
  -2   0   7 1253.07  106.09
   2   0  -7 1424.26  106.19
  -2   0   7 1289.87  106.19
  -2   0   7 1394.66  106.49
  -2   0   7 1483.05  107.09
  -2   0   7 1556.84  109.59
   2   0  -7 1511.05  106.99
   1   0  -7  153.88   11.50
  -1   0   7  129.49   11.10
  -1   0   7  137.19   10.90
   1   0  -7  129.39   10.30
  -1   0   7  118.49   10.30
   1   0  -7  138.39   11.00
   0   0  -7  166.18   14.70
   0   0   7  172.68   13.60
   0   0   7  154.68   14.50
   0   0  -7  176.98   14.70
   0   0   7  211.98   17.40
   0   0  -7  178.58   14.40
   0   0   7  188.78   14.60
   0   0  -7  164.98   13.60
   0   0   7  184.38   14.00
   1   0   7   23.10    2.70
   1   0   7   19.40    3.00
   1   0   7   29.50    3.20
  -1   0  -7   26.40    2.00
  -1   0  -7   27.70    3.10
   1   0   7   23.00    2.10
  -2   0  -7  371.26   28.10
   2   0   7  355.76   28.20
  -2   0  -7  349.37   28.50
   2   0   7  302.07   26.70
   2   0   7  353.46   28.20
   2   0   7  302.47   30.80
   2   0   7  381.26   26.60
   2   0   7  357.66   27.30
  -2   0  -7  374.16   26.50
  -2   0  -7  310.07   27.60
   3   0   7  350.86   31.10
   3   0   7  341.17   25.10
  -3   0  -7  310.67   26.80
  -3   0  -7  343.77   27.50
  -3   0  -7  330.37   26.60
   3   0   7  294.27   26.80
  -3   0  -7  294.27   25.00
   3   0   7  344.47   26.20
   3   0   7  335.87   27.20
  -4   0  -7   78.29    9.10
  -4   0  -7   82.19    8.10
  -4   0  -7   84.09    6.70
   4   0   7   94.29    6.90
  -4   0  -7   96.59    8.80
   4   0   7   84.29    8.10
   4   0   7   76.19   12.10
   4   0   7   86.19    9.30
   5   0   7  894.81   66.89
   5   0   7  716.33   66.19
  -5   0  -7  879.71   67.39
   5   0   7  806.72   71.79
  -5   0  -7  854.81   65.59
   5   0   7  848.62   67.09
  -5   0  -7  805.82   66.19
   5   0   7  896.31   64.09
   6   0   7   40.80    5.80
   6   0   7   27.80    4.30
  -6   0  -7   30.80    4.20
   6   0   7   38.20    3.40
  -6   0  -7   41.20    6.70
   6   0   7   40.80    9.50
   7   0   7   81.69    8.60
  -7   0  -7   95.49    8.20
   9  -1  -7  102.09    9.40
  -9   1   7   71.99   13.60
   9   1  -7   89.59    6.70
  -9   1   7   86.99    6.60
   8  -1  -7   43.90    6.40
  -8  -1   7   56.89    4.00
  -8  -1   7   44.00    7.10
  -8   1   7   65.39   13.30
   8   1  -7   68.19    5.30
   8   1  -7   60.39    7.80
  -8   1   7   66.29    5.10
   8   1  -7   57.29    8.90
  -7  -1   7   10.50    4.30
   7  -1  -7    7.90    1.20
   7  -1  -7   10.70    3.40
   7  -1  -7    7.50    2.30
  -7  -1   7    7.20    0.80
   7   1  -7   16.40    1.70
  -7   1   7   14.00    5.00
  -7   1   7   12.70    3.10
   7   1  -7   21.50    4.00
  -7   1   7   20.10    6.20
   7   1  -7   14.30    3.00
   7   1  -7   20.30    3.80
   6  -1  -7   16.70    1.50
   6  -1  -7   15.90    5.00
  -6  -1   7    8.90    4.20
   6  -1  -7   12.30    3.20
   6  -1  -7   12.60    2.20
  -6   1   7   13.90    2.80
   6   1  -7   14.20    1.50
   6   1  -7   12.00    2.90
   6   1  -7    9.90    3.10
   5  -1  -7   98.99   10.50
   5  -1  -7  126.39   11.60
   5  -1  -7  112.09   11.40
   5  -1  -7  127.09    9.70
  -5  -1   7  142.19    9.50
  -5  -1   7  139.29   11.40
  -5  -1   7  105.79   13.10
   5   1  -7  106.29   10.40
  -5   1   7  130.89   10.80
   5   1  -7  133.79    9.50
  -5   1   7   97.99   13.70
  -5   1   7  118.29    9.30
  -5   1   7  128.69   11.20
  -5   1   7  112.39   10.80
   5   1  -7  112.29   11.30
   5   1  -7  132.59   11.60
   4  -1  -7  299.17   21.60
   4  -1  -7  274.57   23.30
  -4  -1   7  272.97   22.90
   4  -1  -7  274.17   23.10
  -4  -1   7  287.37   25.30
   4  -1  -7  268.67   22.50
   4   1  -7  276.67   23.20
   4   1  -7  279.07   22.60
  -4   1   7  286.07   21.60
  -4   1   7  268.97   26.00
  -4   1   7  275.97   22.20
   4   1  -7  306.77   21.80
   4   1  -7  270.07   23.30
  -4   1   7  292.07   23.10
  -4   1   7  278.27   23.30
  -3  -1   7  126.09   11.70
  -3  -1   7  176.28   14.90
   3  -1  -7  150.98   11.70
  -3  -1   7  143.29   12.30
   3  -1  -7  150.78   12.90
   3  -1  -7  158.58   12.60
  -3   1   7  119.49   10.00
  -3   1   7  136.29   10.60
   3   1  -7  140.39   10.10
  -3   1   7  104.49   10.70
  -3   1   7  151.68   11.30
   2  -1  -7   42.40    3.40
  -2  -1   7   45.20    4.10
  -2  -1   7   40.90    3.40
  -2  -1   7   32.60    4.00
   2  -1  -7   42.40    4.50
   2  -1  -7   48.00    4.30
  -2  -1   7   48.60    5.90
  -2  -1   7   35.60    4.30
   2   1  -7   44.60    4.30
  -2   1   7   32.20    4.10
  -2   1   7   43.40    3.80
  -2   1   7   39.60    3.30
   2   1  -7   44.90    4.00
  -2   1   7   43.90    6.20
  -2   1   7   42.40    4.20
  -1  -1   7  839.32   62.29
   1  -1  -7  797.12   62.49
   1  -1  -7  696.33   61.49
   1  -1  -7  884.11   62.19
   1   1  -7  906.61   66.39
  -1   1   7  967.50   69.49
  -1   1   7  767.92   65.69
  -1   1   7  772.22   65.99
  -1   1   7  866.91   66.69
   1   1  -7  882.31   66.69
   0  -1  -7  166.18   13.00
   0  -1   7  153.58   12.60
   0  -1  -7  127.69   11.50
   0  -1  -7  151.48   12.70
   0  -1   7  148.59   11.80
   0   1   7  131.09   13.00
   0   1  -7  137.39   13.00
   0   1   7  156.68   12.00
   0   1   7  160.78   12.90
   0   1  -7  139.59   11.90
   0   1  -7  178.78   12.80
   0   1  -7  183.58   13.30
   0   1   7  160.98   12.40
   1  -1   7  290.47   26.70
   1  -1   7  349.37   27.10
   1  -1   7  305.37   26.00
  -1  -1  -7  349.67   25.80
  -1  -1  -7  331.77   25.70
   1  -1   7  342.77   29.60
  -1  -1  -7  388.16   26.90
  -1   1  -7  320.57   28.00
   1   1   7  350.96   27.20
  -1   1  -7  319.37   26.70
   1   1   7  394.66   28.10
  -1   1  -7  381.16   27.90
   1   1   7  356.96   26.90
   1   1   7  299.07   28.00
  -1   1  -7  380.66   28.40
   2  -1   7   51.69    8.20
   2  -1   7   67.19    6.10
   2  -1   7   55.19    6.10
  -2  -1  -7   56.29    5.50
   2  -1   7   54.19    5.00
  -2  -1  -7   57.49    6.40
  -2  -1  -7   55.99    4.60
  -2  -1  -7   68.09    6.20
  -2   1  -7   33.90    4.80
  -2   1  -7   32.10    4.30
   2   1   7   40.10    4.50
   2   1   7   36.90    4.50
   2   1   7   38.90    3.20
   2   1   7   36.30    7.00
   2   1   7   43.80    4.00
  -2   1  -7   40.40    4.30
  -2   1  -7   39.70    3.00
  -3  -1  -7  123.09   12.00
   3  -1   7  122.79   12.00
   3  -1   7  127.29   10.30
   3  -1   7  114.59   14.60
  -3  -1  -7  134.79   11.50
   3  -1   7  139.69   11.70
   3   1   7  181.18   14.00
   3   1   7  152.28   14.90
  -3   1  -7  174.48   12.90
   3   1   7  190.68   15.30
   3   1   7  173.28   13.10
  -3   1  -7  153.48   14.50
  -3   1  -7  160.58   15.40
  -3   1  -7  180.68   14.80
   3   1   7  138.79   17.80
  -4  -1  -7  105.49    9.30
  -4  -1  -7   81.29    9.50
   4  -1   7  105.09    8.10
   4  -1   7   92.29    9.80
  -4  -1  -7   92.19    9.10
   4  -1   7  104.79   10.30
   4  -1   7   79.29   12.40
  -4   1  -7   74.59    8.30
  -4   1  -7   95.69    6.50
  -4   1  -7   76.39    9.10
   4   1   7   87.79    8.00
  -4   1  -7   94.59    8.60
   4   1   7   78.69    8.90
   4   1   7   88.79    6.70
  -4   1  -7   74.09    7.60
   4   1   7   68.89   12.00
   5  -1   7  104.79   15.00
   5  -1   7  107.39   10.20
   5  -1   7  107.29    8.80
  -5  -1  -7  102.99    9.90
   5  -1   7   96.09   10.80
   5   1   7  144.49   14.00
   5   1   7  154.08   11.20
  -5   1  -7  137.59   14.10
  -5   1  -7  138.09   11.00
   5   1   7  126.49   18.20
  -5   1  -7  151.68   13.40
   5   1   7  145.19   13.60
   5   1   7  136.49   12.70
   6  -1   7  108.69    9.70
  -6  -1  -7  109.69    9.00
   6  -1   7   82.89    8.00
   6  -1   7   72.69   10.10
  -6   1  -7  115.39   10.20
   6   1   7   88.99    9.90
  -6   1  -7   85.99   10.60
   6   1   7  109.39    8.10
   6   1   7  112.69   10.40
   6   1   7   84.69   10.40
   7  -1   7   34.00    4.20
  -7  -1  -7   27.40    7.50
   7  -1   7   33.60   14.00
   7  -1   7   29.00    3.30
  -7  -1  -7   33.30    3.90
   7   1   7   38.90    4.60
   7   1   7   31.80    6.80
  -7   1  -7   27.90    9.00
  -7   1  -7   35.60    4.20
   8   1   7    4.60    1.20
  -9  -2   7   16.40    1.40
  -9   2   7   16.40    1.40
   9   2  -7   15.10    2.30
   9   2  -7   19.00    1.50
  -8  -2   7    1.20    0.30
   8  -2  -7    0.90    1.00
   8   2  -7   -4.00    4.40
  -8   2   7    0.50    0.60
  -8   2   7    0.20    5.20
   8   2  -7    0.60    1.10
   8   2  -7    0.70    0.40
   8   2  -7    4.00    3.10
  -7  -2   7   16.40    2.40
   7  -2  -7   22.70    5.40
  -7  -2   7   16.50    1.50
   7  -2  -7   15.60    2.90
   7   2  -7   21.70    2.00
   7   2  -7   21.80    4.00
   7   2  -7   18.30    3.40
  -7   2   7   26.60    6.90
  -7   2   7   17.70    3.00
  -7   2   7   18.50    3.50
   6  -2  -7   23.10    3.80
  -6  -2   7   27.00    4.60
   6  -2  -7   26.90    4.40
  -6  -2   7   21.10    2.10
   6  -2  -7   27.90    3.40
  -6  -2   7   23.10    3.40
   6   2  -7   19.20    3.30
  -6   2   7   16.30    3.10
  -6   2   7   12.80    2.60
  -6   2   7   12.70    1.10
  -6   2   7   19.90    6.40
   6   2  -7   12.40    2.70
  -5  -2   7  337.77   32.90
   5  -2  -7  434.66   32.20
   5  -2  -7  356.36   32.20
   5  -2  -7  416.56   33.00
  -5  -2   7  445.46   32.80
  -5  -2   7  393.96   30.50
  -5   2   7  375.96   30.30
   5   2  -7  393.86   31.40
  -5   2   7  372.46   35.80
   5   2  -7  408.76   29.60
   5   2  -7  383.86   31.70
  -5   2   7  374.86   29.40
  -5   2   7  373.76   31.60
  -4  -2   7  126.49    9.90
  -4  -2   7  131.09   11.70
  -4  -2   7  128.69    9.70
   4  -2  -7  110.09   11.30
   4  -2  -7  128.99   11.50
  -4  -2   7  127.89   12.30
   4   2  -7   82.09    8.80
  -4   2   7   93.29    9.20
  -4   2   7  100.09   12.50
   4   2  -7   95.29    8.30
   4   2  -7   93.19    8.80
   4   2  -7   94.29    7.40
  -4   2   7   96.49    8.20
  -4   2   7   96.89    7.30
  -4   2   7   97.59    9.00
  -3  -2   7  114.59   12.60
   3  -2  -7  148.19   12.30
  -3  -2   7  141.59   10.40
  -3  -2   7  133.99   10.70
  -3  -2   7  135.49   12.10
  -3   2   7  113.89   15.80
  -3   2   7  162.68   11.30
  -3   2   7  146.49   12.70
   3   2  -7  134.19   12.40
   3   2  -7  146.99   11.30
  -3   2   7  170.48   13.30
   3   2  -7  130.89   12.00
  -3   2   7  153.98   12.10
   2  -2  -7   84.69    7.90
  -2  -2   7   84.39    8.10
   2  -2  -7   85.79    7.30
  -2  -2   7   86.89    6.50
  -2  -2   7   77.19    6.80
  -2   2   7   75.09   10.50
  -2   2   7   93.79    8.60
   2   2  -7  103.49    7.40
   2   2  -7   79.79    8.30
  -2   2   7   96.29    8.10
   2   2  -7  103.69    8.60
  -2   2   7  102.29    7.50
  -2   2   7  104.49    9.00
   1  -2  -7 1353.06  100.99
  -1  -2   7 1260.17  102.59
  -1   2   7 1536.45  116.99
   1   2  -7 1316.77  112.79
  -1   2   7 1503.05  113.19
  -1   2   7 1495.15  113.69
   1   2  -7 1498.55  113.39
   0  -2  -7  166.38   13.60
   0  -2   7  189.58   13.90
   0  -2   7  175.78   15.60
   0   2   7  212.48   15.80
   0   2   7  216.28   15.40
   0   2   7  223.28   16.60
   0   2  -7  169.88   15.20
   0   2  -7  175.48   16.40
   1  -2   7  771.62   67.79
   1  -2   7  847.62   66.69
  -1  -2  -7  899.81   66.29
  -1  -2  -7  853.11   67.99
  -1  -2  -7  902.81   68.09
   1  -2   7  935.11   70.69
  -1   2  -7  874.21   67.19
   1   2   7  881.71   66.59
  -1   2  -7  912.01   68.09
  -1   2  -7  737.63   67.39
  -1   2  -7  844.62   65.99
   1   2   7  841.42   66.19
   1   2   7  916.81   67.49
   1   2   7  914.41   71.39
  -2  -2  -7  591.64   44.50
   2  -2   7  581.44   44.10
   2  -2   7  665.13   49.30
   2  -2   7  587.64   43.80
  -2  -2  -7  458.85   44.90
  -2  -2  -7  517.45   43.50
  -2  -2  -7  593.34   45.10
   2   2   7  535.65   41.90
  -2   2  -7  587.84   43.00
   2   2   7  511.15   40.30
   2   2   7  441.86   41.90
  -2   2  -7  584.84   41.90
   2   2   7  607.64   47.20
  -2   2  -7  451.55   41.60
   2   2   7  530.15   40.80
  -2   2  -7  483.75   40.10
   3  -2   7  138.19   16.20
  -3  -2  -7  147.09   13.10
  -3  -2  -7  143.89   15.10
  -3  -2  -7  134.79   12.20
   3  -2   7  144.99   11.70
  -3  -2  -7  154.18   11.10
   3   2   7  144.59   18.20
   3   2   7  161.38   13.10
  -3   2  -7  159.08   14.00
   3   2   7  163.18   14.40
  -3   2  -7  156.58   12.10
   3   2   7  163.58   12.30
  -3   2  -7  154.98   14.80
   3   2   7  150.88   14.10
  -3   2  -7  154.48   14.00
   4  -2   7   61.59    5.80
  -4  -2  -7   68.29    6.90
  -4  -2  -7   62.39    5.00
  -4  -2  -7   68.59    6.90
   4  -2   7   60.39   10.50
  -4  -2  -7   58.09    6.90
   4   2   7   61.79    5.10
  -4   2  -7   64.29    6.80
   4   2   7   62.09    7.00
   4   2   7   60.69    7.40
   4   2   7   61.79    6.20
  -4   2  -7   59.29    7.70
  -4   2  -7   61.19    4.80
  -4   2  -7   58.49    7.00
   5  -2   7    1.60    1.20
   5  -2   7    1.70    4.70
  -5  -2  -7    2.30    1.70
  -5   2  -7    3.10    1.50
   5   2   7    4.20    1.70
  -5   2  -7    3.60    0.40
   5   2   7    4.00    1.60
  -5   2  -7    4.70    2.50
   5   2   7    2.30    0.80
   5   2   7    3.90    2.50
  -5   2  -7    5.10    2.50
   6  -2   7  130.09   10.40
   6  -2   7  110.49   15.10
  -6  -2  -7  129.09   11.90
  -6  -2  -7  128.29   11.30
   6   2   7  139.39   10.20
   6   2   7  132.49   12.40
  -6   2  -7  122.29   10.00
   6   2   7  127.09   12.70
  -6   2  -7  103.59   17.90
  -6   2  -7  145.99   12.40
  -6   2  -7  125.49   13.00
  -7  -2  -7   45.40    4.70
   7   2   7   37.10    3.30
  -7   2  -7   41.10    4.70
   7   2   7   44.80    4.90
  -7   2  -7   35.90   10.20
  -8  -3   7   46.30    3.70
  -8   3   7   44.00    4.20
   8   3  -7   38.20    3.40
  -8   3   7   37.80    3.10
  -7  -3   7  109.99    9.20
  -7  -3   7  126.19   10.40
  -7   3   7   96.09   10.10
   7   3  -7  118.09   10.70
   7   3  -7  109.39    8.90
  -7   3   7  125.29   10.70
   7   3  -7  108.19   10.20
   6  -3  -7   69.89    7.00
  -6  -3   7   76.49    7.60
  -6  -3   7   74.79    5.90
   6   3  -7   89.59    7.00
  -6   3   7   85.39    6.70
  -6   3   7   86.69    8.80
  -6   3   7   71.49   13.30
   6   3  -7   89.29    8.30
   6   3  -7   81.99    8.60
   6   3  -7   93.19    8.90
  -6   3   7   91.19    8.90
  -6   3   7   80.19    8.00
  -5  -3   7   16.70    3.00
  -5  -3   7   16.70    1.50
   5  -3  -7   16.30    3.00
   5   3  -7   21.50    3.30
   5   3  -7   21.20    2.00
  -5   3   7   22.20    1.90
  -5   3   7   21.90    3.70
   5   3  -7   18.20    3.60
  -5   3   7   20.10    3.20
  -5   3   7   22.70    3.60
  -5   3   7   24.50    8.20
   5   3  -7   24.70    3.40
  -4  -3   7   78.29    6.10
  -4  -3   7   81.39    8.30
   4  -3  -7   74.69    7.90
  -4  -3   7   75.89    6.40
  -4   3   7   71.69   12.00
   4   3  -7   82.49    8.40
  -4   3   7   86.69    8.60
  -4   3   7   84.09    7.60
   4   3  -7   78.59    7.60
  -4   3   7   82.69    8.30
  -4   3   7   86.09    6.50
   4   3  -7   74.89    7.70
   4   3  -7   84.29    6.50
  -3  -3   7   27.90    4.50
  -3  -3   7   31.30    2.60
  -3  -3   7   35.10    3.10
   3   3  -7   48.70    4.70
   3   3  -7   38.10    3.50
  -3   3   7   42.60    4.90
  -3   3   7   45.80    4.60
   2  -3  -7  169.18   15.90
  -2  -3   7  181.58   13.80
  -2  -3   7  167.38   15.40
  -2  -3   7  179.48   13.70
   2  -3  -7  202.28   15.40
   2  -3  -7  144.59   14.30
  -2  -3   7  172.98   13.40
  -2   3   7  163.98   12.50
  -2   3   7  152.98   17.60
   2   3  -7  157.68   12.40
  -2   3   7  163.48   13.30
  -2   3   7  164.38   14.00
  -2   3   7  156.48   14.40
   2   3  -7  173.78   13.70
  -1  -3   7   32.30    4.40
  -1  -3   7   34.40    3.20
   1  -3  -7   37.70    5.30
  -1  -3   7   30.70    3.00
   1  -3  -7   38.80    4.20
   1   3  -7   21.80    1.80
  -1   3   7   24.20    2.00
  -1   3   7   19.20    3.10
  -1   3   7   25.20    2.70
  -1   3   7   23.10    3.10
   1   3  -7   27.60    3.30
   0  -3   7   11.60    1.30
   0  -3   7   11.40    2.50
   0  -3  -7    9.80    2.00
   0  -3  -7   11.40    1.00
   0   3   7    4.20    1.40
   0   3  -7    5.20    0.50
   0   3  -7    5.10    1.30
   1  -3   7  242.18   20.10
   1  -3   7  269.97   21.70
  -1  -3  -7  222.48   21.40
   1  -3   7  263.37   19.90
  -1  -3  -7  256.67   21.40
   1  -3   7  250.07   22.50
  -1  -3  -7  278.37   19.50
  -1  -3  -7  236.38   20.80
  -1  -3  -7  265.07   21.50
   1   3   7  251.77   20.00
   1   3   7  259.67   19.40
  -1   3  -7  228.68   20.60
   1   3   7  261.17   20.90
   1   3   7  245.88   21.10
  -1   3  -7  253.67   20.90
  -1   3  -7  253.87   21.70
  -1   3  -7  255.67   19.30
   2  -3   7   29.40    3.30
  -2  -3  -7   27.70    3.50
  -2  -3  -7   33.00    4.50
  -2  -3  -7   32.70    4.30
   2  -3   7   31.70    4.20
  -2  -3  -7   27.80    4.40
  -2  -3  -7   36.70    2.60
   2  -3   7   34.50    6.60
   2   3   7   38.30    3.30
   2   3   7   37.50    3.90
   2   3   7   39.10    4.90
  -2   3  -7   40.00    3.10
  -2   3  -7   41.00    5.20
  -2   3  -7   35.00    5.20
   2   3   7   40.50    4.90
  -2   3  -7   34.50    4.90
  -3  -3  -7  230.28   18.00
   3  -3   7  178.88   20.40
   3  -3   7  185.48   16.10
  -3  -3  -7  196.98   17.80
  -3  -3  -7  185.58   16.70
   3  -3   7  214.68   15.70
  -3  -3  -7  203.08   15.40
  -3   3  -7  244.68   16.90
   3   3   7  225.38   18.00
  -3   3  -7  227.58   18.90
  -3   3  -7  201.58   19.80
   3   3   7  211.98   17.10
  -3   3  -7  200.58   19.10
   3   3   7  238.08   19.30
   3   3   7  197.48   19.20
   4  -3   7   75.69    6.50
   4  -3   7   69.09   10.80
  -4  -3  -7   73.39    7.90
  -4  -3  -7   64.19    5.50
  -4  -3  -7   69.59    7.60
  -4   3  -7   92.29   10.30
  -4   3  -7   90.39    7.10
   4   3   7   89.29    9.70
   4   3   7   97.99    7.30
   4   3   7   87.69    9.30
  -4   3  -7   88.39    9.10
  -4   3  -7   89.99    9.50
   5  -3   7    9.20    5.50
   5  -3   7    5.10    1.80
  -5  -3  -7    5.20    2.10
  -5   3  -7    8.70    2.80
   5   3   7    2.70    1.40
   5   3   7    8.90    3.00
  -5   3  -7    8.70    3.20
  -5   3  -7    3.40    1.40
  -5   3  -7    3.50    0.40
  -6  -3  -7   23.40    4.70
  -6   3  -7   24.70    2.10
   6   3   7   30.30    3.90
   6   3   7   24.40    2.30
  -6   3  -7   27.80    3.70
   6   3   7   18.20    4.60
  -7  -3  -7   46.50    4.60
   7  -3   7   41.90    4.30
  -7   3  -7   42.30    4.30
   7   3   7   40.10    4.30
   7   3   7   41.70    3.30
  -7  -4   7  111.29    9.00
  -7  -4   7   98.99    8.10
  -7   4   7   99.79    9.40
   7   4  -7   99.89    7.90
  -6  -4   7   59.79    4.50
   6  -4  -7   53.59    5.30
   6   4  -7   57.79    4.90
  -6   4   7   59.69    4.70
   6   4  -7   55.49    6.30
  -6   4   7   70.79    6.70
  -6   4   7   59.39    6.50
  -6   4   7   54.89    6.70
  -5  -4   7  234.18   16.90
   5  -4  -7  189.38   19.90
   5  -4  -7  213.18   18.40
  -5  -4   7  234.88   19.00
  -5   4   7  223.48   18.70
   5   4  -7  201.38   16.50
  -5   4   7  214.18   16.40
  -5   4   7  212.18   18.20
  -5   4   7  210.38   17.40
  -4  -4   7  281.87   21.30
  -4  -4   7  308.17   23.70
  -4  -4   7  240.78   21.20
   4  -4  -7  236.18   24.40
   4  -4  -7  290.07   23.10
  -4   4   7  286.27   21.90
  -4   4   7  295.17   24.50
   4   4  -7  269.97   22.00
  -4   4   7  291.57   23.90
  -4   4   7  280.37   22.90
  -3  -4   7  344.07   25.80
  -3  -4   7  327.37   26.10
   3  -4  -7  338.17   29.30
   3  -4  -7  386.76   28.20
   3  -4  -7  280.17   26.50
  -3  -4   7  340.87   28.30
  -3   4   7  364.36   27.70
  -3   4   7  358.96   28.50
  -3   4   7  334.17   26.70
  -3   4   7  332.67   28.90
   2  -4  -7  127.89   10.50
  -2  -4   7  106.09    9.50
  -2  -4   7  110.09   11.50
  -2  -4   7  120.19    9.70
  -2  -4   7  131.89    9.20
   2  -4  -7  115.79   11.30
   2  -4  -7  116.09   12.50
  -2   4   7   92.99    8.70
  -2   4   7  116.69    9.70
  -2   4   7  116.49   10.50
  -2   4   7  122.59   11.00
  -1  -4   7   90.29    7.20
  -1  -4   7   88.29    9.00
   1  -4  -7   91.89    8.90
   1  -4  -7   84.39    8.20
   1  -4  -7   81.99    9.80
  -1  -4   7   86.19    7.40
  -1   4   7   61.09    6.50
  -1   4   7   66.69    7.10
  -1   4   7   62.99    5.10
  -1   4   7   66.29    6.00
   1   4  -7   59.19    4.90
   0  -4   7  413.36   33.20
   0  -4  -7  376.96   32.70
   0  -4  -7  406.66   32.60
   0  -4   7  399.86   31.20
   0  -4  -7  407.56   33.60
   0  -4  -7  396.26   32.70
   0  -4   7  409.56   31.40
   0   4   7  414.76   35.30
   0   4   7  438.36   34.90
   0   4  -7  405.56   34.50
   0   4   7  417.56   33.90
   0   4   7  445.56   33.30
   0   4  -7  474.65   33.10
  -1  -4  -7  276.57   27.30
   1  -4   7  359.36   26.90
  -1  -4  -7  343.07   28.50
  -1  -4  -7  368.26   28.70
  -1  -4  -7  354.36   26.10
   1  -4   7  342.87   26.50
  -1  -4  -7  340.77   28.20
   1  -4   7  343.27   28.10
  -1   4  -7  390.86   29.60
  -1   4  -7  332.57   27.60
   1   4   7  384.96   28.50
  -1   4  -7  366.16   29.50
  -1   4  -7  375.96   30.30
   1   4   7  361.46   29.60
   1   4   7  357.56   27.80
   1   4   7  317.97   29.60
  -2  -4  -7  192.08   16.70
  -2  -4  -7  211.08   17.40
   2  -4   7  177.38   15.00
   2  -4   7  204.88   15.60
  -2  -4  -7  191.48   14.70
  -2  -4  -7  174.98   16.80
   2   4   7  191.28   16.50
   2   4   7  182.28   14.30
  -2   4  -7  188.28   17.00
   2   4   7  194.38   15.10
  -2   4  -7  170.98   14.10
  -2   4  -7  179.28   16.00
   2   4   7  173.08   16.10
  -2   4  -7  198.48   16.60
  -3  -4  -7  108.69    9.60
  -3  -4  -7   98.69    8.00
   3  -4   7   97.59    8.30
  -3  -4  -7  102.39   10.40
   3  -4   7  104.89    8.90
  -3  -4  -7  105.89   10.30
   3   4   7   93.39   10.00
  -3   4  -7   98.09   10.70
   3   4   7  105.49    9.00
  -3   4  -7  102.19    7.80
  -3   4  -7   96.59   10.30
   3   4   7  103.19    9.80
  -3   4  -7  104.49    9.80
   3   4   7  100.49    8.00
   4  -4   7   43.70    4.30
  -4  -4  -7   39.80    3.40
  -4  -4  -7   36.60    5.30
  -4  -4  -7   47.30    5.30
  -4   4  -7   37.20    5.90
   4   4   7   40.30    3.40
  -4   4  -7   43.00    5.10
   4   4   7   41.70    4.60
  -4   4  -7   41.60    3.20
   4   4   7   40.70    4.80
   4   4   7   32.00    5.80
  -4   4  -7   38.00    5.60
  -5  -4  -7   21.10    4.30
   5   4   7   22.20    4.30
   5   4   7   23.60    3.70
   5   4   7   19.70    2.00
  -5   4  -7   17.60    1.70
  -5   4  -7   22.20    5.90
  -5   4  -7   21.40    3.10
  -5   4  -7   21.50    5.00
   6  -4   7   18.70    2.40
  -6  -4  -7   16.90    2.20
   6   4   7   14.10    1.30
  -6   4  -7   12.60    2.40
  -6   5   7   22.40    1.90
  -6   5   7   24.90    2.90
  -5  -5   7  153.18   11.90
  -5  -5   7  123.59   10.40
   5  -5  -7  130.39   11.50
  -5   5   7  134.19   10.00
  -5   5   7  120.89   11.10
  -5   5   7  149.79   11.70
  -5   5   7  111.99   11.60
   4  -5  -7   38.50    9.20
  -4  -5   7   42.70    3.50
   4  -5  -7   50.49    5.90
  -4   5   7   50.09    3.90
  -4   5   7   40.60    5.40
  -4   5   7   48.20    4.90
  -4   5   7   51.49    5.50
  -3  -5   7   34.60    4.30
   3  -5  -7   29.40    4.10
  -3  -5   7   31.10    2.90
  -3   5   7   32.50    4.10
  -3   5   7   28.50    3.50
  -3   5   7   28.10    4.70
  -3   5   7   30.50    2.50
   2  -5  -7   55.29    6.10
  -2  -5   7   50.89    4.60
  -2  -5   7   55.49    4.80
  -2  -5   7   60.39    6.40
   2  -5  -7   54.59    5.20
   2  -5  -7   49.60    7.10
  -2   5   7   55.49    6.10
  -2   5   7   56.39    5.30
  -2   5   7   50.79    5.90
  -2   5   7   55.29    4.40
   1  -5  -7   -0.20    1.20
   1  -5  -7    0.40    1.70
  -1  -5   7    0.10    0.70
  -1  -5   7   -0.10    0.60
  -1  -5   7    0.20    0.50
   1  -5  -7    0.20    0.50
  -1   5   7    1.40    2.00
  -1   5   7    1.00    1.10
  -1   5   7    0.40    0.30
  -1   5   7    0.50    0.70
   0  -5   7   61.79    5.60
   0  -5   7   63.19    6.70
   0  -5  -7   67.39    6.70
   0  -5  -7   70.39    6.80
   0  -5  -7   74.29    7.80
   0  -5   7   70.39    5.90
   0   5  -7   59.09    4.70
   0   5   7   63.29    4.80
   0   5   7   62.89    5.60
   0   5   7   54.59    6.70
   0   5   7   59.09    6.40
  -1  -5  -7   73.19    7.60
  -1  -5  -7   62.79   10.00
  -1  -5  -7   64.59    6.50
  -1  -5  -7   81.29    7.40
   1  -5   7   73.39    6.30
   1  -5   7   73.99    6.00
   1   5   7   89.19    7.60
  -1   5  -7   94.19    6.70
   1   5   7   89.69    6.90
  -1   5  -7   70.69    8.70
  -2  -5  -7  107.39   11.50
   2  -5   7  111.59    9.40
  -2  -5  -7  126.99   10.70
  -2  -5  -7  110.29   11.50
   2  -5   7  111.19    9.10
   2   5   7  121.09   10.80
  -2   5  -7  132.99    9.60
   2   5   7  122.19    9.70
  -2   5  -7  118.29   12.10
   3  -5   7   49.90    4.30
  -3  -5  -7   39.40    6.40
   3   5   7   59.79    5.20
  -3   5  -7   70.49    5.20
   4   5   7   35.40    2.80
  -4   5  -7   35.20    2.80
  -4   5  -7   32.80    4.40
   3  -6  -7   29.50    3.10
  -3  -6   7   31.20    3.40
  -3   6   7   36.60    2.90
   2  -6  -7   92.99    8.60
  -2  -6   7  108.79    8.00
  -2   6   7  100.09    7.80
   1  -6  -7  103.29    9.30
   1  -6  -7  118.79    9.30
  -1   6   7   99.39    7.70
   0  -6   7   14.00    2.20
   0  -6  -7   20.00    2.10
   0  -6  -7   15.30    1.90
   0   6   7   12.10    1.10
   1  -6   7   64.29    5.80
  -1  -6  -7   78.29    6.40
   1   6   7   52.39    4.10
   2  -6   7   33.40    3.00
  -2  -6  -7   35.20    3.70
  -9   0   8    0.20    0.20
   9   0  -8    0.20    0.50
  -8   0   8   29.60    2.50
   8   0  -8   34.10    2.70
   8   0  -8   28.80    4.40
   7   0  -8  140.49   14.90
   7   0  -8  167.08   14.40
  -7   0   8  162.28   17.30
  -7   0   8  135.99   11.60
  -6   0   8    3.40    3.40
   6   0  -8    3.20    2.30
   6   0  -8    3.00    0.80
   6   0  -8    3.00    1.50
   6   0  -8    2.80    1.90
  -6   0   8    3.10    1.20
   5   0  -8    3.30    1.50
  -5   0   8    4.10    1.50
   5   0  -8    4.00    0.80
   5   0  -8    1.70    1.60
  -5   0   8    2.70    3.00
   4   0  -8 2050.59  158.68
   4   0  -8 2199.68  157.78
  -4   0   8 2132.59  158.78
  -4   0   8 2008.10  162.28
   4   0  -8 1972.70  159.38
  -4   0   8 2019.80  159.08
   3   0  -8  268.17   20.00
  -3   0   8  236.88   21.00
  -3   0   8  214.18   21.00
  -3   0   8  279.37   21.00
   3   0  -8  268.07   21.30
  -3   0   8  288.17   24.00
  -2   0   8    6.20    1.50
  -2   0   8    7.40    0.60
  -2   0   8   10.00    3.20
   2   0  -8   10.40    2.10
   2   0  -8   10.60    2.00
  -2   0   8    8.00    0.80
   2   0  -8    5.60    1.30
  -2   0   8    6.60    1.40
  -1   0   8   10.50    0.90
  -1   0   8   11.00    3.70
  -1   0   8    9.10    1.80
  -1   0   8   10.10    1.70
   1   0  -8   10.60    1.00
   1   0  -8   10.30    1.60
   1   0  -8   11.00    2.10
   1   0  -8   11.40    2.20
   0   0   8  183.78   17.80
   0   0  -8  249.88   17.90
   0   0  -8  224.08   18.20
  -1   0  -8  286.77   23.30
   1   0   8  231.38   21.70
  -1   0  -8  305.97   23.00
   1   0   8  308.57   26.30
   1   0   8  285.17   23.10
   1   0   8  284.17   22.40
  -2   0  -8  171.58   15.30
  -2   0  -8  166.68   14.60
   2   0   8  168.28   18.30
   2   0   8  171.38   13.00
   2   0   8  172.08   13.80
  -2   0  -8  164.88   14.40
   2   0   8  162.68   14.60
   2   0   8  174.98   14.90
  -2   0  -8  164.58   12.90
   3   0   8   68.29    7.50
   3   0   8   69.89    6.60
   3   0   8   72.39   11.00
  -3   0  -8   63.39    7.60
   4   0   8 1059.59   74.59
   4   0   8  998.10   85.49
  -4   0  -8  933.81   75.99
   4   0   8  923.41   74.79
  -4   0  -8  956.30   77.79
  -5   0  -8  612.74   43.90
  -5   0  -8  520.05   44.60
   5   0   8  618.64   41.50
   5   0   8  585.74   44.10
   5   0   8  510.15   44.30
  -5   0  -8  550.24   43.40
   5   0   8  440.96   48.30
   5   0   8  481.85   41.90
   6   0   8  300.77   24.00
  -6   0  -8  289.87   23.40
   6   0   8  244.98   24.10
  -7   0  -8    2.90    0.90
   7   0   8    2.90    6.80
  -7   0  -8    0.50    6.10
   7   0   8    2.40    1.00
   7   0   8    8.70   12.40
  -9  -1   8  102.49    8.50
   9  -1  -8  117.69    9.80
   9   1  -8  112.69    9.20
   9   1  -8   95.09    7.90
  -9   1   8   87.19    7.60
  -8  -1   8  192.98   13.00
  -8  -1   8  138.69   15.50
   8  -1  -8  170.08   15.30
   8   1  -8  215.28   17.90
   8   1  -8  203.78   17.70
  -8   1   8  193.98   15.40
   8   1  -8  209.68   15.60
  -8   1   8  176.68   20.30
  -7  -1   8   59.09    4.90
  -7  -1   8   64.19    8.90
   7  -1  -8   57.59    7.00
   7  -1  -8   70.39    7.60
   7   1  -8   56.49    4.60
  -7   1   8   69.19   10.90
   7   1  -8   45.70    6.30
  -7   1   8   46.80    5.70
  -7   1   8   49.40    6.50
   7   1  -8   64.09    7.20
   7   1  -8   66.89    6.60
   6  -1  -8   82.69    7.60
   6  -1  -8   85.19    6.40
  -6  -1   8   73.59   10.50
  -6  -1   8   69.79    6.20
   6  -1  -8   85.19   10.60
   6  -1  -8   83.59    8.70
   6   1  -8   73.29    9.00
  -6   1   8  106.79    9.20
   6   1  -8   89.69    7.40
   6   1  -8   95.99    9.50
  -6   1   8   87.09    8.70
   6   1  -8   88.49    8.90
  -5  -1   8   30.00    3.90
  -5  -1   8   34.70    2.50
   5  -1  -8   21.20    4.20
   5  -1  -8   28.70    4.50
   5  -1  -8   31.80    2.60
  -5  -1   8   29.90    6.20
   5  -1  -8   25.70    4.00
  -5   1   8   24.00    6.10
  -5   1   8   26.10    2.20
   5   1  -8   27.70    4.10
   5   1  -8   29.00    2.50
  -5   1   8   26.00    3.60
   5   1  -8   28.20    3.90
   4  -1  -8   25.60    3.50
   4  -1  -8   24.80    3.60
  -4  -1   8   29.70    5.30
  -4  -1   8   22.40    3.30
   4  -1  -8   25.70    2.20
   4  -1  -8   19.10    3.30
   4   1  -8   15.40    2.70
   4   1  -8   18.60    3.00
  -4   1   8   16.90    1.50
   4   1  -8   20.90    3.00
  -4   1   8   17.70    2.70
   4   1  -8   20.60    1.70
  -4   1   8   16.40    2.70
  -4   1   8   17.70    4.80
  -4   1   8   20.10    2.50
   3  -1  -8  285.17   22.50
  -3  -1   8  297.37   21.40
  -3  -1   8  284.17   24.00
   3  -1  -8  252.17   21.00
  -3  -1   8  231.48   22.10
   3  -1  -8  280.57   21.90
   3   1  -8  306.27   23.30
   3   1  -8  310.87   21.90
  -3   1   8  240.58   22.60
  -3   1   8  289.87   23.00
  -3   1   8  272.97   21.70
  -3   1   8  235.08   23.10
  -3   1   8  293.97   22.30
   3   1  -8  322.77   22.80
  -2  -1   8  588.94   43.90
   2  -1  -8  608.14   45.30
   2  -1  -8  474.95   45.50
   2  -1  -8  589.84   43.90
   2  -1  -8  579.94   44.70
  -2  -1   8  632.74   44.90
  -2  -1   8  485.75   44.70
  -2  -1   8  623.44   47.30
   2   1  -8  511.35   37.40
  -2   1   8  452.35   40.80
  -2   1   8  489.85   37.90
   2   1  -8  494.25   39.10
  -2   1   8  525.95   37.40
  -2   1   8  501.55   38.50
  -2   1   8  433.26   38.70
   2   1  -8  499.05   38.70
  -1  -1   8 1196.78   97.79
  -1  -1   8 1402.86   98.79
   1  -1  -8 1346.47   98.59
   1  -1  -8 1157.18   97.69
   1  -1  -8 1295.37   99.09
  -1   1   8 1108.99   89.19
  -1   1   8 1146.39   89.69
   1   1  -8 1248.58   90.59
   1   1  -8 1178.58   90.09
  -1   1   8 1158.58   90.29
   0  -1  -8  631.94   47.80
   0  -1  -8  606.84   46.40
   0  -1   8  642.14   50.39
   0  -1   8  470.25   47.20
   0  -1   8  574.44   46.50
   0  -1  -8  648.44   48.20
   0  -1   8  673.33   47.80
   0   1   8  580.14   44.20
   0   1   8  579.34   44.90
   0   1  -8  525.15   45.00
   0   1   8  558.24   43.70
   0   1  -8  634.44   45.30
   0   1  -8  615.94   44.70
   0   1  -8  510.15   43.60
   1  -1   8   37.60    4.30
  -1  -1  -8   41.90    4.60
   1  -1   8   31.40    3.10
  -1  -1  -8   32.80    2.90
   1   1   8   34.70    4.30
  -1   1  -8   45.00    4.80
   1   1   8   35.10    3.70
   2  -1   8  622.84   50.69
   2  -1   8  632.54   54.39
  -2  -1  -8  671.53   49.99
  -2  -1  -8  652.23   51.39
   2  -1   8  659.03   51.09
   2  -1   8  608.94   49.70
   2   1   8  661.03   56.09
   2   1   8  601.44   52.09
   2   1   8  675.83   50.89
  -2   1  -8  682.13   52.69
   2   1   8  659.03   51.99
  -2   1  -8  657.23   51.69
   2   1   8  652.13   50.19
   3  -1   8  887.91   67.49
  -3  -1  -8  869.51   69.59
   3  -1   8  874.21   69.49
   3  -1   8  867.41   69.09
  -3  -1  -8  885.91   69.19
   3   1   8  956.40   73.69
   3   1   8  838.02   77.69
   3   1   8  965.40   71.39
   3   1   8  959.10   72.29
  -3   1  -8  927.61   73.09
  -3   1  -8  943.81   74.29
  -4  -1  -8  113.79   12.30
   4  -1   8  122.79   10.40
  -4  -1  -8  125.19   11.70
   4  -1   8  144.99   12.20
   4  -1   8  141.49   15.40
   4  -1   8  110.19   15.70
   4   1   8  161.48   14.80
  -4   1  -8  164.18   12.40
   4   1   8  162.28   15.30
  -4   1  -8  166.58   14.80
   4   1   8  162.68   24.30
  -4   1  -8  140.09   13.90
   4   1   8  155.98   14.20
  -4   1  -8  152.58   15.50
  -4   1  -8  181.08   16.90
   4   1   8  167.68   12.60
   5  -1   8  273.67   24.10
   5  -1   8  289.47   30.00
   5  -1   8  300.67   22.50
  -5  -1  -8  279.37   23.80
   5  -1   8  284.47   24.90
  -5   1  -8  284.07   24.80
   5   1   8  345.67   28.20
   5   1   8  318.67   33.60
   5   1   8  283.57   27.10
   5   1   8  347.27   25.00
  -5   1  -8  336.97   28.40
  -5   1  -8  327.17   27.20
   5   1   8  352.46   26.80
  -6  -1  -8  195.98   15.70
   6  -1   8  176.98   14.70
   6  -1   8  197.08   16.10
   6  -1   8  158.38   20.60
   6   1   8  195.48   14.70
   6   1   8  148.09   25.50
  -6   1  -8  202.18   19.60
   6   1   8  178.58   17.40
  -6   1  -8  201.38   16.80
   6   1   8  199.58   17.10
   7  -1   8    9.50   10.80
  -7  -1  -8   -1.80   12.20
  -7  -1  -8    6.20    1.30
   7   1   8    6.60    4.30
  -7   1  -8    6.00    1.80
   7   1   8    7.70    1.70
  -7   1  -8   -3.00    7.70
  -8  -2   8   11.30    1.20
   8   2  -8    3.80    3.00
   8   2  -8    7.90    1.10
   8   2  -8    7.00    1.80
  -8   2   8    8.80    5.60
   8   2  -8    5.80    3.20
  -8   2   8    6.40    1.80
   7  -2  -8  249.97   20.10
  -7  -2   8  210.28   17.80
  -7  -2   8  232.28   19.00
   7   2  -8  245.48   19.50
  -7   2   8  180.38   22.50
   7   2  -8  218.88   18.60
   7   2  -8  227.18   17.20
  -7   2   8  239.18   19.00
   7   2  -8  204.98   19.00
  -7   2   8  219.48   18.80
  -6  -2   8   83.19   10.10
   6  -2  -8  109.59   10.20
   6  -2  -8   90.59   10.00
  -6  -2   8  108.89    9.60
   6  -2  -8   97.09    9.10
  -6  -2   8  100.49    7.80
   6   2  -8   89.99    9.50
   6   2  -8  103.79    9.90
  -6   2   8   89.49    9.10
  -6   2   8  101.29    9.60
   6   2  -8  103.49    7.80
  -6   2   8   81.99   12.80
   6   2  -8   95.09    9.20
  -6   2   8   93.79    7.40
   5  -2  -8   69.69    9.90
   5  -2  -8   89.59    9.10
  -5  -2   8   93.19    9.00
  -5  -2   8   91.39    6.90
  -5  -2   8   74.99   10.50
   5  -2  -8   99.39    8.70
  -5   2   8  103.19    9.90
   5   2  -8  113.69    9.70
   5   2  -8  101.99   10.30
  -5   2   8  111.89    9.60
  -5   2   8   98.29    8.10
   5   2  -8  105.09   10.10
   5   2  -8  113.09    8.40
  -5   2   8   97.19   10.10
  -5   2   8   99.19   13.70
  -4  -2   8  108.69    8.60
  -4  -2   8  105.29   10.40
  -4  -2   8  115.29    8.40
   4  -2  -8   88.29    9.90
  -4  -2   8  122.69   11.50
   4  -2  -8  113.19   10.40
  -4   2   8  117.79    9.80
  -4   2   8  106.79   12.10
   4   2  -8  142.39   11.70
   4   2  -8  134.79   11.00
  -4   2   8  145.09   16.00
   4   2  -8  124.69    9.90
  -4   2   8  122.99   10.50
  -4   2   8  122.89   11.20
   3  -2  -8  228.18   19.70
  -3  -2   8  236.38   20.90
  -3  -2   8  241.18   17.90
  -3  -2   8  245.38   18.10
   3  -2  -8  193.98   19.20
  -3  -2   8  246.98   19.90
  -3   2   8  228.58   17.80
   3   2  -8  205.38   18.50
  -3   2   8  195.88   18.40
  -3   2   8  189.58   21.50
   3   2  -8  238.48   17.20
  -3   2   8  249.08   19.30
   3   2  -8  225.08   18.70
   3   2  -8  220.28   18.00
  -3   2   8  246.38   17.20
  -2  -2   8  146.49   14.40
  -2  -2   8  156.78   12.80
  -2  -2   8  181.78   16.00
   2  -2  -8  163.88   14.30
  -2  -2   8  185.18   13.20
  -2   2   8  158.58   12.70
   2   2  -8  178.88   14.10
   2   2  -8  182.58   13.60
   2   2  -8  146.49   12.60
  -2   2   8  153.48   13.80
  -2   2   8  154.28   13.30
  -2   2   8  180.78   17.20
   1  -2  -8  186.18   15.40
  -1  -2   8  184.78   16.10
   1  -2  -8  198.88   15.90
   1  -2  -8  173.58   15.90
  -1  -2   8  185.28   14.70
  -1  -2   8  189.88   17.70
  -1  -2   8  187.98   14.60
  -1   2   8  186.38   14.10
  -1   2   8  175.68   14.60
  -1   2   8  158.48   15.50
  -1   2   8  216.58   19.30
  -1   2   8  182.88   15.40
   1   2  -8  182.68   17.10
   1   2  -8  181.28   15.00
   1   2  -8  191.08   15.50
   1   2  -8  178.68   14.00
   0  -2  -8  235.48   19.10
   0  -2   8  195.68   18.80
   0  -2   8  231.48   21.40
   0  -2  -8  240.98   18.90
   0  -2   8  224.38   17.70
   0  -2  -8  209.38   18.40
   0  -2   8  237.68   17.50
   0   2   8  202.78   16.10
   0   2  -8  212.88   17.00
   0   2   8  218.08   17.30
   0   2  -8  195.78   17.40
   0   2  -8  192.88   15.90
   0   2   8  204.48   16.60
   0   2   8  190.38   17.50
   0   2   8  243.88   21.70
   0   2  -8  218.28   17.60
   1  -2   8   52.79    4.00
  -1  -2  -8   47.70    3.60
  -1  -2  -8   45.30    4.80
  -1  -2  -8   45.90    5.50
  -1  -2  -8   49.80    5.60
   1  -2   8   41.70    5.20
   1  -2   8   46.30    4.20
   1  -2   8   43.40    7.50
   1   2   8   53.99    9.20
  -1   2  -8   58.49    6.50
   1   2   8   51.79    5.80
  -1   2  -8   55.09    5.70
   1   2   8   54.49    4.40
   1   2   8   57.59    5.80
   1   2   8   54.39    5.00
  -1   2  -8   56.29    5.80
  -1   2  -8   53.49    4.30
  -2  -2  -8  282.67   24.60
   2  -2   8  285.17   28.20
  -2  -2  -8  314.57   24.60
  -2  -2  -8  308.47   23.00
   2  -2   8  312.37   23.60
   2   2   8  304.97   24.60
   2   2   8  279.77   25.70
   2   2   8  329.37   30.90
   2   2   8  320.77   25.80
  -2   2  -8  336.07   25.80
  -2   2  -8  288.47   23.70
   2   2   8  307.17   23.90
  -2   2  -8  290.47   25.70
  -2   2  -8  341.57   26.90
  -3  -2  -8  113.89    9.70
   3  -2   8  122.69   19.10
  -3  -2  -8  106.49   10.20
  -3  -2  -8  107.39    8.40
   3  -2   8  102.09   10.10
   3   2   8   90.19   14.80
  -3   2  -8   98.09    7.90
   3   2   8  113.49    8.20
  -3   2  -8  125.29   11.90
   3   2   8   97.69   10.10
  -3   2  -8   93.69    9.70
   4  -2   8  146.79   11.50
  -4  -2  -8  122.69   12.40
  -4  -2  -8  149.39   13.10
   4  -2   8  137.09   17.20
  -4   2  -8  138.19   13.40
   4   2   8  151.18   14.10
  -4   2  -8  152.88   14.80
   4   2   8  126.89   13.40
  -4   2  -8  139.09   11.10
   4   2   8  149.88   12.60
   4   2   8  145.29   11.40
  -4   2  -8  158.08   13.80
   5  -2   8   36.50    3.80
   5  -2   8   27.80    8.20
  -5  -2  -8   44.20    4.80
  -5  -2  -8   35.00    5.10
   5   2   8   30.10    2.70
  -5   2  -8   25.10    5.60
  -5   2  -8   30.10    2.40
  -5   2  -8   25.90    5.10
  -5   2  -8   31.00    4.30
   5   2   8   32.00    4.50
   5   2   8   30.20    4.20
   5   2   8   27.70    5.10
  -6  -2  -8   33.60    8.40
   6  -2   8   31.40    7.70
   6  -2   8   37.00    3.70
  -6  -2  -8   41.60    4.40
  -6   2  -8   54.49    5.90
  -6   2  -8   45.80    6.80
   6   2   8   54.29    6.00
   6   2   8   43.70    6.30
   6   2   8   48.00    4.30
  -7  -2  -8    2.60    0.90
  -7   2  -8    1.60    0.90
   7   2   8    2.20    0.90
  -8  -3   8  117.29    9.10
  -8   3   8  126.69   10.20
  -8   3   8  131.89   11.30
   8   3  -8  137.49   10.30
  -7  -3   8    8.90    0.90
  -7  -3   8    8.40    1.60
   7  -3  -8    3.60    5.10
  -7   3   8   13.90    3.30
  -7   3   8   10.90    2.40
   7   3  -8   14.30    1.40
   7   3  -8   10.70    2.10
   7   3  -8   17.40    3.90
   6  -3  -8   28.40    3.90
  -6  -3   8   37.50    4.40
  -6  -3   8   34.80    2.80
   6   3  -8   29.00    2.80
   6   3  -8   29.70    4.50
  -6   3   8   37.00    4.60
  -6   3   8   28.10    4.30
  -6   3   8   31.20    2.60
   6   3  -8   35.60    4.30
   6   3  -8   27.40    4.60
  -5  -3   8   43.10    3.50
  -5  -3   8   42.00    5.30
  -5   3   8   55.09    5.70
  -5   3   8   38.40    5.40
  -5   3   8   44.10    3.70
  -5   3   8   46.60    4.90
   5   3  -8   52.79    4.00
  -4  -3   8   89.09    9.30
  -4  -3   8   88.99    7.00
  -4  -3   8   90.59    7.30
  -4   3   8   80.39    6.50
   4   3  -8   66.69    7.90
  -4   3   8   92.39    8.40
  -4   3   8  100.39   15.00
  -4   3   8   89.19    7.60
   4   3  -8   90.49    6.60
  -4   3   8   68.69    8.30
  -3  -3   8   52.09    3.90
  -3  -3   8   50.99    6.10
   3  -3  -8   50.09    4.60
  -3  -3   8   47.40    4.30
   3  -3  -8   44.10    5.70
   3   3  -8   55.29    5.60
  -3   3   8   46.40    9.30
  -3   3   8   58.79    6.40
  -3   3   8   60.09    6.90
   3   3  -8   50.29    5.80
  -3   3   8   58.19    4.50
   3   3  -8   58.99    6.10
   3   3  -8   57.89    4.50
  -2  -3   8    2.30    1.80
   2  -3  -8    4.10    1.60
  -2  -3   8    2.20    1.00
   2  -3  -8    4.70    2.20
   2  -3  -8    1.60    0.90
   2   3  -8    0.70    0.60
  -2   3   8    1.00    0.40
   2   3  -8    1.50    1.10
   2   3  -8    0.80    0.20
   2   3  -8    2.50    1.40
  -2   3   8    0.90    1.10
  -2   3   8    5.90    5.30
  -2   3   8    0.90    0.90
  -2   3   8    1.20    1.30
   1  -3  -8  267.67   22.60
   1  -3  -8  245.68   23.60
  -1  -3   8  302.07   21.60
  -1  -3   8  278.37   21.70
  -1  -3   8  298.47   23.70
   1  -3  -8  280.17   23.10
   1  -3  -8  257.27   22.80
  -1   3   8  279.87   23.60
   1   3  -8  300.77   21.60
  -1   3   8  303.27   21.70
  -1   3   8  268.47   23.10
   1   3  -8  260.57   22.50
   1   3  -8  272.87   23.20
  -1   3   8  282.47   22.40
   0  -3   8  353.46   28.90
   0  -3  -8  342.07   28.20
   0  -3  -8  340.37   29.00
   0  -3  -8  331.97   28.10
   0  -3   8  340.07   27.00
   0  -3  -8  367.56   28.60
   0   3  -8  344.47   28.20
   0   3   8  355.56   28.20
   0   3   8  348.57   27.30
   0   3  -8  340.37   27.80
   0   3   8  339.37   28.50
   0   3  -8  335.17   26.50
   0   3   8  355.86   26.60
   0   3  -8  348.77   28.70
  -1  -3  -8  341.27   28.70
  -1  -3  -8  333.27   28.80
   1  -3   8  357.86   29.20
  -1  -3  -8  324.37   28.00
   1  -3   8  307.97   29.90
  -1  -3  -8  380.56   28.70
   1  -3   8  388.46   27.00
  -1  -3  -8  334.57   26.70
   1  -3   8  350.56   27.30
  -1   3  -8  315.97   26.40
   1   3   8  309.17   25.40
  -1   3  -8  354.36   24.70
  -1   3  -8  313.27   27.40
   1   3   8  321.07   24.90
  -1   3  -8  321.17   26.60
   1   3   8  322.47   26.50
   1   3   8  318.87   26.70
  -2  -3  -8  146.79   12.20
  -2  -3  -8  134.49   10.00
   2  -3   8  137.99   10.30
   2  -3   8  121.39   10.70
   2  -3   8  118.29   11.90
   2  -3   8  113.29   14.40
  -2  -3  -8  129.79   12.20
  -2  -3  -8  129.69   11.90
  -2   3  -8  140.89   10.80
   2   3   8  145.69   11.80
   2   3   8  137.89   13.00
  -2   3  -8  146.49   12.90
  -2   3  -8  129.39   13.40
   2   3   8  141.69   12.90
   2   3   8  140.29   11.00
  -2   3  -8  133.39   12.90
   3  -3   8  152.18   12.80
  -3  -3  -8  159.78   13.50
  -3  -3  -8  174.08   12.00
  -3  -3  -8  134.39   14.30
  -3   3  -8  142.89   10.80
   3   3   8  141.59   12.00
  -3   3  -8  129.99   13.20
   3   3   8  138.59   11.10
   3   3   8  142.79   13.50
   3   3   8  152.48   13.30
  -3   3  -8  146.19   13.10
  -3   3  -8  122.99   13.80
  -4  -3  -8   86.59    9.70
  -4  -3  -8   93.39    7.00
   4  -3   8   90.79    7.80
   4  -3   8   77.49   11.90
  -4  -3  -8   97.79    8.30
   4   3   8   79.59    6.50
  -4   3  -8   81.39    8.40
  -4   3  -8   72.79    9.30
   4   3   8   82.49    9.10
  -4   3  -8   79.69    6.20
   4   3   8   79.09    7.80
   4   3   8   87.09    8.70
  -4   3  -8   73.79    8.60
  -5  -3  -8  102.29    9.70
   5  -3   8  102.89    8.70
   5   3   8   80.29    8.20
  -5   3  -8   82.09   10.80
  -5   3  -8   79.59    8.20
   5   3   8   83.69    6.40
  -5   3  -8   76.79    6.10
  -5   3  -8   72.99    8.90
   5   3   8   74.89   10.70
  -6  -3  -8   15.60    2.30
   6   3   8    8.40    1.00
   6   3   8    6.10    3.30
  -6   3  -8   11.50    5.00
  -6   3  -8   10.00    2.00
   6   3   8   11.30    2.00
  -7  -4   8   15.30    2.10
  -7  -4   8   14.00    1.30
  -7   4   8   14.30    2.10
   7   4  -8   15.10    1.60
  -6  -4   8   67.99    5.40
   6  -4  -8   60.69    6.20
  -6  -4   8   77.39    7.20
  -6   4   8   69.59    7.10
   6   4  -8   55.69    7.00
  -6   4   8   79.09    7.20
  -6   4   8   66.39    5.20
   6   4  -8   61.59    5.40
  -5  -4   8    5.70    1.80
   5  -4  -8    7.30    4.20
   5  -4  -8    7.40    2.10
  -5  -4   8    6.60    0.70
   5   4  -8   11.60    3.50
  -5   4   8    5.10    0.60
  -5   4   8    5.60    2.10
   5   4  -8    4.90    0.80
  -5   4   8    4.00    1.90
   4  -4  -8   29.30    6.70
  -4  -4   8   37.20    4.90
  -4  -4   8   36.50    3.20
  -4  -4   8   37.20    2.90
   4  -4  -8   35.60    4.80
   4   4  -8   21.40    2.00
  -4   4   8   23.30    3.10
  -4   4   8   23.00    3.60
  -4   4   8   24.50    3.70
  -4   4   8   22.00    1.90
   3  -4  -8   20.00    3.80
  -3  -4   8   17.60    2.00
   3  -4  -8   21.10    5.30
  -3  -4   8   17.60    1.50
   3  -4  -8   15.90    2.10
  -3  -4   8   18.60    3.50
   3   4  -8    8.80    1.00
  -3   4   8   10.00    1.00
  -3   4   8    8.60    2.50
  -3   4   8    8.30    2.10
   2  -4  -8  208.28   19.10
  -2  -4   8  218.18   17.30
   2  -4  -8  224.88   18.20
   2  -4  -8  209.38   20.30
  -2  -4   8  217.68   17.40
  -2  -4   8  240.78   19.80
  -2   4   8  227.48   17.40
  -2   4   8  216.08   19.60
   2   4  -8  228.68   17.20
  -2   4   8  227.98   18.20
  -2   4   8  222.08   19.10
   1  -4  -8   10.40    3.00
  -1  -4   8    7.50    1.10
  -1  -4   8    7.20    2.40
  -1   4   8   15.80    2.90
   1   4  -8   11.00    1.00
  -1   4   8    9.90    2.40
  -1   4   8   13.90    1.20
   0  -4  -8  184.68   16.20
   0  -4  -8  174.08   16.70
   0  -4   8  196.28   16.70
   0  -4   8  183.28   14.40
   0  -4  -8  190.08   15.90
   0  -4   8  175.18   14.60
   0  -4  -8  170.38   15.80
   0   4   8  175.08   15.70
   0   4   8  187.18   14.50
   0   4  -8  161.28   15.70
   0   4   8  176.08   13.60
   0   4  -8  180.58   15.30
   0   4   8  178.88   15.40
   0   4  -8  167.38   13.50
   1  -4   8  113.19    8.80
   1  -4   8  110.09    9.10
  -1  -4  -8  112.79   10.90
  -1  -4  -8   99.79    9.70
  -1  -4  -8  111.09   10.90
   1  -4   8  104.39   10.40
  -1  -4  -8  106.49   10.20
  -1   4  -8  113.99   10.80
  -1   4  -8  113.89    9.10
   1   4   8  120.49    9.20
   1   4   8  119.29   10.00
  -1   4  -8  118.59   11.90
  -1   4  -8  123.69   11.30
   1   4   8  109.79   11.00
   1   4   8  120.79   11.20
  -2  -4  -8   29.90    2.60
   2  -4   8   30.50    3.10
  -2  -4  -8   39.90    7.70
  -2  -4  -8   39.10    5.90
   2   4   8   26.40    2.70
   2   4   8   27.90    3.90
  -2   4  -8   30.30    3.90
  -2   4  -8   27.20    2.30
  -3  -4  -8   12.30    2.80
   3  -4   8    8.10    2.00
  -3  -4  -8    7.00    2.70
  -3  -4  -8   12.70    1.00
  -3   4  -8   13.20    2.50
   3   4   8    9.90    1.30
   3   4   8   10.30    2.70
  -3   4  -8    7.00    3.00
   3   4   8   13.50    2.40
  -3   4  -8   12.60    1.10
  -4  -4  -8   14.70    3.30
   4  -4   8   14.50    2.20
  -4  -4  -8   15.30    3.60
  -4   4  -8   18.80    1.40
  -4   4  -8   11.40    3.70
  -4   4  -8   15.20    4.30
   4   4   8   18.60    2.80
   4   4   8   15.20    1.60
  -4   4  -8   17.00    3.50
   4   4   8   14.60    3.00
  -5  -4  -8  145.49   14.80
   5  -4   8  156.98   13.40
  -5  -4  -8  197.68   14.40
  -5   4  -8  161.68   11.60
   5   4   8  160.78   11.70
   5   4   8  138.89   12.90
   5   4   8  140.19   13.90
  -5   4  -8  167.28   13.70
  -5   4  -8  128.89   14.50
   5  -5  -8   26.10    3.10
  -5  -5   8   30.40    3.50
  -5   5   8   28.60    3.50
  -5   5   8   27.30    6.80
   4  -5  -8   31.20    7.90
   4  -5  -8   41.10    4.60
  -4  -5   8   44.00    4.80
  -4   5   8   34.00    4.80
  -4   5   8   36.40    4.30
  -4   5   8   36.80    2.90
   3  -5  -8   26.20    3.70
  -3  -5   8   27.10    3.80
   3  -5  -8   24.60    6.10
  -3  -5   8   27.90    2.50
  -3   5   8   21.10    1.80
  -3   5   8   19.70    3.80
  -3   5   8   21.70    2.80
  -3   5   8   19.70    3.60
   2  -5  -8   66.29    8.80
  -2  -5   8   75.49    6.40
  -2  -5   8   79.99    8.10
   2  -5  -8   80.99    6.80
  -2   5   8   74.39    5.60
  -2   5   8   62.39    7.50
  -2   5   8   75.39    7.50
  -2   5   8   67.49    6.40
  -1  -5   8    1.20    0.80
   1  -5  -8    1.30    1.50
   1  -5  -8   -0.20    1.80
  -1  -5   8    0.70    0.90
  -1   5   8    2.80    1.20
  -1   5   8    3.40    1.30
  -1   5   8    2.10    0.50
   0  -5  -8   31.60    4.00
   0  -5  -8   41.00    4.20
   0  -5  -8   36.60    5.20
   0  -5   8   33.90    3.40
   0  -5   8   29.90    4.50
   0   5   8   23.40    2.90
   0   5   8   22.20    3.80
   0   5   8   19.20    4.30
   0   5  -8   20.20    1.90
   0   5   8   25.30    2.00
  -1  -5  -8   37.20    4.50
  -1  -5  -8   40.50    4.20
   1  -5   8   46.60    4.00
  -1   5  -8   51.19    6.60
   1   5   8   49.70    4.00
  -2  -5  -8   45.50    8.60
  -2  -5  -8   60.69    6.50
  -2  -5  -8   73.89    7.40
   2   5   8   67.19    6.60
  -2   5  -8   78.89    5.60
   2   5   8   68.79    5.70
   3  -5   8   62.09    5.00
  -3  -5  -8   54.19    8.00
  -3  -5  -8   53.19    6.60
  -3   5  -8   75.99    5.20
   3   5   8   65.39    5.30
   3   5   8   56.49    7.30
   4  -5   8  115.49    9.90
  -4  -5  -8  132.99   10.50
  -4   5  -8  139.09   10.00
   4   5   8  119.59   10.10
   3  -6  -8  102.99    8.60
  -3   6   8  126.09    9.70
  -2  -6   8   46.90    3.90
   2  -6  -8   46.40    4.50
  -2   6   8   53.29    4.20
  -1  -6   8   46.70    3.70
   1  -6  -8   42.40    4.10
   1  -6  -8   46.90    4.20
  -1   6   8   54.89    4.30
   0  -6   8   17.50    1.70
   0  -6  -8   17.80    2.00
   0   6   8   18.60    1.60
   1  -6   8   16.50    1.70
  -1  -6  -8   13.90    1.70
   9   0  -9   15.00    2.20
  -9   0   9   12.80    1.20
  -8   0   9   21.50    1.90
   8   0  -9   26.60    2.10
   8   0  -9   19.80    3.50
   7   0  -9   20.90    4.40
  -7   0   9   17.40    5.80
  -7   0   9   25.70    2.00
   7   0  -9   24.50    2.20
   7   0  -9   21.20    4.60
   6   0  -9  652.43   48.50
   6   0  -9  601.54   45.90
  -6   0   9  564.74   51.59
   6   0  -9  615.14   48.30
   6   0  -9  547.85   47.10
   5   0  -9   51.29    4.30
  -5   0   9   47.10    5.50
  -5   0   9   51.39    6.30
  -5   0   9   55.09    5.50
   5   0  -9   41.90    5.90
   5   0  -9   57.59    6.30
   5   0  -9   41.50    5.40
  -4   0   9   79.19    7.60
   4   0  -9   82.69    8.00
   4   0  -9   85.29    6.40
   4   0  -9   66.69    7.80
   4   0  -9   86.49    7.60
  -4   0   9   82.09   10.40
  -4   0   9   71.99    7.60
  -4   0   9   83.49    7.50
  -3   0   9  377.26   34.90
  -3   0   9  424.36   34.80
   3   0  -9  463.55   35.50
  -3   0   9  443.46   37.60
   3   0  -9  453.35   33.80
   3   0  -9  479.45   34.90
   2   0  -9   54.59    5.50
  -2   0   9   62.79    5.70
  -2   0   9   48.30    5.10
   2   0  -9   47.80    5.60
   2   0  -9   57.09    4.30
  -2   0   9   45.20    7.30
   1   0  -9   33.10    3.50
  -1   0   9   28.90    3.40
   1   0  -9   33.10    4.30
  -1   0   9   23.20    2.20
  -1   0   9   28.60    3.30
   1   0  -9   26.60    2.30
   0   0   9    4.30    1.30
   0   0   9    5.10    0.60
   0   0  -9    6.70    0.70
   0   0   9    7.10    1.50
   1   0   9   61.59    5.60
   1   0   9   62.19    6.40
  -1   0  -9   60.09    6.20
   1   0   9   64.09    6.20
  -1   0  -9   58.29    6.50
   1   0   9   60.69    4.70
   1   0   9   56.69    8.90
  -1   0  -9   52.29    6.10
   2   0   9  411.16   33.30
  -2   0  -9  422.66   33.30
   2   0   9  385.26   37.40
   2   0   9  418.16   33.20
   2   0   9  427.86   31.20
  -2   0  -9  379.86   32.70
  -2   0  -9  399.76   33.80
   3   0   9   44.70    3.80
   3   0   9   47.40    5.30
   3   0   9   45.20    5.50
  -3   0  -9   48.90    5.70
   4   0   9  732.43   59.39
  -4   0  -9  745.53   58.69
   4   0   9  794.32   56.89
  -4   0  -9  737.33   60.19
   4   0   9  698.53   64.69
   4   0   9  752.42   59.99
  -5   0  -9  282.37   25.60
  -5   0  -9  292.77   24.40
   5   0   9  301.17   24.80
   5   0   9  318.37   29.00
   5   0   9  252.97   33.00
   6   0   9    4.10    1.50
   6   0   9    5.60    3.50
   6   0   9   14.20    8.30
  -7   0  -9   16.30   10.40
   9  -1  -9   26.90    3.30
  -9  -1   9   28.80    2.20
   9   1  -9   24.10    3.10
   8  -1  -9    1.50    1.00
  -8  -1   9    1.40    0.40
  -8  -1   9    2.70    4.70
   8  -1  -9    2.80    4.00
   8   1  -9    1.30    1.10
  -8   1   9    1.30    0.30
  -8   1   9    3.90    4.00
   8   1  -9    0.70    2.50
   8   1  -9   -1.50    4.60
   8   1  -9    1.50    0.50
   7  -1  -9   60.79    7.70
   7  -1  -9   79.69    7.90
  -7  -1   9   71.19    5.70
  -7   1   9   57.19   10.70
   7   1  -9   74.49    6.20
   7   1  -9   69.99    8.20
  -7   1   9   81.99    7.50
   7   1  -9   88.59    8.70
   7   1  -9   70.89    7.90
  -6  -1   9   46.40    5.00
   6  -1  -9   40.00    3.70
  -6  -1   9   45.70    3.60
   6  -1  -9   47.80    5.90
  -6  -1   9   47.30    7.60
   6  -1  -9   45.00    5.80
  -6   1   9   43.80    8.60
   6   1  -9   49.00    6.00
  -6   1   9   42.50    5.10
  -6   1   9   39.20    5.00
   6   1  -9   47.30    5.40
   5  -1  -9  293.57   26.80
  -5  -1   9  349.87   27.60
   5  -1  -9  303.37   25.50
   5  -1  -9  330.87   27.90
  -5  -1   9  368.76   25.30
  -5   1   9  333.57   28.60
   5   1  -9  358.46   30.70
   5   1  -9  351.96   27.30
   5   1  -9  365.76   29.70
   5   1  -9  357.36   29.70
  -5   1   9  349.17   29.10
   4  -1  -9   27.50    2.50
   4  -1  -9   33.20    4.30
  -4  -1   9   31.30    5.60
   4  -1  -9   31.30    4.40
  -4  -1   9   24.90    3.70
  -4   1   9   18.90    1.50
   4   1  -9   14.50    2.80
  -4   1   9   16.60    2.80
  -4   1   9   22.80    3.10
  -4   1   9   21.70    3.00
  -3  -1   9   94.79   10.60
   3  -1  -9   75.69    8.40
  -3  -1   9   85.19    8.30
   3  -1  -9   90.89    8.10
  -3  -1   9   91.89    7.00
   3  -1  -9   92.49    8.60
   3  -1  -9   84.99    7.00
  -3   1   9  105.29   12.30
  -3   1   9  111.49    9.50
  -3   1   9  109.39    8.80
   3   1  -9  102.89    9.70
  -3   1   9   99.09    9.70
   3   1  -9   88.29    9.40
   3   1  -9  103.49    9.20
  -3   1   9  114.89    8.20
   3   1  -9  115.79    8.30
  -3   1   9   98.09    9.20
  -2  -1   9 1085.29   77.39
   2  -1  -9  982.90   76.99
  -2  -1   9 1111.19   80.59
   2  -1  -9 1104.99   76.39
  -2  -1   9  832.42   77.49
  -2  -1   9  926.11   75.99
   2  -1  -9  955.40   77.59
  -2  -1   9  969.80   76.19
   2   1  -9 1032.80   77.99
   2   1  -9  996.60   78.99
  -2   1   9  990.90   77.89
  -2   1   9 1070.39   82.69
   2   1  -9 1057.19   79.59
  -2   1   9  996.70   78.49
  -2   1   9  995.80   79.19
  -1  -1   9   16.10    4.60
   1  -1  -9   16.00    1.60
  -1  -1   9   17.50    2.30
   1  -1  -9   17.00    2.50
   1  -1  -9   20.60    2.50
   1  -1  -9   18.10    3.00
  -1  -1   9   15.90    1.70
  -1  -1   9   18.00    3.10
  -1   1   9   11.70    1.20
   1   1  -9   13.70    1.10
  -1   1   9   13.70    1.90
   1   1  -9   12.00    2.50
  -1   1   9   15.70    2.30
   0  -1  -9  902.01   61.49
   0  -1   9  823.82   59.39
   0  -1   9  664.73   61.69
   0  -1  -9  776.42   58.99
   0  -1   9  725.13   57.99
   0  -1  -9  820.92   57.79
   0  -1  -9  682.63   58.99
   0  -1  -9  714.93   58.59
   0  -1   9  693.33   58.89
   0   1  -9  677.23   51.99
   0   1  -9  669.53   52.49
   0   1   9  697.33   52.19
   0   1   9  642.84   52.49
   0   1   9  629.64   51.79
   0   1  -9  633.84   50.69
   0   1   9  699.03   50.79
   1  -1   9  855.31   71.99
   1  -1   9  897.31   67.19
  -1  -1  -9  905.01   68.19
  -1  -1  -9  899.01   66.89
   1  -1   9  916.01   68.69
   1  -1   9  713.93   68.09
  -1  -1  -9  936.21   69.09
   1   1   9 1001.90   77.89
   1   1   9  949.40   72.49
   1   1   9  943.51   73.59
  -1   1  -9  969.30   74.09
   1   1   9  841.12   71.89
  -1   1  -9  937.91   73.19
  -2  -1  -9   12.10    3.10
   2  -1   9   11.70    1.80
   2  -1   9   11.50    3.10
  -2  -1  -9   17.00    2.30
  -2   1  -9    4.00    2.40
  -2   1  -9    7.20    1.90
   2   1   9    8.00    1.90
  -2   1  -9    6.60    0.60
   2   1   9    2.50    3.90
   2   1   9    5.10    0.80
  -3  -1  -9  170.18   14.60
  -3  -1  -9  162.18   15.40
   3  -1   9  180.68   16.30
   3  -1   9  165.98   13.20
   3  -1   9  161.08   15.10
   3  -1   9  137.79   18.50
   3   1   9  168.18   12.80
   3   1   9  163.88   15.20
  -3   1  -9  176.48   15.00
  -3   1  -9  160.28   15.70
  -3   1  -9  154.48   14.60
   3   1   9  136.19   18.70
   3   1   9  178.78   15.20
  -3   1  -9  163.58   12.60
   3   1   9  161.48   13.90
   4  -1   9  694.73   57.29
  -4  -1  -9  704.53   57.99
   4  -1   9  748.63   55.69
  -4  -1  -9  758.32   57.19
   4  -1   9  663.83   62.19
   4  -1   9  755.02   58.09
   4   1   9  778.52   58.79
  -4   1  -9  694.83   55.49
  -4   1  -9  719.63   57.79
   4   1   9  760.92   55.69
   4   1   9  692.23   63.79
  -4   1  -9  711.53   58.09
   4   1   9  657.33   57.99
  -4   1  -9  763.82   59.29
   4   1   9  763.12   57.09
   5  -1   9   43.40    4.10
  -5  -1  -9   41.90    4.80
   5  -1   9   45.70   10.10
  -5  -1  -9   49.50    5.80
   5  -1   9   43.10    7.10
   5  -1   9   45.40    5.20
  -5   1  -9   37.90    6.20
  -5   1  -9   43.50    5.30
   5   1   9   38.00    5.90
   5   1   9   41.00    6.20
   5   1   9   36.70   11.20
   5   1   9   39.20    5.30
   5   1   9   44.50    3.40
  -6  -1  -9   91.89    8.30
   6  -1   9   83.59   12.90
   6   1   9   92.89    9.80
  -6   1  -9   98.99   11.00
   6   1   9   85.99    9.00
  -6   1  -9   94.49    9.10
  -7  -1  -9   17.70    2.20
   7   1   9   16.50    2.40
  -8  -2   9   62.49    4.90
  -8   2   9   64.09    4.90
   8   2  -9   66.09    5.10
   8   2  -9   57.69    7.80
   7  -2  -9  105.29    9.90
  -7  -2   9   95.19    8.00
  -7  -2   9  106.59    9.80
   7   2  -9   91.09    9.00
   7   2  -9   91.09    7.10
   7   2  -9   89.79    8.70
  -7   2   9   84.69    8.80
  -7   2   9   76.09   11.90
  -7   2   9   89.99    8.50
   7   2  -9   85.79    8.90
   6  -2  -9  107.09   11.50
  -6  -2   9  115.39    7.90
   6  -2  -9   93.59   10.50
   6  -2  -9   75.89   12.00
   6   2  -9  134.39   13.70
  -6   2   9  151.78   13.80
  -6   2   9  131.89   17.70
   6   2  -9  147.19   13.40
   6   2  -9  171.28   16.70
   6   2  -9  159.38   12.10
  -6   2   9  167.38   14.50
   5  -2  -9  186.08   17.90
   5  -2  -9  241.48   19.20
  -5  -2   9  222.18   16.30
  -5  -2   9  183.68   19.20
  -5  -2   9  246.18   18.90
   5  -2  -9  186.18   18.30
   5   2  -9  237.98   19.60
  -5   2   9  209.28   20.20
   5   2  -9  227.68   20.10
  -5   2   9  253.37   18.20
  -5   2   9  243.88   19.10
   5   2  -9  238.68   18.40
   5   2  -9  262.77   20.80
  -5   2   9  206.08   24.20
  -5   2   9  243.88   20.10
  -4  -2   9   78.39    7.90
   4  -2  -9   84.59    8.20
   4  -2  -9   61.19    7.70
  -4  -2   9   65.59    8.90
  -4  -2   9   80.39    6.10
   4   2  -9   69.69    7.00
  -4   2   9   64.79    5.80
   4   2  -9   50.29    6.10
   4   2  -9   56.59    6.50
  -4   2   9   58.19    6.40
   4   2  -9   61.79    5.00
  -4   2   9   46.50    9.00
  -4   2   9   70.59    7.10
  -3  -2   9   29.60    4.30
  -3  -2   9   37.70    3.10
  -3  -2   9   35.10    2.70
   3   2  -9   55.19    4.60
  -3   2   9   67.29    9.30
  -3   2   9   57.99    6.00
  -3   2   9   52.39    5.40
   3   2  -9   65.69    5.90
  -3   2   9   47.10    4.50
   3   2  -9   65.89    6.40
  -2  -2   9  164.88   16.60
   2  -2  -9  170.88   15.10
  -2  -2   9  183.68   15.60
   2  -2  -9  161.88   15.20
  -2  -2   9  193.68   13.80
   2   2  -9  141.49   13.40
  -2   2   9  153.88   17.40
  -2   2   9  162.18   13.90
   2   2  -9  161.88   13.90
  -2   2   9  169.78   14.30
  -2   2   9  157.58   13.00
   2   2  -9  172.78   12.40
   2   2  -9  161.48   14.00
   1  -2  -9  633.74   44.00
  -1  -2   9  547.35   46.40
  -1  -2   9  547.55   44.30
   1  -2  -9  496.45   44.00
  -1  -2   9  566.54   42.50
   1  -2  -9  511.85   44.00
  -1   2   9  585.14   45.80
   1   2  -9  595.44   43.70
   1   2  -9  526.55   45.20
  -1   2   9  628.24   43.80
  -1   2   9  599.34   50.09
  -1   2   9  579.44   44.40
  -1   2   9  521.85   45.00
   1   2  -9  533.45   44.80
   0  -2   9  230.48   22.00
   0  -2  -9  217.98   18.40
   0  -2  -9  235.08   19.10
   0  -2   9  226.48   19.20
   0  -2  -9  235.58   19.40
   0  -2  -9  189.08   18.70
   0  -2   9  236.18   17.60
   0   2  -9  213.48   19.20
   0   2   9  232.88   18.70
   0   2  -9  236.48   20.00
   0   2   9  275.27   26.30
   0   2  -9  220.38   18.00
   0   2   9  251.37   18.10
   0   2   9  229.28   19.60
   0   2  -9  240.98   19.90
   0   2   9  219.78   19.70
  -1  -2  -9   33.80    4.50
  -1  -2  -9   24.20    3.20
   1  -2   9   31.60    2.90
   1  -2   9   27.70    3.90
  -1  -2  -9   21.30    3.20
  -1  -2  -9   31.00    4.80
   1   2   9   27.40    7.30
   1   2   9   27.30    3.90
  -1   2  -9   22.70    2.00
   1   2   9   24.50    2.10
   1   2   9   23.70    2.90
  -1   2  -9   28.80    3.80
   1   2   9   21.10    3.30
  -1   2  -9   24.60    3.50
  -1   2  -9   28.20    4.40
   2  -2   9  228.28   18.30
  -2  -2  -9  245.88   19.30
   2  -2   9  245.78   20.20
  -2  -2  -9  226.88   19.30
   2  -2   9  199.88   23.00
  -2   2  -9  294.27   24.20
   2   2   9  278.97   21.80
  -2   2  -9  281.37   23.00
  -2   2  -9  247.98   20.80
   2   2   9  275.87   23.10
   2   2   9  260.77   23.00
   2   2   9  259.17   28.50
   2   2   9  268.67   20.90
  -2   2  -9  273.47   23.00
   3  -2   9  257.87   19.60
   3  -2   9  244.28   20.90
   3  -2   9  246.88   25.30
  -3  -2  -9  223.98   20.60
  -3  -2  -9  265.47   21.40
   3   2   9  230.38   22.00
   3   2   9  266.97   30.90
  -3   2  -9  239.18   21.90
   3   2   9  269.77   22.50
   3   2   9  280.17   21.10
  -3   2  -9  264.77   22.10
  -3   2  -9  276.27   23.30
  -3   2  -9  236.48   19.70
   3   2   9  255.47   19.90
   4  -2   9  103.39   14.50
   4  -2   9  104.99    8.40
  -4  -2  -9  106.49   10.10
  -4  -2  -9   84.79    9.20
  -4   2  -9  116.09   11.80
   4   2   9  110.59   11.80
   4   2   9  132.79    9.80
  -4   2  -9  127.39   13.10
  -4   2  -9  117.09    9.60
   4   2   9  125.19   12.60
  -4   2  -9  136.59   12.30
   4   2   9  132.79   11.20
  -5  -2  -9   42.70    5.50
  -5  -2  -9   45.00    4.80
   5  -2   9   33.00    8.20
   5  -2   9   37.50    3.90
  -5   2  -9   52.79    6.10
   5   2   9   52.69    4.20
  -5   2  -9   46.40    6.80
   5   2   9   53.19    6.10
   5   2   9   48.00    5.80
  -5   2  -9   49.00    4.00
   5   2   9   48.70    6.60
  -6  -2  -9   53.39   10.60
   6  -2   9   60.99   10.40
   6  -2   9   69.79    5.40
  -6   2  -9   64.29    6.50
   6   2   9   53.59    7.50
  -6   2  -9   61.09    8.20
   6   2   9   60.79    4.80
   7   2   9   32.00    3.50
  -8  -3   9   12.40    1.10
  -8   3   9   12.60    1.10
   8   3  -9   14.80    1.30
  -8   3   9   12.60    1.70
   7  -3  -9   15.90    6.80
  -7  -3   9   10.50    1.00
  -7  -3   9   10.20    1.80
  -7   3   9    8.80    2.30
  -7   3   9   10.60    3.50
   7   3  -9    7.90    1.70
  -6  -3   9   40.00    3.30
   6  -3  -9   38.10    4.50
  -6  -3   9   41.90    4.80
  -6   3   9   47.40    5.20
  -6   3   9   44.60    5.20
   6   3  -9   28.90    6.70
  -6   3   9   35.80    9.80
   6   3  -9   44.40    3.60
   6   3  -9   43.60    5.20
  -6   3   9   37.40    3.30
   6   3  -9   46.70    5.40
   5  -3  -9   17.00    4.10
  -5  -3   9   17.80    1.70
  -5   3   9   25.80    4.00
   5   3  -9   24.00    3.80
   5   3  -9   22.00    3.30
  -5   3   9   22.10    3.60
  -5   3   9   19.40   11.60
  -5   3   9   15.90    4.20
  -5   3   9   20.90    2.00
   5   3  -9   18.00    2.40
  -4  -3   9   63.69    5.20
  -4  -3   9   64.29    5.50
   4  -3  -9   78.19    7.60
  -4  -3   9   60.79    7.20
  -4   3   9   64.99    6.90
  -4   3   9   64.59   10.90
  -4   3   9   50.49    6.70
  -4   3   9   62.39    6.10
  -4   3   9   58.19    5.00
   4   3  -9   66.49    5.10
   4   3  -9   71.49    6.80
   4   3  -9   69.99    6.50
  -3  -3   9  110.19   10.50
  -3  -3   9  106.59    8.00
  -3  -3   9  102.49    8.30
   3  -3  -9   90.39   10.00
   3   3  -9   79.99   11.00
  -3   3   9   97.89    9.50
   3   3  -9   95.19    7.30
  -3   3   9   97.29    7.30
  -3   3   9   87.89   15.20
  -3   3   9   88.39    8.20
   3   3  -9   89.79    8.60
  -3   3   9   93.19    9.10
   3   3  -9   98.59    9.20
   2  -3  -9  122.89   13.00
   2  -3  -9  130.29   16.30
  -2  -3   9  148.89   13.60
  -2  -3   9  151.48   11.50
   2  -3  -9  156.58   12.30
   2  -3  -9  144.59   12.80
  -2   3   9  179.58   15.50
  -2   3   9  149.29   19.40
  -2   3   9  178.98   13.10
   2   3  -9  159.08   14.60
   2   3  -9  160.68   14.90
  -2   3   9  164.08   15.30
   2   3  -9  189.68   13.00
   2   3  -9  162.68   14.50
   1  -3  -9  288.47   23.90
  -1  -3   9  307.07   22.80
   1  -3  -9  290.57   24.30
  -1  -3   9  265.27   22.70
  -1  -3   9  281.87   24.70
   1  -3  -9  275.47   24.20
   1  -3  -9  330.97   25.70
  -1   3   9  268.17   21.50
   1   3  -9  251.17   22.60
   1   3  -9  277.47   22.60
   1   3  -9  279.77   21.50
  -1   3   9  290.97   23.30
  -1   3   9  304.17   22.60
   1   3  -9  287.57   23.30
  -1   3   9  272.47   23.50
   0  -3   9  549.74   40.60
   0  -3  -9  504.15   42.00
   0  -3   9  502.95   42.80
   0  -3  -9  505.45   43.10
   0  -3   9  561.74   40.80
   0  -3  -9  537.25   41.90
   0  -3  -9  514.75   42.40
   0   3   9  551.14   44.90
   0   3   9  562.84   45.80
   0   3  -9  545.75   42.60
   0   3  -9  564.74   45.20
   0   3  -9  519.45   45.80
   0   3  -9  598.34   45.80
   0   3   9  553.54   42.70
   1  -3   9  212.28   17.80
  -1  -3  -9  239.48   19.40
  -1  -3  -9  228.88   19.00
  -1  -3  -9  233.78   19.80
  -1  -3  -9  244.08   19.80
   1  -3   9  241.18   18.10
   1  -3   9  189.68   19.50
  -1   3  -9  261.17   20.20
   1   3   9  215.18   19.80
  -1   3  -9  243.08   21.10
  -1   3  -9  217.88   19.80
  -1   3  -9  228.88   17.90
   1   3   9  235.38   18.10
   1   3   9  248.38   20.20
   1   3   9  224.38   18.70
  -2  -3  -9    9.40    0.80
   2  -3   9    7.20    1.90
  -2  -3  -9    8.80    2.30
   2  -3   9    3.30    4.20
  -2  -3  -9    6.60    2.70
   2  -3   9    8.30    2.40
  -2   3  -9   17.30    1.40
   2   3   9   13.10    1.60
   2   3   9   11.20    3.40
   2   3   9   19.60    3.10
   2   3   9   13.70    2.50
  -2   3  -9   17.70    3.00
  -3  -3  -9  107.29   11.50
   3  -3   9  105.89   14.20
  -3  -3  -9  125.99   10.60
   3  -3   9  123.59    9.80
  -3  -3  -9  116.39   11.00
   3   3   9  106.49   10.60
   3   3   9  103.79    8.10
  -3   3  -9   90.89    7.80
  -3   3  -9  110.89   10.70
   3   3   9  105.59    9.30
  -3   3  -9   96.19   10.00
   3   3   9   93.19    9.90
  -3   3  -9  109.69   11.30
   4  -3   9  136.69   10.80
  -4  -3  -9  122.69   12.30
   4   3   9  170.18   14.20
  -4   3  -9  162.18   14.10
  -4   3  -9  130.99   13.90
   4   3   9  136.09   14.20
   4   3   9  148.69   13.10
   4   3   9  160.18   11.90
  -4   3  -9  160.48   11.70
  -4   3  -9  136.39   14.70
  -5  -3  -9  107.39   10.20
  -5  -3  -9   79.39    9.30
   5   3   9   72.79    8.90
  -5   3  -9   76.09   11.20
  -5   3  -9   92.19    8.80
  -5   3  -9   87.59    6.70
   5   3   9   90.39    8.60
  -5   3  -9   80.59    9.40
   5   3   9   93.09    6.90
   6  -3   9    1.30    1.00
   6   3   9    2.70    0.50
  -6   3  -9    3.70    1.20
   6   3   9    3.60    1.10
  -7  -4   9   39.40    3.80
  -7   4   9   38.30    4.10
   7   4  -9   30.00    2.80
  -6  -4   9   20.80    2.70
  -6  -4   9   17.90    1.50
   6  -4  -9   15.60    2.30
  -6   4   9   17.70    3.70
  -6   4   9   25.80    3.30
   6   4  -9   20.90    2.00
  -6   4   9   20.60    1.80
  -5  -4   9   69.49    6.80
  -5  -4   9   63.19    4.90
   5  -4  -9   51.69    6.20
   5  -4  -9   62.29    9.30
   5   4  -9   44.30    5.70
  -5   4   9   55.29    4.00
   5   4  -9   46.20    4.20
  -5   4   9   57.89    6.00
  -5   4   9   44.60    5.30
  -5   4   9   49.90    6.50
   4  -4  -9  237.28   22.40
  -4  -4   9  281.47   21.60
  -4  -4   9  235.18   18.90
   4  -4  -9  217.78   20.70
  -4  -4   9  254.37   19.10
  -4   4   9  227.68   19.20
  -4   4   9  254.07   19.90
  -4   4   9  238.08   17.30
  -4   4   9  234.18   18.30
   4   4  -9  178.88   18.20
   4   4  -9  208.28   17.40
   3  -4  -9   24.90    5.30
  -3  -4   9   26.70    2.80
  -3  -4   9   29.00    4.80
  -3   4   9   37.00    4.90
  -3   4   9   35.30    3.00
   3   4  -9   36.30    3.00
  -3   4   9   30.50    6.40
   2  -4  -9  143.99   14.80
  -2  -4   9  162.88   13.10
   2  -4  -9  161.18   16.20
   2  -4  -9  185.58   14.30
  -2  -4   9  168.08   15.30
  -2   4   9  149.19   14.20
  -2   4   9  152.68   12.90
  -2   4   9  153.38   13.80
  -2   4   9  162.58   12.00
  -1  -4   9   77.29    6.90
   1  -4  -9   83.89    8.70
   1  -4  -9   80.49    7.70
   1  -4  -9   88.69    9.80
   1  -4  -9   78.19    9.30
  -1  -4   9   87.49    9.10
  -1  -4   9   88.69    7.10
   1   4  -9   76.69    6.00
   1   4  -9   77.39    7.70
  -1   4   9   78.49    6.20
  -1   4   9   79.69    8.30
  -1   4   9   76.19    8.00
  -1   4   9   75.09    7.10
   0  -4  -9  441.96   35.60
   0  -4   9  428.16   35.60
   0  -4  -9  480.15   34.80
   0  -4   9  432.56   33.40
   0  -4  -9  388.16   34.50
   0  -4   9  425.06   33.20
   0  -4  -9  404.36   35.10
   0   4   9  466.35   34.90
   0   4  -9  480.05   34.80
   0   4  -9  380.06   37.00
   0   4   9  476.75   37.20
   0   4  -9  468.45   36.70
   0   4   9  465.85   35.70
   0   4   9  439.16   36.70
  -1  -4  -9  189.98   17.10
   1  -4   9  188.98   17.90
  -1  -4  -9  241.08   18.80
   1  -4   9  179.08   16.40
  -1  -4  -9  240.38   19.10
   1   4   9  228.98   19.70
   1   4   9  233.38   20.50
   1   4   9  232.48   18.50
  -1   4  -9  230.18   19.40
  -1   4  -9  241.28   20.20
  -1   4  -9  227.78   17.50
  -1   4  -9  195.38   22.90
  -2  -4  -9    3.50    1.80
  -2  -4  -9    3.80    2.50
  -2  -4  -9    2.20    1.40
   2   4   9    7.40    0.90
  -2   4  -9    7.70    2.60
   2   4   9    5.60    1.70
  -2   4  -9    5.80    1.70
   2   4   9   11.40    3.40
  -2   4  -9    5.70    0.60
  -2   4  -9    9.60    3.20
  -3  -4  -9   87.09    9.70
  -3  -4  -9   96.79    8.80
  -3  -4  -9   89.99    8.50
   3  -4   9   82.49    7.60
  -3   4  -9   73.09    9.10
  -3   4  -9   81.19    5.90
   3   4   9   72.09    8.40
   3   4   9   77.29    7.60
   3   4   9   74.19    7.10
  -3   4  -9   68.29    7.50
   3   4   9   76.79    6.00
  -3   4  -9   72.99    8.10
  -4  -4  -9  126.89   14.30
   4  -4   9  136.29   11.80
  -4  -4  -9  159.98   13.40
  -4   4  -9  118.49   13.50
  -4   4  -9  113.99   13.40
   4   4   9  141.89   12.80
  -4   4  -9  153.78   12.90
   4   4   9  149.99   11.10
  -4   4  -9  161.18   11.00
   4   4   9  146.29   12.60
  -5  -4  -9   14.70    2.00
   5   4   9    8.40    0.90
  -5   4  -9    8.70    1.70
  -5   4  -9    8.40    0.80
   5   4   9    9.00    1.70
  -5  -5   9   25.70    2.90
   5  -5  -9   20.70    2.60
  -5   5   9   23.30    2.90
  -5   5   9   21.40    1.80
   4  -5  -9   83.49    8.40
   4  -5  -9   93.49   12.40
  -4  -5   9  104.49    8.90
  -4   5   9  107.89    9.60
  -4   5   9   80.89   10.80
  -4   5   9  114.09    8.00
   3  -5  -9   38.40    5.20
  -3  -5   9   50.39    4.40
   3  -5  -9   56.19    9.70
  -3  -5   9   46.30    5.30
  -3   5   9   42.90    4.40
  -3   5   9   38.30    5.80
  -3   5   9   45.30    3.40
   2  -5  -9   99.79    8.60
   2  -5  -9  111.69   11.00
  -2  -5   9  103.29    8.40
  -2   5   9   99.49    8.40
  -2   5   9  100.39    7.50
  -2   5   9   91.09    9.20
  -2   5   9   90.89    9.10
  -1  -5   9   94.09    9.90
   1  -5  -9  114.69    9.20
   1  -5  -9  113.39   11.20
  -1  -5   9  111.89    8.60
   1  -5  -9   96.09    9.60
  -1   5   9  136.19   10.20
  -1   5   9  136.89   11.10
  -1   5   9  124.79   12.00
   1   5  -9  128.29   10.10
  -1   5   9  128.29   12.10
   0  -5  -9   73.19    7.60
   0  -5   9   71.79    5.90
   0  -5  -9   64.69    6.50
   0   5   9   79.19    5.40
   0   5   9   53.89    8.10
   0   5  -9   55.19    5.30
   0   5   9   75.99    6.10
  -1  -5  -9   53.69    5.30
  -1  -5  -9   47.70    5.80
  -1   5  -9   25.40    5.70
   1   5   9   30.50    3.90
   1   5   9   32.00    2.60
   1   5   9   30.30    3.50
  -1   5  -9   34.10    2.60
   2  -5   9   39.50    4.00
  -2  -5  -9   50.19   11.20
  -2  -5  -9   44.90    5.70
  -2  -5  -9   47.50    4.60
   2   5   9   37.80    4.50
  -2   5  -9   32.60    6.80
   2   5   9   42.60    3.30
  -2   5  -9   42.70    3.20
   3  -5   9    5.20    1.20
  -3  -5  -9    5.80    1.20
  -3   5  -9    7.50    0.70
   3   5   9    7.00    0.80
  -2  -6   9   12.40    1.20
   2  -6  -9   12.60    1.60
  -2   6   9   14.20    1.20
  -1  -6   9   36.10    3.00
  -1   6   9   35.60    2.80
   0  -6   9    2.90    0.60
   0   6   9    5.00    0.60
   8   0 -10   77.89    9.80
  -8   0  10   88.09    6.60
  -7   0  10   97.29    7.10
   7   0 -10   87.19    9.40
   7   0 -10   89.99   11.30
   7   0 -10   85.89    7.20
   6   0 -10    1.20    2.20
   6   0 -10    0.10    1.60
   6   0 -10    0.20    0.50
   6   0 -10    0.50    0.90
  -6   0  10   -0.40    2.70
   5   0 -10  108.59   10.80
   5   0 -10  112.29   11.00
  -5   0  10  102.69   10.00
  -5   0  10  114.19   10.90
   5   0 -10  114.09    8.90
  -5   0  10  100.79   13.10
  -5   0  10  120.39   10.40
   5   0 -10  110.49   10.60
  -4   0  10  178.88   15.50
  -4   0  10  173.48   15.80
   4   0 -10  203.38   14.50
   4   0 -10  198.38   15.80
  -4   0  10  179.78   18.70
  -4   0  10  164.08   15.70
   4   0 -10  198.38   16.50
   3   0 -10  132.29   12.10
  -3   0  10  131.59   14.60
  -3   0  10  126.49   11.70
  -3   0  10  132.19   11.50
   3   0 -10  155.88   11.70
  -3   0  10  115.99   11.60
   3   0 -10  152.48   10.40
   3   0 -10  114.99   12.00
   2   0 -10    3.60    1.60
  -2   0  10    1.70    1.10
  -2   0  10    2.00    1.00
   2   0 -10    3.00    0.60
   2   0 -10    2.70    1.00
   1   0 -10   37.50    4.60
   1   0 -10   37.30    4.80
  -1   0  10   41.90    4.70
   1   0 -10   45.50    3.50
   1   0 -10   45.10    4.80
  -1   0  10   41.00    7.40
  -1   0  10   43.50    4.60
   0   0 -10  142.29   13.20
   0   0  10  148.89   11.30
   0   0 -10  133.79   12.50
   0   0 -10  138.49   12.60
   0   0  10  148.79   12.80
   0   0 -10  168.68   11.40
   0   0  10  120.59   15.40
   0   0  10  161.68   13.00
   0   0  10  154.78   12.30
  -1   0 -10    5.00    1.90
   1   0  10    1.60    0.40
  -1   0 -10    1.90    1.70
   1   0  10    2.20    1.60
   1   0  10    1.40    0.90
   1   0  10    1.10    1.60
  -1   0 -10    1.60    1.20
   1   0  10    5.20    3.80
  -2   0 -10  343.87   30.00
  -2   0 -10  379.86   31.40
   2   0  10  362.26   35.50
  -2   0 -10  387.06   28.40
   2   0  10  379.86   30.80
  -2   0 -10  362.76   30.50
   2   0  10  376.06   30.50
   2   0  10  364.96   28.40
  -3   0 -10   23.50    4.80
   3   0  10   22.30    4.70
  -3   0 -10   36.60    4.40
  -3   0 -10   30.40    2.50
   3   0  10   27.30    2.50
  -4   0 -10  182.68   17.50
  -4   0 -10  208.68   18.90
   4   0  10  203.18   23.10
   4   0  10  165.38   17.30
   4   0  10  221.68   18.80
  -4   0 -10  227.98   17.60
   5   0  10    1.10    6.50
   5   0  10    2.40    2.60
  -5   0 -10    1.00    3.30
  -6   0 -10  178.08   14.50
   6   0  10  169.28   14.90
  -7   0 -10    2.00    0.70
  -9   1  10   16.50    1.30
   8  -1 -10    4.40    7.00
   8   1 -10   -8.80    7.50
   8   1 -10    3.20    3.10
   8   1 -10    1.60    0.50
   8   1 -10    0.60    1.00
  -7  -1  10   67.19    5.30
  -7  -1  10   53.29    8.30
   7  -1 -10   76.59    7.50
   7  -1 -10   65.39    7.70
   7   1 -10   76.59    8.80
  -7   1  10   94.79    8.40
   7   1 -10   79.59    6.70
   7   1 -10   74.89    8.50
  -6  -1  10  111.19   13.30
  -6  -1  10  118.89    9.20
  -6  -1  10  123.29   10.80
   6  -1 -10  126.89   11.90
   6  -1 -10  106.19    9.30
   6  -1 -10  125.19   11.80
   6   1 -10  121.29    9.40
   6   1 -10  118.89   11.00
  -6   1  10  114.59   10.80
  -6   1  10  123.29   15.10
  -6   1  10  117.19   11.00
   6   1 -10  115.59   11.50
   6   1 -10  112.39   11.30
   5  -1 -10   55.99    6.50
  -5  -1  10   52.69    8.10
   5  -1 -10   41.90    5.90
   5  -1 -10   60.69    8.80
  -5  -1  10   49.00    5.60
  -5  -1  10   50.49    3.90
   5  -1 -10   47.90    4.10
   5   1 -10   44.50    6.10
   5   1 -10   55.69    6.40
   5   1 -10   56.89    6.00
  -5   1  10   45.30    5.70
   5   1 -10   58.19    4.50
  -5   1  10   58.49    6.00
  -5   1  10   57.69    9.50
  -4  -1  10  417.36   33.70
   4  -1 -10  360.86   33.70
  -4  -1  10  423.76   36.40
   4  -1 -10  424.26   31.70
   4  -1 -10  406.76   32.90
  -4  -1  10  421.56   31.40
   4  -1 -10  422.06   33.80
  -4   1  10  469.05   36.40
   4   1 -10  471.35   34.90
   4   1 -10  425.96   37.10
   4   1 -10  457.95   36.80
  -4   1  10  432.06   34.70
  -4   1  10  466.25   37.30
   4   1 -10  479.75   36.20
  -4   1  10  424.76   39.90
  -3  -1  10  194.08   14.30
  -3  -1  10  192.78   14.10
  -3  -1  10  188.18   18.40
   3  -1 -10  159.48   16.00
   3  -1 -10  197.08   14.30
   3  -1 -10  187.98   15.50
   3  -1 -10  179.28   16.10
  -3  -1  10  169.78   15.80
  -3   1  10  181.48   16.30
   3   1 -10  212.08   14.70
  -3   1  10  179.68   15.80
  -3   1  10  195.38   14.50
  -3   1  10  190.28   16.10
   3   1 -10  200.58   15.90
   3   1 -10  197.18   16.50
  -3   1  10  185.08   19.30
   3   1 -10  155.98   16.00
   2  -1 -10  422.26   39.40
  -2  -1  10  441.66   42.10
  -2  -1  10  515.95   39.90
   2  -1 -10  515.85   38.00
   2  -1 -10  522.95   40.20
  -2  -1  10  580.14   38.10
   2  -1 -10  459.35   39.00
   2   1 -10  416.66   30.70
  -2   1  10  443.86   30.60
  -2   1  10  441.06   32.70
  -2   1  10  370.66   35.60
   2   1 -10  340.37   31.60
   2   1 -10  379.06   32.40
   2   1 -10  415.26   32.30
  -2   1  10  381.06   32.00
   1  -1 -10   44.80    3.50
   1  -1 -10   43.20    5.10
  -1  -1  10   44.20    3.60
  -1  -1  10   33.50    4.20
  -1  -1  10   45.40    5.20
  -1   1  10   43.30    8.00
   1   1 -10   41.70    4.20
  -1   1  10   33.70    4.10
   1   1 -10   36.30    4.50
  -1   1  10   38.30    3.60
  -1   1  10   34.80    2.80
  -1   1  10   32.10    4.10
   1   1 -10   29.50    3.80
   0  -1 -10  256.77   21.80
   0  -1  10  273.67   21.10
   0  -1 -10  272.27   22.50
   0  -1  10  256.57   25.60
   0  -1 -10  292.97   22.60
   0  -1 -10  285.17   23.00
   0  -1  10  306.87   22.80
   0  -1 -10  228.58   22.20
   0  -1 -10  280.57   21.00
   0   1 -10  242.38   20.00
   0   1  10  238.38   20.20
   0   1  10  270.57   25.20
   0   1 -10  232.48   20.60
   0   1  10  216.38   20.20
   0   1 -10  238.08   18.60
   0   1  10  252.97   18.70
   0   1 -10  231.68   20.40
   0   1  10  260.37   19.40
   1  -1  10    5.00    2.20
  -1  -1 -10    3.00    2.00
   1  -1  10    5.40    4.10
  -1  -1 -10    6.10    3.30
  -1   1 -10    2.20    1.40
   1   1  10    2.00    1.10
  -1   1 -10    1.80    1.60
   1   1  10    1.00    0.40
  -1   1 -10    1.20    0.30
   1   1  10    3.60    3.60
   1   1  10    1.70    1.50
   1   1  10    1.50    1.00
  -2  -1 -10   25.60    4.70
   2  -1  10   27.50    3.50
  -2  -1 -10   23.90    3.20
   2  -1  10   28.60    2.80
   2  -1  10   25.80    4.50
   2   1  10   37.50    4.30
   2   1  10   34.40    5.10
  -2   1 -10   34.80    4.60
  -2   1 -10   37.60    5.70
   2   1  10   35.60    3.20
   2   1  10   34.20    4.50
  -2   1 -10   33.60    2.80
  -2   1 -10   37.50    5.10
   2   1  10   34.80    8.80
   3  -1  10  166.18   15.60
   3  -1  10  193.68   21.30
   3  -1  10  187.78   15.00
   3  -1  10  165.08   17.40
  -3  -1 -10  194.78   17.20
   3   1  10  166.38   17.00
   3   1  10  203.78   16.30
  -3   1 -10  205.58   18.40
  -3   1 -10  214.28   17.50
   3   1  10  216.38   17.90
  -3   1 -10  171.68   17.00
   3   1  10  198.08   15.00
  -3   1 -10  180.68   14.90
  -4  -1 -10  242.98   19.00
  -4  -1 -10  195.78   18.10
  -4  -1 -10  181.48   18.00
   4  -1  10  248.68   17.70
   4  -1  10  220.18   24.10
   4  -1  10  224.68   18.80
   4   1  10  250.97   18.10
  -4   1 -10  248.58   21.80
   4   1  10  234.18   19.60
   4   1  10  228.48   20.40
   4   1  10  242.58   21.10
  -4   1 -10  215.98   17.90
   4   1  10  219.58   26.00
  -4   1 -10  230.38   20.30
  -5  -1 -10   33.50    3.90
   5  -1  10   32.00    4.00
   5   1  10   29.40    2.50
   5   1  10   32.20    4.30
  -5   1 -10   23.30    5.10
   5   1  10   26.00    4.90
  -5   1 -10   30.90    4.20
   5   1  10   20.80   11.50
  -6  -1 -10   25.70    4.10
   6  -1  10   16.20    7.40
  -6   1 -10   14.20    2.40
   6   1  10   15.20    2.50
   6   1  10   14.50    4.70
  -8  -2  10    8.70    0.80
   8   2 -10   15.70    1.50
   8   2 -10   16.80    2.50
  -8   2  10   13.20    1.30
  -8   2  10   12.30    7.80
  -7  -2  10   63.79    5.40
   7  -2 -10   73.49    8.10
  -7   2  10   83.29    8.40
   7   2 -10   69.59    7.70
   7   2 -10   59.99    7.50
   7   2 -10   67.09    5.90
  -7   2  10   79.19    9.10
  -6  -2  10   76.09    7.40
   6  -2 -10   77.99    7.80
  -6  -2  10   64.89    5.70
   6   2 -10   48.90    6.10
   6   2 -10   46.30    6.40
   6   2 -10   56.89    4.70
  -6   2  10   65.29    6.40
  -6   2  10   54.89    6.20
   5  -2 -10  240.18   19.90
  -5  -2  10  212.18   20.40
  -5  -2  10  236.78   19.60
   5  -2 -10  205.48   19.40
  -5  -2  10  224.28   17.30
   5   2 -10  234.38   20.60
  -5   2  10  235.68   18.10
  -5   2  10  241.78   20.40
  -5   2  10  202.18   23.60
   5   2 -10  235.38   19.60
  -5   2  10  240.78   20.00
   5   2 -10  248.88   18.40
   5   2 -10  241.68   20.40
  -4  -2  10    4.10    0.90
   4  -2 -10    1.50    3.00
  -4  -2  10    4.40    2.10
  -4  -2  10    4.00    0.50
  -4  -2  10    1.50    2.60
  -4   2  10    1.30    2.70
   4   2 -10    1.60    0.50
  -4   2  10    1.30    1.50
   4   2 -10    0.00    1.40
  -4   2  10    2.20    0.40
   4   2 -10    0.60    1.40
   3  -2 -10   76.59    8.40
  -3  -2  10   73.69    9.90
  -3  -2  10   92.59    6.60
   3  -2 -10   84.59    8.60
  -3  -2  10   89.99    8.80
  -3   2  10   90.59    7.70
   3   2 -10   81.39    8.50
   3   2 -10   75.99    8.10
  -3   2  10   75.19   11.40
   3   2 -10   94.79    6.90
  -3   2  10   84.39    8.50
  -3   2  10   93.89    8.90
  -3   2  10   93.69    6.80
   2  -2 -10  133.29   12.90
  -2  -2  10  127.49   14.50
   2  -2 -10  150.58   13.10
  -2  -2  10  158.38   11.40
  -2  -2  10  147.39   13.50
  -2   2  10  155.08   13.60
   2   2 -10  163.58   13.90
   2   2 -10  145.29   13.30
  -2   2  10  163.98   14.20
  -2   2  10  170.68   12.00
   2   2 -10  137.79   13.10
  -2   2  10  137.69   17.00
  -2   2  10  157.38   12.70
  -1  -2  10  370.66   28.20
   1  -2 -10  353.66   30.00
   1  -2 -10  375.06   29.10
   1  -2 -10  355.56   30.10
   1  -2 -10  356.36   29.70
  -1  -2  10  372.16   30.20
  -1  -2  10  363.56   32.50
   1   2 -10  343.17   28.90
  -1   2  10  358.46   29.80
   1   2 -10  322.07   29.00
  -1   2  10  376.76   27.80
  -1   2  10  343.07   29.20
  -1   2  10  363.96   28.40
  -1   2  10  407.56   35.10
   1   2 -10  394.26   27.70
   1   2 -10  348.97   29.60
   0  -2  10   46.60    4.70
   0  -2 -10   45.60    6.30
   0  -2 -10   63.49    6.20
   0  -2  10   57.99    6.40
   0   2 -10   63.29    6.50
   0   2  10   66.39    6.80
   0   2  10   61.29    5.60
   0   2 -10   67.99    4.70
   0   2  10   58.39    4.80
   0   2  10   55.79    6.30
   0   2 -10   47.50    6.10
   0   2 -10   47.00    6.50
   1  -2  10  130.99   10.90
   1  -2  10   88.09   13.20
  -1  -2 -10   97.09   11.20
   1  -2  10  108.09    9.00
  -1  -2 -10  115.59   10.20
   1   2  10  122.09    9.40
   1   2  10   98.59   15.50
  -1   2 -10  127.49    9.30
   1   2  10  123.49   10.30
  -1   2 -10  130.19   11.50
   1   2  10  122.49   11.30
   1   2  10  121.29   11.40
  -1   2 -10  112.39   12.00
  -1   2 -10  111.69   11.20
  -2  -2 -10  372.86   27.00
  -2  -2 -10  306.77   26.80
   2  -2  10  351.66   27.50
   2  -2  10  281.67   25.70
   2   2  10  311.77   25.10
  -2   2 -10  282.57   27.10
  -2   2 -10  351.86   24.00
  -2   2 -10  341.77   26.60
  -2   2 -10  267.37   25.90
   2   2  10  366.46   26.80
   2   2  10  318.97   24.20
   2   2  10  301.97   26.50
   2   2  10  259.27   31.30
  -3  -2 -10  474.75   35.90
   3  -2  10  461.65   36.00
   3  -2  10  414.66   34.50
  -3  -2 -10  422.76   36.20
  -3   2 -10  492.85   38.90
  -3   2 -10  437.36   38.70
   3   2  10  488.15   36.50
   3   2  10  491.85   39.00
  -3   2 -10  467.65   40.10
   3   2  10  455.55   37.60
   3   2  10  461.65   39.20
  -3   2 -10  498.85   36.40
   4  -2  10   49.70    4.50
  -4  -2 -10   48.40    6.20
  -4   2 -10   38.60    6.10
  -4   2 -10   35.70    6.20
  -4   2 -10   54.89    6.00
  -4   2 -10   50.99    3.70
   4   2  10   48.40    3.80
   4   2  10   38.80    5.30
   4   2  10   40.80    6.20
   5  -2  10  231.28   18.80
  -5  -2 -10  239.28   20.10
  -5   2 -10  223.58   21.70
   5   2  10  250.77   18.80
  -5   2 -10  258.17   20.90
   5   2  10  216.78   21.20
   5   2  10  256.27   20.90
  -6  -2 -10   65.29    6.80
  -6   2 -10   72.29    7.30
   6   2  10   78.39    7.60
   7  -3 -10   -2.20    4.50
  -7   3  10    7.10    3.90
  -7   3  10    3.90    1.20
   7   3 -10    5.40    0.80
   7   3 -10    6.30    3.00
   7   3 -10    4.30    1.70
  -6  -3  10   34.20    2.70
   6  -3 -10   31.50    4.40
  -6  -3  10   34.30    4.10
  -6   3  10   24.20    3.50
  -6   3  10   24.40    9.60
   6   3 -10   25.70    2.30
  -6   3  10   26.10    4.20
   6   3 -10   25.20    3.70
   6   3 -10   19.60    5.00
  -5  -3  10   29.50    2.40
   5  -3 -10   24.60    4.00
  -5  -3  10   32.20    4.30
  -5   3  10   13.30    7.20
   5   3 -10   20.50    3.90
   5   3 -10   17.80    3.00
  -5   3  10   18.50    3.10
   5   3 -10   18.50    1.80
  -5   3  10   16.50    3.20
  -5   3  10   17.40    1.50
  -5   3  10   15.40    3.60
   5   3 -10   16.60    4.00
  -4  -3  10   62.69    5.20
  -4  -3  10   61.19    4.90
  -4  -3  10   64.29    7.20
  -4   3  10   88.89    6.50
  -4   3  10   62.59   12.50
   4   3 -10   79.59    6.60
  -4   3  10   79.39    8.40
  -4   3  10   88.59    7.50
  -4   3  10   92.69    8.80
   4   3 -10   70.69    8.10
   4   3 -10   74.09    8.00
   4   3 -10   91.39    8.50
   3  -3 -10  345.97   33.50
   3  -3 -10  442.86   34.80
  -3  -3  10  429.16   34.20
  -3  -3  10  427.56   31.80
   3   3 -10  401.86   32.20
  -3   3  10  395.16   32.90
  -3   3  10  415.66   30.50
   3   3 -10  416.76   30.60
  -3   3  10  435.46   32.70
   3   3 -10  411.26   31.90
  -3   3  10  380.46   37.90
   3   3 -10  331.37   32.30
  -3   3  10  390.26   31.30
   2  -3 -10   75.79    8.80
  -2  -3  10   81.79    6.10
  -2  -3  10   75.49    8.10
   2  -3 -10   58.29    7.50
   2  -3 -10   63.59    8.00
  -2   3  10   99.79    9.80
  -2   3  10   95.79    9.40
   2   3 -10   92.49    9.00
  -2   3  10  102.09    7.60
   2   3 -10   96.89    9.10
  -2   3  10   93.59   15.90
   2   3 -10   91.39    9.30
  -2   3  10   94.19    8.40
   1  -3 -10  330.67   30.30
   1  -3 -10  401.16   31.50
   1  -3 -10  354.26   30.40
   1  -3 -10  365.16   29.70
  -1  -3  10  399.56   28.80
   1   3 -10  460.35   36.40
   1   3 -10  441.86   34.10
   1   3 -10  385.56   35.40
  -1   3  10  461.55   35.00
  -1   3  10  460.15   34.20
  -1   3  10  409.66   36.20
   1   3 -10  482.85   35.70
  -1   3  10  464.75   36.10
   0  -3 -10  175.68   16.70
   0  -3 -10  188.68   15.90
   0  -3 -10  184.08   16.30
   0  -3  10  186.18   17.10
   0  -3  10  198.38   15.00
   0  -3 -10  192.78   17.30
   0   3  10  241.68   20.10
   0   3 -10  238.88   18.00
   0   3 -10  235.68   20.90
   0   3  10  238.18   18.90
   0   3 -10  233.98   20.10
   0   3  10  236.28   18.10
   0   3 -10  238.68   19.90
   0   3  10  213.78   20.00
  -1  -3 -10   86.19    9.10
   1  -3  10   96.19    8.40
   1  -3  10  102.89   10.30
  -1  -3 -10  103.19   10.20
  -1  -3 -10  112.29    9.70
  -1  -3 -10  102.19   10.30
  -1   3 -10  105.79   11.10
   1   3  10   99.89   10.30
  -1   3 -10  106.09   10.10
   1   3  10  103.99    9.10
   1   3  10   99.29   10.00
  -1   3 -10   99.39    8.00
   1   3  10  110.39    8.20
  -1   3 -10  105.39   10.40
   2  -3  10  662.03   55.99
  -2  -3 -10  697.33   55.69
   2  -3  10  693.23   54.29
  -2  -3 -10  751.72   56.39
  -2  -3 -10  713.83   55.39
   2   3  10  744.63   55.29
   2   3  10  734.13   57.99
  -2   3 -10  718.13   58.69
  -2   3 -10  686.73   55.19
  -2   3 -10  713.93   57.49
   2   3  10  757.22   56.39
   2   3  10  683.33   57.29
  -2   3 -10  739.43   57.59
   3  -3  10   61.99    5.30
  -3  -3 -10   55.29    6.20
  -3  -3 -10   55.19    6.00
   3  -3  10   52.49    9.50
  -3  -3 -10   60.59    7.20
   3   3  10   65.29    7.70
   3   3  10   55.09    6.60
  -3   3 -10   68.49    7.70
  -3   3 -10   66.29    8.20
   3   3  10   63.79    5.00
  -3   3 -10   57.59    6.70
   3   3  10   64.59    6.30
  -3   3 -10   59.29    4.80
  -4  -3 -10   15.70    2.70
   4  -3  10   15.10    6.60
   4  -3  10   17.80    2.30
  -4  -3 -10   16.10    6.10
  -4   3 -10   16.90    1.50
  -4   3 -10   21.40    5.00
  -4   3 -10   23.50    6.80
  -4   3 -10   17.40    3.00
   4   3  10   15.20    2.80
   4   3  10   15.30    3.30
   4   3  10   18.60    1.70
  -5  -3 -10    6.80    1.60
   5  -3  10    7.50    1.30
  -5  -3 -10   13.90    5.70
   5   3  10    8.60    1.80
  -5   3 -10    9.50    0.80
   5   3  10    1.20    4.00
  -5   3 -10    8.90    1.90
   5   3  10    5.10    3.30
   5   3  10    8.30    0.90
  -5   3 -10    8.60    4.00
   6  -4 -10   25.70    2.90
   6   4 -10   27.50    2.30
  -6   4  10   21.60    4.70
   5  -4 -10   19.10    4.80
   5  -4 -10   14.30    2.70
  -5   4  10   22.90    3.70
   5   4 -10   19.10    4.50
  -5   4  10   22.00    3.80
  -5   4  10   21.40    4.70
  -5   4  10   21.50    1.80
   5   4 -10   19.50    1.90
  -4  -4  10   49.90    5.90
   4  -4 -10   43.30    5.70
  -4  -4  10   50.49    4.10
   4  -4 -10   50.59    7.60
  -4   4  10   44.10    5.60
  -4   4  10   48.00    5.70
   4   4 -10   48.60    4.10
   4   4 -10   56.59    5.90
  -4   4  10   59.59    5.90
  -4   4  10   45.30    3.90
  -3  -4  10   91.09    9.40
   3  -4 -10   88.39   10.40
  -3  -4  10   85.49    7.20
  -3   4  10   80.29    7.30
   3   4 -10   82.49    6.50
   3   4 -10   70.29    7.60
  -3   4  10   83.29    8.30
  -3   4  10   84.19    8.60
  -3   4  10   86.19    6.40
   2  -4 -10  163.48   17.20
  -2  -4  10  208.18   15.60
   2  -4 -10  226.88   19.80
   2  -4 -10  197.68   16.80
  -2  -4  10  198.38   17.70
  -2   4  10  231.98   17.20
  -2   4  10  220.28   19.50
  -2   4  10  221.48   18.20
  -2   4  10  225.28   19.10
   2   4 -10  218.18   17.20
   2   4 -10  218.78   18.60
  -1  -4  10   74.59    6.20
  -1  -4  10   66.89    7.90
   1  -4 -10   74.89    6.70
   1  -4 -10   65.89    7.60
  -1   4  10   67.89    7.60
  -1   4  10   71.29    9.00
   1   4 -10   74.79    5.60
  -1   4  10   73.29    5.70
   0  -4  10  166.88   13.20
   0  -4  10  148.29   15.00
   0  -4 -10  157.58   14.30
   0  -4 -10  172.68   15.50
   0  -4 -10  151.98   15.10
   0  -4 -10  186.68   14.30
   0   4  10  186.98   14.80
   0   4 -10  183.58   13.70
   0   4  10  181.68   13.80
   0   4  10  184.18   16.00
   0   4 -10  149.59   16.10
   0   4 -10  189.28   16.20
   0   4  10  173.88   15.90
   0   4 -10  174.88   15.10
  -1  -4 -10   41.20    5.90
  -1  -4 -10   45.30    5.70
  -1  -4 -10   44.80    4.80
   1  -4  10   42.70    4.00
  -1  -4 -10   41.00    4.40
   1  -4  10   36.80    5.00
   1   4  10   46.00    6.00
   1   4  10   45.20    5.40
  -1   4 -10   54.59    6.60
  -1   4 -10   49.40    3.80
  -1   4 -10   46.00    5.40
   1   4  10   50.49    4.90
  -1   4 -10   42.50    6.60
   1   4  10   48.80    3.90
  -2  -4 -10  149.69   15.60
  -2  -4 -10  161.08   15.60
   2  -4  10  165.88   13.80
  -2  -4 -10  203.08   15.10
  -2   4 -10  181.48   12.90
   2   4  10  171.68   13.00
   2   4  10  176.38   14.90
   2   4  10  141.59   15.00
   2   4  10  161.28   13.90
  -2   4 -10  172.48   14.80
  -2   4 -10  158.58   15.20
   3  -4  10   18.30    2.20
  -3  -4 -10   15.40    2.80
  -3  -4 -10   13.90    3.40
  -3  -4 -10   24.90    4.60
   3   4  10   17.70    1.70
  -3   4 -10   18.90    4.40
  -3   4 -10   15.10    1.40
  -3   4 -10   14.00    5.00
   3   4  10   18.30    3.00
   3   4  10   14.60    2.70
  -3   4 -10   15.50    2.80
  -4  -4 -10   24.00    5.50
  -4  -4 -10   27.00    3.20
  -4   4 -10   28.40    9.20
   4   4  10   28.20    3.40
  -4   4 -10   29.40    2.30
   4   4  10   27.30    2.40
  -4   4 -10   29.40    3.60
   5  -5 -10   37.10    4.00
  -5  -5  10   51.59    4.70
  -5   5  10   47.20    4.40
  -5   5  10   37.80    3.30
  -4  -5  10   49.40    6.50
   4  -5 -10   41.00    4.80
  -4   5  10   40.40    4.30
  -4   5  10   37.00    3.10
   3  -5 -10   30.90    4.00
  -3  -5  10   32.10    4.00
   3  -5 -10   32.00    7.20
  -3  -5  10   37.40    2.90
  -3   5  10   41.40    6.70
  -3   5  10   40.60    4.70
  -3   5  10   43.80    3.30
  -3   5  10   40.50    4.60
   2  -5 -10   24.80    6.30
   2  -5 -10   18.80    3.10
  -2  -5  10   24.20    3.50
  -2  -5  10   25.70    2.20
  -2   5  10   28.00    2.20
  -2   5  10   19.60    4.40
  -2   5  10   27.60    3.60
   1  -5 -10   67.99    7.80
  -1  -5  10   73.89    5.90
   1  -5 -10   77.19    6.60
   1  -5 -10   70.29    8.10
  -1  -5  10   66.39    7.10
  -1   5  10   91.09    8.60
  -1   5  10   76.39    7.80
  -1   5  10   76.09    6.90
  -1   5  10   72.19    6.10
   0  -5 -10   81.09    6.60
   0  -5 -10   68.29    8.90
   0  -5 -10   65.69    6.60
   0  -5  10   72.89    6.00
   0   5 -10   70.99    5.20
   0   5  10   68.59    6.60
   0   5  10   71.59    5.30
   0   5 -10   49.50    8.20
   0   5  10   68.89    6.80
   0   5  10   55.49    9.50
  -1  -5 -10   40.80    4.00
  -1  -5 -10   36.20    5.40
   1  -5  10   35.20    3.40
  -1   5 -10   34.30    6.60
   1   5  10   34.50    4.10
   1   5  10   34.40    4.10
   1   5  10   36.40    2.90
  -1   5 -10   37.80    2.80
  -2  -5 -10   34.50    3.60
   2   5  10   24.40    6.60
  -2   5 -10   30.70    2.40
   2   5  10   31.30    2.60
  -3  -5 -10    5.80    1.10
  -3   5 -10    3.30    0.30
   3   5  10    2.70    0.40
  -8   0  11   -0.50    4.10
   8   0 -11    2.30    3.60
   8   0 -11    0.20    0.60
  -8   0  11    0.30    0.20
  -7   0  11   51.99    8.50
  -7   0  11   62.59    4.70
   7   0 -11   60.69    4.90
   7   0 -11   62.09    7.30
  -6   0  11   19.60    5.70
   6   0 -11   30.10    7.70
   6   0 -11   23.10    2.40
   6   0 -11   24.00    4.50
  -5   0  11   12.60    2.10
  -4   0  11    4.30    1.70
  -4   0  11    6.90    5.80
   4   0 -11    5.40    1.00
   4   0 -11    3.60    2.00
   4   0 -11    5.40    3.30
   3   0 -11   62.49    7.50
   3   0 -11   50.49    4.50
  -3   0  11   59.69    6.10
  -3   0  11   46.50    5.60
   2   0 -11    1.00    1.50
   2   0 -11    1.50    0.50
  -2   0  11   -0.50    2.80
  -2   0  11    1.40    0.90
  -2   0  11    0.90    1.00
   2   0 -11    1.60    0.90
   2   0 -11    1.90    1.40
  -1   0  11    9.30    2.30
   1   0 -11   11.00    2.90
  -1   0  11   14.70    2.40
   1   0 -11   15.50    2.30
   1   0 -11   11.80    1.30
   1   0 -11    9.60    2.80
   0   0 -11  128.99    9.30
   0   0  11  125.09   10.90
   0   0 -11  109.39   10.50
   0   0  11  126.29   11.00
   0   0 -11  116.79   10.80
   0   0 -11  114.39   11.30
   0   0  11  103.89   14.10
  -1   0 -11  337.27   26.80
  -1   0 -11  327.87   27.90
   1   0  11  335.27   26.90
   1   0  11  350.96   27.40
  -1   0 -11  346.67   25.10
  -1   0 -11  296.77   26.80
   1   0  11  288.27   31.30
   2   0  11   48.20   11.50
   2   0  11   73.59    7.00
  -2   0 -11   70.99    5.20
  -2   0 -11   59.09    8.50
   2   0  11   59.69    8.10
  -2   0 -11   64.59    7.50
   3   0  11    2.30    1.20
  -3   0 -11    4.70    2.70
  -3   0 -11    2.30    1.50
   3   0  11    4.50    2.50
   3   0  11    3.50    5.00
  -4   0 -11  299.17   27.70
   4   0  11  307.37   27.40
   4   0  11  339.57   26.80
  -4   0 -11  328.57   26.50
   5   0  11   56.39    5.80
   5   0  11   40.20    7.20
   5   0  11   50.99   10.60
  -5   0 -11   46.40    5.00
   6   0  11    0.30    0.50
   6   0  11  -12.50   16.70
  -8  -1  11   41.60    3.30
   8   1 -11   27.90    6.40
  -8   1  11   36.70    2.90
   8   1 -11   38.50    3.10
   7  -1 -11   14.50    4.40
   7  -1 -11   16.80    2.90
  -7  -1  11   13.60    4.50
  -7  -1  11   15.10    1.40
   7   1 -11   21.20    2.10
  -7   1  11   16.30    5.50
   7   1 -11   25.20    5.90
   7   1 -11   22.10    4.80
   7   1 -11   25.30    3.80
   6  -1 -11  148.69   13.00
  -6  -1  11  125.49   16.50
  -6  -1  11  137.69   12.00
  -6  -1  11  122.29   10.30
   6  -1 -11  131.39   13.30
   6   1 -11  147.19   13.50
   6   1 -11  139.59   11.20
  -6   1  11  139.89   13.00
   6   1 -11  139.69   14.20
   6   1 -11  131.09   14.70
  -6   1  11  145.29   12.60
   5  -1 -11  323.37   26.50
  -5  -1  11  298.57   28.70
   5  -1 -11  285.07   23.70
   5  -1 -11  306.27   26.20
  -5  -1  11  295.37   23.50
  -5  -1  11  331.07   25.70
  -5   1  11  297.37   24.20
  -5   1  11  235.28   26.90
   5   1 -11  311.57   22.50
   5   1 -11  284.57   24.60
   5   1 -11  294.17   24.90
   5   1 -11  306.67   24.10
  -5   1  11  291.67   24.00
  -4  -1  11  109.99   13.50
   4  -1 -11  112.39   11.30
  -4  -1  11  121.59   11.10
   4  -1 -11  117.19    9.20
  -4  -1  11  121.49    9.00
   4  -1 -11  115.99   11.40
   4  -1 -11  109.49   11.20
  -4   1  11   87.69    8.80
   4   1 -11   93.49    7.10
   4   1 -11   86.69    9.10
   4   1 -11   91.69    8.60
   4   1 -11   86.79    9.10
  -4   1  11   75.99   11.50
  -4   1  11   91.29   10.20
  -3  -1  11  153.68   11.40
   3  -1 -11  149.79   13.70
   3  -1 -11  139.99   13.20
  -3  -1  11  155.68   11.50
  -3  -1  11  137.79   16.30
   3  -1 -11  138.49   13.50
   3  -1 -11  154.48   11.60
  -3   1  11  140.69   13.10
   3   1 -11  156.78   13.60
   3   1 -11  162.18   11.80
  -3   1  11  160.18   13.10
  -3   1  11  165.98   13.80
   3   1 -11  133.09   12.90
   3   1 -11  137.99   13.50
  -3   1  11  133.19   16.90
  -3   1  11  149.29   11.50
   2  -1 -11  658.23   53.19
   2  -1 -11  651.13   53.79
  -2  -1  11  714.23   53.99
  -2  -1  11  696.03   51.89
   2  -1 -11  703.63   51.89
  -2  -1  11  632.64   56.59
   2   1 -11  722.63   51.39
  -2   1  11  697.53   51.29
  -2   1  11  618.64   57.19
  -2   1  11  602.94   52.69
  -2   1  11  677.73   51.99
   2   1 -11  700.13   53.59
  -2   1  11  679.93   53.49
   2   1 -11  665.43   52.79
   1  -1 -11  119.09   12.60
   1  -1 -11  141.59   12.50
  -1  -1  11  150.58   13.00
   1  -1 -11  143.19   10.90
   1   1 -11  170.88   13.70
   1   1 -11  159.48   12.00
   1   1 -11  145.29   14.00
  -1   1  11  152.98   13.60
   1   1 -11  124.89   13.20
  -1   1  11  168.68   13.90
  -1   1  11  127.99   17.20
  -1   1  11  173.68   12.00
  -1   1  11  161.38   12.70
   0  -1 -11  216.58   18.40
   0  -1  11  186.38   21.90
   0  -1 -11  216.58   19.00
   0  -1  11  221.98   19.50
   0  -1 -11  215.48   18.60
   0  -1  11  202.88   17.20
   0  -1  11  234.78   18.20
   0  -1 -11  239.08   17.80
   0   1  11  248.18   18.60
   0   1  11  256.87   19.40
   0   1 -11  223.98   20.20
   0   1  11  242.58   20.50
   0   1  11  210.78   24.10
   0   1 -11  243.98   18.60
   0   1 -11  237.88   20.90
   0   1  11  262.67   20.70
   1  -1  11   21.60    3.00
   1  -1  11   28.20    4.50
  -1  -1 -11   19.80    3.00
  -1  -1 -11   30.20    4.90
   1  -1  11   30.00    7.80
  -1  -1 -11   21.00    2.80
  -1   1 -11   24.30    2.10
   1   1  11   28.30    4.30
   1   1  11   30.10    8.30
  -1   1 -11   23.50    3.70
   1   1  11   22.70    3.50
   1   1  11   31.00    3.60
  -2  -1 -11   43.80    4.90
  -2  -1 -11   35.10    6.80
   2  -1  11   44.30    4.80
   2  -1  11   38.60    6.30
   2  -1  11   38.10    9.00
  -2  -1 -11   44.60    4.50
   2   1  11   45.30    3.70
  -2   1 -11   45.90    3.60
   2   1  11   44.40    6.10
   2   1  11   41.20   10.30
  -2   1 -11   43.00    5.90
   2   1  11   46.60    5.50
  -2   1 -11   42.90    6.60
  -2   1 -11   45.60    5.60
  -3  -1 -11  187.08   17.70
   3  -1  11  231.68   24.10
   3  -1  11  221.28   19.40
  -3  -1 -11  195.28   17.50
   3  -1  11  208.88   17.90
  -3  -1 -11  233.68   19.70
  -3   1 -11  252.37   21.00
   3   1  11  259.07   21.50
   3   1  11  229.58   19.90
  -3   1 -11  255.87   22.00
   3   1  11  213.08   25.80
  -3   1 -11  231.78   20.80
   3   1  11  218.88   20.50
   3   1  11  253.37   18.50
  -4  -1 -11    7.10    2.40
   4  -1  11   10.00    1.90
  -4  -1 -11    9.70    1.90
   4  -1  11    8.20    5.90
   4   1  11    9.00    0.90
  -4   1 -11    9.80    2.30
   4   1  11    2.80    7.40
   4   1  11    8.70    2.20
  -4   1 -11    5.80    2.90
   4   1  11    4.80    2.60
   5  -1  11   18.50    7.20
  -5  -1 -11   22.50    3.00
  -5   1 -11   29.30    4.20
  -5   1 -11   20.50    5.30
   5   1  11   18.50    4.80
   5   1  11   35.40   15.90
   5   1  11   28.60    3.80
  -6  -1 -11   43.40    4.40
   6  -1  11   25.70   12.50
   6   1  11   22.80    2.90
  -8  -2  11   31.40    2.60
   8   2 -11   22.20    1.90
  -8   2  11   20.50    1.70
   7  -2 -11   27.70    4.10
  -7  -2  11   23.30    2.20
   7   2 -11   18.70    5.10
   7   2 -11   27.50    4.00
   7   2 -11   21.30    2.30
   7   2 -11   25.10    5.30
  -7   2  11   23.70    3.00
   6  -2 -11   31.30    4.10
  -6  -2  11   31.50    3.90
   6  -2 -11   31.90    8.40
  -6  -2  11   28.50    2.50
   6   2 -11   37.00    5.20
   6   2 -11   30.30    2.90
   6   2 -11   31.30    4.30
   6   2 -11   42.20    5.20
  -6   2  11   30.80    4.60
  -6   2  11   31.20    4.10
  -5  -2  11   27.50    4.00
   5  -2 -11   29.50    4.40
  -5  -2  11   25.40    2.30
   5  -2 -11   22.20    5.00
  -5   2  11   24.70    4.10
   5   2 -11   29.60    4.20
   5   2 -11   25.70    2.50
  -5   2  11   27.50    3.90
   5   2 -11   19.80    4.30
   5   2 -11   24.00    4.50
   4  -2 -11   10.40    2.40
  -4  -2  11   11.10    4.20
  -4  -2  11   12.50    2.90
  -4  -2  11   10.90    1.00
   4  -2 -11   11.50    3.50
  -4  -2  11   11.80    1.30
  -4   2  11    6.50    4.50
  -4   2  11   12.70    3.10
   4   2 -11   10.70    3.10
   4   2 -11    9.70    1.20
   4   2 -11   10.00    3.10
  -4   2  11   10.10    2.30
   4   2 -11    8.80    2.20
  -4   2  11    8.60    0.90
  -4   2  11    8.60    2.60
  -3  -2  11  193.48   20.60
  -3  -2  11  251.57   17.30
   3  -2 -11  237.88   20.50
  -3  -2  11  225.68   19.40
   3  -2 -11  199.78   19.10
   3   2 -11  229.98   19.70
  -3   2  11  213.28   19.70
   3   2 -11  246.98   17.70
   3   2 -11  231.58   19.10
  -3   2  11  238.68   27.10
  -3   2  11  233.08   17.60
  -3   2  11  237.28   19.50
   3   2 -11  201.88   19.30
   2  -2 -11  475.65   43.80
  -2  -2  11  557.74   46.50
  -2  -2  11  609.84   42.20
   2  -2 -11  594.04   44.20
  -2  -2  11  500.55   44.10
   2   2 -11  579.84   47.40
  -2   2  11  545.25   47.30
   2   2 -11  491.35   46.70
   2   2 -11  632.94   45.30
  -2   2  11  585.84   45.20
  -2   2  11  659.53   53.09
  -2   2  11  572.14   45.90
  -2   2  11  670.23   49.30
  -1  -2  11  873.61   72.19
   1  -2 -11  878.31   69.39
   1  -2 -11  939.61   69.69
  -1  -2  11  925.01   69.79
   1  -2 -11  806.52   69.29
  -1  -2  11  854.31   67.89
  -1   2  11  988.00   80.19
  -1   2  11  914.41   75.19
   1   2 -11  964.90   75.09
   1   2 -11  915.51   72.69
   1   2 -11  985.60   75.39
  -1   2  11  974.30   73.49
  -1   2  11  922.01   72.79
   0  -2 -11   91.69   10.00
   0  -2 -11  105.09   10.00
   0  -2  11   91.69    9.50
   0  -2  11   93.19    8.10
   0   2  11   77.39   12.00
   0   2  11   80.59    7.10
   0   2  11   57.19    6.90
   0   2 -11   67.19    8.60
   0   2 -11   62.79    7.20
   0   2  11   67.39    7.30
   0   2  11   67.69    5.30
   0   2 -11   64.39    5.20
   1  -2  11  236.78   26.70
  -1  -2 -11  268.87   23.10
   1  -2  11  309.57   23.70
  -1  -2 -11  285.57   22.70
   1  -2  11  275.57   21.60
   1   2  11  272.07   32.90
   1   2  11  274.47   23.70
  -1   2 -11  286.67   21.60
  -1   2 -11  287.47   23.90
   1   2  11  262.67   23.70
   1   2  11  287.67   22.70
  -1   2 -11  276.37   23.90
   1   2  11  287.47   21.70
  -1   2 -11  296.37   25.10
   2  -2  11  397.26   30.40
  -2  -2 -11  387.96   30.20
  -2  -2 -11  311.57   29.40
   2  -2  11  361.06   34.80
   2  -2  11  378.36   28.60
  -2   2 -11  389.26   32.00
   2   2  11  341.07   30.50
   2   2  11  402.56   29.60
   2   2  11  330.87   36.50
   2   2  11  378.26   28.30
  -2   2 -11  408.86   30.90
   2   2  11  372.56   31.00
  -2   2 -11  344.67   30.60
  -2   2 -11  345.17   28.20
   3  -2  11  271.67   22.30
   3  -2  11  244.28   27.90
  -3  -2 -11  306.37   24.40
   3  -2  11  303.47   23.80
  -3  -2 -11  287.17   23.50
  -3   2 -11  307.87   21.90
   3   2  11  258.27   25.00
   3   2  11  295.07   22.10
  -3   2 -11  273.27   25.70
   3   2  11  274.87   24.60
  -3   2 -11  293.97   25.60
  -4  -2 -11   27.90    3.50
  -4  -2 -11   26.90    4.70
   4   2  11   21.40    1.90
  -4   2 -11   20.70    1.80
   4   2  11   19.60    4.10
  -4   2 -11   19.50    4.10
  -4   2 -11   23.70    3.60
  -4   2 -11   11.80    4.80
   4   2  11   22.10    3.50
   5  -2  11    2.50    8.50
  -5  -2 -11    6.70    3.80
   5   2  11    8.20    3.40
  -5   2 -11    6.90    3.60
  -5   2 -11   12.70    2.80
   5   2  11   10.60    1.10
  -6  -2 -11    1.80    0.90
  -6   2 -11    1.90    0.70
   6   2  11    2.40    0.90
  -7  -3  11   32.70    2.60
   7   3 -11   49.60    4.50
  -7   3  11   57.19    5.40
   6  -3 -11    9.90    3.40
  -6  -3  11   13.80    1.20
  -6  -3  11   17.30    2.60
   6  -3 -11   11.30    3.10
   6   3 -11   30.70    5.00
   6   3 -11   23.10    2.60
  -6   3  11   32.40    4.50
   6   3 -11   29.70    3.80
  -6   3  11   27.60    4.10
   5  -3 -11  131.39   12.90
   5  -3 -11  112.19   11.60
  -5  -3  11  141.49    9.90
   5   3 -11  132.99   11.10
   5   3 -11  129.49   13.00
  -5   3  11  155.78   13.10
  -5   3  11  143.49   10.90
   5   3 -11  145.39   13.00
  -5   3  11  143.29   12.90
   5   3 -11  131.99   13.20
  -4  -3  11   56.89    6.60
  -4  -3  11   53.99    4.60
   4   3 -11   53.19    6.70
  -4   3  11   61.89    7.80
  -4   3  11   65.59    7.00
  -4   3  11   59.59    4.80
  -4   3  11   62.99    6.20
   4   3 -11   60.39    5.00
   4   3 -11   61.99    6.70
  -3  -3  11  142.99   12.60
   3  -3 -11  112.29   12.70
   3  -3 -11  103.09   11.80
  -3  -3  11  144.49   10.20
  -3   3  11  135.99   11.30
   3   3 -11  136.09   10.40
  -3   3  11  138.09   10.30
  -3   3  11  112.79   17.40
   3   3 -11  113.09   12.00
  -3   3  11  132.79   12.30
  -3   3  11  142.09   12.60
   3   3 -11  150.98   12.60
   3   3 -11  124.29   11.90
   2  -3 -11   98.09   10.50
   2  -3 -11  109.39   11.60
  -2  -3  11  119.29   11.10
   2  -3 -11   92.59   10.40
  -2  -3  11  115.19    8.70
  -2   3  11   92.39   16.30
  -2   3  11  107.39    8.90
   2   3 -11   91.79    9.70
  -2   3  11  106.59   10.10
   2   3 -11   94.39    9.50
  -2   3  11  109.69    8.00
  -2   3  11  103.79    9.90
   2   3 -11   98.59    9.40
   2   3 -11  100.79    7.90
   1  -3 -11  197.28   17.10
  -1  -3  11  218.78   17.70
   1  -3 -11  164.28   16.60
   1  -3 -11  186.28   17.60
  -1  -3  11  190.08   15.10
   1   3 -11  164.48   16.40
   1   3 -11  211.78   14.90
   1   3 -11  205.98   16.60
  -1   3  11  200.58   14.90
  -1   3  11  196.28   17.00
  -1   3  11  200.38   15.80
  -1   3  11  201.48   17.20
   1   3 -11  153.88   16.80
   0  -3 -11  129.89   11.60
   0  -3 -11  137.59   12.40
   0  -3 -11  138.49   12.60
   0  -3  11  127.29   12.30
   0  -3 -11  105.89   10.80
   0  -3  11  118.59   10.10
   0   3 -11  149.39   13.00
   0   3 -11  138.79   10.90
   0   3  11  141.89   11.80
   0   3  11  144.89   13.10
   0   3  11  121.49   12.70
   0   3 -11  154.48   14.10
   0   3  11  141.09   11.00
  -1  -3 -11   57.39    7.30
   1  -3  11   61.19    5.50
  -1  -3 -11   68.49    7.40
  -1   3 -11   76.59    7.70
   1   3  11   63.69    6.60
  -1   3 -11   77.29    5.50
   1   3  11   56.09    7.60
   1   3  11   81.89    7.80
   1   3  11   71.59    5.60
  -1   3 -11   53.39    7.70
  -2  -3 -11  332.77   26.50
   2  -3  11  300.77   25.40
   2  -3  11  346.27   27.20
  -2  -3 -11  355.06   26.90
  -2  -3 -11  287.37   27.20
   2   3  11  298.77   27.40
  -2   3 -11  324.77   28.30
   2   3  11  351.46   25.00
  -2   3 -11  280.47   27.10
  -2   3 -11  319.17   27.10
  -2   3 -11  349.67   24.90
   2   3  11  332.77   27.10
   2   3  11  328.37   26.00
   3  -3  11   33.40    3.20
  -3  -3 -11   41.40    5.50
   3  -3  11   26.20   10.20
  -3  -3 -11   28.50    3.90
  -3   3 -11   34.80    2.80
   3   3  11   37.10    5.40
   3   3  11   35.10    4.40
  -3   3 -11   36.80    5.90
   3   3  11   31.40    4.30
  -3   3 -11   37.00    5.50
  -3   3 -11   34.70    4.60
   3   3  11   38.20    3.00
   4  -3  11   27.70   11.70
   4  -3  11   43.10    3.80
  -4  -3 -11   48.00    6.10
  -4   3 -11   58.09    6.10
   4   3  11   54.79    5.80
   4   3  11   50.89    4.30
  -4   3 -11   52.89    4.30
  -5  -3 -11   10.50    1.70
   5   3  11   10.90    1.80
   5   3  11    8.80    0.90
  -5   3 -11   10.00    1.90
  -6  -4  11   52.19    4.60
   6  -4 -11   37.70    4.20
   6   4 -11   53.29    4.70
  -6   4  11   58.09    5.60
   5  -4 -11   29.50    5.70
  -5  -4  11   26.90    3.90
   5  -4 -11   26.20    3.50
  -5   4  11   25.10    3.70
   5   4 -11   33.60    4.80
   5   4 -11   29.20    2.40
  -5   4  11   22.40    2.10
  -5   4  11   30.20    4.30
  -4  -4  11   15.40    2.90
   4  -4 -11   11.80    2.90
  -4  -4  11   14.90    1.50
   4  -4 -11   15.30    4.00
  -4   4  11   18.20    1.60
  -4   4  11   15.00    3.50
  -4   4  11   18.10    3.00
   4   4 -11   19.70    1.80
   4   4 -11   17.10    3.80
  -4   4  11   19.70    3.50
  -3  -4  11   17.20    1.80
   3  -4 -11   16.60    3.50
  -3  -4  11   15.70    3.20
   3  -4 -11   21.50    5.50
  -3   4  11   13.00    2.90
  -3   4  11   12.60    1.20
  -3   4  11   11.00    2.40
  -3   4  11   13.70    2.60
   3   4 -11   13.40    3.50
   3   4 -11   13.10    1.30
   2  -4 -11   26.00    5.70
  -2  -4  11   22.40    3.80
   2  -4 -11   19.90    3.90
  -2  -4  11   24.90    2.40
  -2   4  11   21.40    2.90
  -2   4  11   19.80    1.80
   2   4 -11   25.00    4.00
  -2   4  11   20.90    3.30
  -2   4  11   21.00    3.90
   2   4 -11   18.00    1.80
   1  -4 -11   38.80    6.40
   1  -4 -11   34.30    4.90
   1  -4 -11   42.00    4.10
  -1  -4  11   39.70    3.60
  -1  -4  11   41.70    5.40
  -1   4  11   38.30    4.80
  -1   4  11   37.80    4.10
  -1   4  11   39.00    3.10
   1   4 -11   35.90    5.20
   1   4 -11   38.20    3.00
  -1   4  11   34.30    5.00
   0  -4  11   10.00    1.60
   0  -4  11   11.60    2.70
   0  -4 -11    7.80    2.70
   0  -4 -11   12.00    4.20
   0   4  11    8.10    2.10
   0   4  11    6.80    2.80
   0   4 -11    2.90    4.80
   0   4  11    9.00    1.10
   0   4  11   11.30    2.30
   0   4 -11   12.20    2.00
   0   4 -11   11.30    1.00
  -1  -4 -11   14.90    2.50
  -1  -4 -11   26.60    8.40
  -1  -4 -11   20.90    5.60
   1  -4  11   21.30    2.20
   1   4  11   12.80    1.20
   1   4  11   14.10    2.40
  -1   4 -11   11.90    1.10
   1   4  11    9.60    2.10
   1   4  11   17.00    3.70
  -2  -4 -11   60.19    5.40
   2  -4  11   47.10    5.10
  -2  -4 -11   37.60    6.40
   2   4  11   45.80    4.90
  -2   4 -11   46.60    3.30
   2   4  11   37.00    4.60
  -2   4 -11   31.90    5.50
   2   4  11   41.10    3.40
   3  -4  11   73.99    6.20
  -3  -4 -11   76.19    8.70
   3   4  11   94.99    8.70
  -3   4 -11   97.89    7.30
  -3   4 -11   92.79    8.90
   3   4  11   89.19    7.30
   4  -4  11   32.50    3.00
   4   4  11   40.30    4.40
  -4   4 -11   46.30    3.50
   4   4  11   42.80    3.50
   4  -5 -11   18.70    2.60
  -4  -5  11   26.50    2.90
  -4   5  11   20.80    1.90
  -4   5  11   27.00    3.40
   3  -5 -11   36.70    4.30
  -3  -5  11   36.20    3.60
  -3  -5  11   47.60    4.70
  -3   5  11   43.90    4.60
  -3   5  11   38.60    3.30
   2  -5 -11   17.20    5.90
  -2  -5  11   23.80    2.00
   2  -5 -11   17.40    2.80
  -2   5  11   25.40    2.10
  -2   5  11   17.10    4.80
  -2   5  11   29.00    4.90
   1  -5 -11   34.50    6.40
  -1  -5  11   34.00    2.80
  -1  -5  11   31.20    3.70
   1  -5 -11   27.30    3.70
  -1   5  11   28.10    4.10
  -1   5  11   34.00    4.40
  -1   5  11   33.40    2.50
   1   5 -11   24.80    2.50
   0  -5 -11   -0.20    3.10
   0   5  11    0.00    0.20
   0   5  11    0.30    0.50
   1  -5  11    3.80    0.90
   1   5  11    4.30    1.10
  -1   5 -11    3.90    0.40
   1   5  11    4.00    0.60
   2  -5  11   32.10    2.80
   2   5  11   35.60    2.80
  -2   5 -11   35.10    2.80
   8   0 -12   12.20    5.90
   7   0 -12    0.70    0.90
  -7   0  12    0.70    0.20
   7   0 -12    1.50    2.90
   7   0 -12    1.00    0.60
  -7   0  12    2.90    3.90
  -6   0  12    3.20    3.90
  -6   0  12    7.60    0.70
   6   0 -12    3.60    3.80
   6   0 -12    5.10    2.80
   6   0 -12    6.20    0.90
   5   0 -12   12.70    2.80
   5   0 -12   11.50    3.40
   5   0 -12   14.40    4.10
   5   0 -12   15.40    1.60
  -5   0  12   20.20    6.40
   4   0 -12   57.69    7.60
  -4   0  12   50.89    9.30
   4   0 -12   69.89    5.70
  -4   0  12   71.79    7.20
   4   0 -12   82.69    8.00
  -4   0  12   79.49    7.10
   4   0 -12   58.09    7.60
  -3   0  12    9.30    6.40
   3   0 -12    9.90    1.20
   3   0 -12    9.20    2.20
   3   0 -12    8.60    2.70
  -3   0  12    9.20    2.40
  -3   0  12    8.80    2.80
   2   0 -12  117.39    8.90
  -2   0  12  119.19   14.70
  -2   0  12  107.19   10.20
   2   0 -12  117.19   11.10
   2   0 -12   96.29   10.30
  -2   0  12  113.59   10.50
   2   0 -12  118.99   10.70
   1   0 -12  351.46   30.40
  -1   0  12  383.46   30.40
   1   0 -12  380.36   30.30
   1   0 -12  386.86   31.10
  -1   0  12  356.86   35.10
  -1   0  12  379.66   30.40
   0   0 -12  153.38   14.30
   0   0  12  123.39   13.10
   0   0 -12  171.18   13.90
   0   0 -12  154.38   11.80
   0   0  12  168.48   14.00
   0   0  12  140.79   17.40
  -1   0 -12    3.00    2.50
   1   0  12    7.20    1.80
  -1   0 -12    7.70    1.70
   1   0  12    3.30    3.40
  -1   0 -12    6.00    0.90
   1   0  12    6.10    5.40
  -2   0 -12   86.49   10.90
   2   0  12  113.09    9.90
   2   0  12   88.99   10.30
  -2   0 -12  100.99    7.90
  -2   0 -12  107.99    9.60
  -3   0 -12    6.50    3.20
   3   0  12    4.70    3.00
   3   0  12    9.00    6.40
  -4   0 -12   34.40    6.10
   4   0  12   26.10    3.50
   4   0  12   29.00    5.60
   4   0  12   33.50    8.90
  -4   0 -12   22.80    3.20
   5   0  12    0.20    0.50
   5   0  12   -1.40    8.20
  -6   0 -12   27.30    3.00
  -8  -1  12   23.20    1.90
  -8   1  12   23.30    1.80
   8   1 -12   21.30    1.90
   7  -1 -12   31.40    3.90
  -7  -1  12   23.10   11.30
   7  -1 -12   26.70    5.60
  -7  -1  12   21.40    2.10
   7   1 -12   35.00    2.90
  -7   1  12   25.30    6.50
   7   1 -12   17.70    8.00
   7   1 -12   31.30    5.00
  -6  -1  12   60.79    5.00
   6  -1 -12   74.99    7.40
  -6  -1  12   54.99    8.80
   6  -1 -12   60.09    7.40
  -6   1  12   57.29   10.30
   6   1 -12   73.29    8.10
   6   1 -12   82.89    8.30
   6   1 -12   71.69    8.30
   6   1 -12   74.69    6.10
  -6   1  12   81.09    7.40
  -5  -1  12    3.40    1.70
  -5  -1  12    3.20    0.50
  -5  -1  12    9.00    5.10
   5  -1 -12    2.60    1.50
   5  -1 -12    4.10    0.70
   5   1 -12    1.80    1.30
   5   1 -12    2.80    0.90
   5   1 -12    2.10    2.40
  -5   1  12    4.40    4.20
  -5   1  12    1.80    1.10
  -5   1  12    2.10    2.20
   5   1 -12    2.80    2.20
  -4  -1  12   99.89   13.50
   4  -1 -12   95.59   10.60
  -4  -1  12  106.09   10.20
  -4  -1  12  104.39    8.10
   4  -1 -12  122.49   10.90
   4  -1 -12   98.29    8.30
  -4   1  12  111.39   10.70
   4   1 -12  111.69   10.80
   4   1 -12  106.79   11.30
   4   1 -12  125.39   11.50
  -4   1  12   95.79   14.40
   4   1 -12  121.99    9.20
  -4   1  12  126.69   11.00
   3  -1 -12  309.47   23.50
  -3  -1  12  293.37   28.70
   3  -1 -12  321.57   26.80
   3  -1 -12  286.37   25.80
   3  -1 -12  300.27   25.70
  -3  -1  12  311.77   25.50
   3   1 -12  354.36   25.60
   3   1 -12  330.47   27.70
   3   1 -12  327.07   27.60
   3   1 -12  332.67   27.10
  -3   1  12  292.47   31.10
  -3   1  12  346.57   27.60
  -3   1  12  307.27   27.20
  -3   1  12  352.16   27.10
   2  -1 -12  413.66   32.20
   2  -1 -12  345.07   31.80
  -2  -1  12  407.26   37.40
  -2  -1  12  387.76   31.90
  -2   1  12  385.06   34.60
  -2   1  12  456.05   40.20
  -2   1  12  418.26   34.50
   2   1 -12  442.66   32.80
   2   1 -12  482.55   36.70
   2   1 -12  432.16   35.20
  -2   1  12  376.46   32.60
  -1  -1  12   20.00    3.40
   1  -1 -12   20.50    4.60
   1  -1 -12   26.30    4.50
  -1  -1  12   19.50    6.30
  -1   1  12   11.90    1.00
  -1   1  12   12.70    3.20
   1   1 -12    8.90    2.00
  -1   1  12    8.80    2.10
   0  -1 -12   41.50    6.40
   0  -1 -12   50.19    5.40
   0  -1  12   42.00    9.90
   0  -1 -12   57.29    5.00
   0  -1 -12   40.80    6.30
   0  -1  12   53.29    6.60
   0   1  12   54.69    4.30
   0   1  12   50.69    5.60
   0   1 -12   43.40    6.60
   0   1  12   58.29    6.20
   0   1 -12   58.69    5.90
   0   1 -12   53.19    4.40
  -1  -1 -12  217.78   18.90
  -1  -1 -12  252.07   18.60
   1  -1  12  219.28   18.60
  -1  -1 -12  202.28   20.10
  -1   1 -12  207.28   18.90
  -1   1 -12  214.28   20.00
   1   1  12  232.58   18.90
   1   1  12  225.28   16.70
   1   1  12  220.78   19.20
   1   1  12  193.18   19.40
   2  -1  12    4.60    1.30
   2  -1  12    2.70    5.50
  -2  -1 -12    3.90    3.00
  -2  -1 -12    4.20    1.30
  -2  -1 -12    5.20    1.40
   2   1  12    2.70    1.30
  -2   1 -12    1.30    2.30
   2   1  12    1.20    2.70
   2   1  12    0.40    4.50
   2   1  12    1.30    2.20
   2   1  12    2.70    0.50
  -2   1 -12    2.90    1.60
  -2   1 -12    4.20    2.30
  -3  -1 -12    5.70    1.40
  -3  -1 -12    6.10    1.60
  -3  -1 -12   12.80    5.10
   3   1  12   13.70    1.30
  -3   1 -12   13.10    4.60
  -3   1 -12   16.50    1.40
   3   1  12   11.60    8.90
  -4  -1 -12   45.30    6.90
  -4   1 -12   35.70    5.60
   4   1  12   29.80    5.20
  -5   1 -12   54.29    5.40
   5   1  12   55.09    5.70
  -6  -1 -12  129.59   10.80
   8   2 -12    0.30    0.20
  -8   2  12    0.30    0.10
  -7  -2  12    5.00    0.60
   7   2 -12   16.10    5.10
   7   2 -12    9.20    1.00
   7   2 -12    3.90    3.60
  -7   2  12    8.70    5.90
  -7   2  12    7.30    1.40
   7   2 -12    8.00    1.90
  -6  -2  12    5.70    0.80
   6  -2 -12    4.30    1.90
   6   2 -12    7.00    1.00
  -6   2  12    4.90    7.20
   6   2 -12    7.10    4.20
   6   2 -12    2.20    2.80
  -6   2  12   10.00    3.40
  -5  -2  12   25.20    3.70
  -5  -2  12   21.20    1.90
   5  -2 -12   20.80    3.40
  -5   2  12   33.70    4.50
   5   2 -12   40.50    5.30
   5   2 -12   36.80    2.80
  -5   2  12   25.80    3.90
   5   2 -12   24.80    4.10
  -4  -2  12   86.69    8.40
   4  -2 -12   79.59    8.70
  -4  -2  12   64.79    9.00
   4  -2 -12   76.29    8.10
   4   2 -12   75.49    8.40
   4   2 -12   87.59    8.80
  -4   2  12   78.99    8.40
   4   2 -12   93.49    8.60
  -4   2  12   72.29    6.30
   4   2 -12   86.89    6.60
  -4   2  12   85.49   13.00
  -4   2  12   79.59    8.20
   3  -2 -12   19.70    3.30
  -3  -2  12   21.80    2.10
  -3  -2  12   19.80    3.60
   3  -2 -12   24.50    4.80
  -3  -2  12   21.10    5.20
   3   2 -12   31.20    4.40
   3   2 -12   35.20    3.00
   3   2 -12   36.90    5.10
  -3   2  12   32.60    4.50
  -3   2  12   38.60    8.60
   3   2 -12   38.60    5.40
  -3   2  12   36.20    4.70
  -3   2  12   36.60    2.90
   2  -2 -12  135.29   11.60
   2  -2 -12  107.79   11.50
  -2  -2  12  125.99   11.80
  -2  -2  12  127.39    9.50
  -2  -2  12   95.99   13.50
  -2   2  12  143.09   13.00
   2   2 -12  155.08   13.10
  -2   2  12  156.88   12.10
   2   2 -12  136.19   12.90
  -2   2  12  131.29   13.20
   2   2 -12  136.09   13.40
   2   2 -12  148.49   11.30
  -2   2  12  128.19   17.60
  -2   2  12  155.68   11.20
   1  -2 -12  116.69   13.20
  -1  -2  12  142.59   12.50
   1  -2 -12  119.39   12.50
   1  -2 -12  141.39   12.10
  -1  -2  12  103.69   14.40
  -1  -2  12  137.99   10.30
  -1   2  12  125.29   18.30
  -1   2  12  145.59   12.20
   1   2 -12  142.09   13.20
  -1   2  12  152.48   13.50
   1   2 -12  151.08   13.10
   1   2 -12  135.19   13.60
  -1   2  12  145.49   13.30
  -1   2  12  159.68   11.30
   0  -2 -12   79.19    7.60
   0  -2 -12   78.99    8.20
   0  -2  12   79.29   11.50
   0  -2 -12   86.99    9.20
   0  -2  12   83.09    8.80
   0  -2 -12   85.59   10.20
   0  -2  12   86.99    6.90
   0   2  12  111.19    8.90
   0   2 -12   93.09    7.20
   0   2 -12  101.39   10.30
   0   2 -12   79.09    8.60
   0   2 -12   99.29    9.50
   0   2  12   97.69    9.60
   0   2  12   83.39   13.70
   0   2  12   89.69    9.20
   0   2  12   85.59    7.30
   1  -2  12   14.70    6.50
   1  -2  12   15.00    3.10
  -1  -2 -12   11.90    2.10
  -1  -2 -12   14.40    3.50
   1  -2  12   14.40    1.80
   1   2  12   27.50    2.30
  -1   2 -12   34.80    5.40
   1   2  12   24.60    9.70
  -1   2 -12   31.40    5.40
   1   2  12   31.20    4.80
  -1   2 -12   26.30    2.20
   1   2  12   29.90    3.80
   1   2  12   24.20    3.80
  -1   2 -12   25.00    4.10
  -2  -2 -12   80.89    9.10
  -2  -2 -12   97.49    9.30
   2  -2  12   94.39    7.80
   2  -2  12   75.99   12.00
   2   2  12   66.99   15.20
  -2   2 -12   72.09    5.80
  -2   2 -12   85.89    9.60
   2   2  12   75.19    6.00
   2   2  12   68.89    7.80
  -2   2 -12   84.79    8.70
   2   2  12   58.69    7.80
   2   2  12   82.69    8.70
  -2   2 -12   70.89    8.00
   3  -2  12  226.78   19.30
  -3  -2 -12  221.28   19.70
  -3  -2 -12  234.38   19.00
  -3   2 -12  222.98   15.90
   3   2  12  185.58   17.40
   3   2  12  226.18   18.30
   3   2  12  217.88   16.00
  -3   2 -12  222.08   18.40
  -3   2 -12  189.98   18.20
  -3   2 -12  197.18   19.20
   3   2  12  178.68   18.40
  -4  -2 -12   18.80    4.60
   4   2  12   24.30    3.30
   4   2  12   15.60    4.20
  -4   2 -12   24.20    3.50
  -4   2 -12   20.50    1.90
   4   2  12   20.70    1.90
  -4   2 -12   16.80    4.30
   5  -2  12    8.30   10.80
  -5  -2 -12    9.80    1.70
   5   2  12    7.00    1.80
  -5   2 -12   13.40    6.60
   5   2  12    8.30    6.20
  -5   2 -12    7.10    1.30
  -7   3  12  117.49    9.40
   7   3 -12   93.89    8.30
   6  -3 -12  105.49    9.60
   6  -3 -12  115.69   11.50
  -6   3  12  183.88   14.50
   6   3 -12  151.68   13.00
   6   3 -12  149.99   14.40
  -6   3  12  160.98   14.80
   6   3 -12  186.58   14.70
   5  -3 -12   43.60    9.00
   5  -3 -12   42.30    5.10
   5   3 -12   53.29    4.40
   5   3 -12   49.40    8.70
   5   3 -12   42.70    6.70
   5   3 -12   55.59    6.00
  -5   3  12   55.19    6.40
  -5   3  12   58.79    6.10
  -4  -3  12   34.40    4.60
   4  -3 -12   33.70    6.10
   4  -3 -12   29.10    4.60
   4   3 -12   36.30    3.10
  -4   3  12   26.90   10.70
   4   3 -12   42.10    5.30
  -4   3  12   33.50    2.80
  -4   3  12   40.60    6.60
   4   3 -12   33.80    4.40
  -4   3  12   35.20    4.60
   4   3 -12   35.60    5.10
  -4   3  12   33.40    4.70
   3  -3 -12   70.79   12.30
  -3  -3  12   64.99    5.70
  -3  -3  12   74.29    7.90
  -3   3  12   38.70   12.40
  -3   3  12   58.69    6.40
   3   3 -12   53.19    4.50
  -3   3  12   59.09    4.40
   3   3 -12   55.99    8.50
  -3   3  12   56.09    5.60
  -3   3  12   57.69    6.90
   3   3 -12   61.59    6.40
   3   3 -12   45.70    6.20
   2  -3 -12    5.90    3.20
   2  -3 -12    5.70    2.70
   2  -3 -12    4.60    5.70
  -2   3  12    8.50    3.00
   2   3 -12   12.30    2.40
   2   3 -12    5.70    2.50
  -2   3  12    8.00    2.60
   2   3 -12    8.80    1.10
  -2   3  12   12.80    2.50
  -2   3  12   10.00    1.10
  -1  -3  12   14.60    2.00
   1  -3 -12    8.90    3.50
  -1  -3  12   15.90    3.40
   1   3 -12   14.80    3.70
  -1   3  12   14.50    2.60
   1   3 -12   14.60    3.30
   1   3 -12   16.80    3.90
  -1   3  12   14.50    1.40
  -1   3  12   13.40    3.40
  -1   3  12   12.70    2.60
   0  -3 -12    1.40    2.50
   0  -3 -12    1.80    2.40
   0  -3 -12    0.40    0.80
   0  -3 -12    0.40    2.70
   0  -3  12    0.60    1.20
   0   3  12    1.00    2.20
   0   3  12    1.50    1.70
   0   3 -12    3.60    2.20
   0   3 -12    1.60    2.10
   0   3 -12    1.40    0.50
  -1  -3 -12   45.30    6.20
   1  -3  12   46.40    5.60
  -1  -3 -12   35.90    4.50
   1  -3  12   42.80    3.90
  -1  -3 -12   43.90    5.90
  -1  -3 -12   41.80    4.60
  -1   3 -12   54.89    4.20
  -1   3 -12   51.89    7.10
   1   3  12   48.60    6.60
   1   3  12   49.90    5.90
   1   3  12   53.89    5.50
   1   3  12   52.59    4.30
  -1   3 -12   54.19    6.70
   2  -3  12    4.00    1.70
   2  -3  12    5.40    1.30
  -2  -3 -12    4.20    2.70
   2  -3  12   -0.80   11.20
  -2  -3 -12    2.90    1.30
   2   3  12    5.50    1.70
  -2   3 -12    6.60    2.40
  -2   3 -12    8.10    3.10
  -2   3 -12    6.20    1.90
   2   3  12    7.10    0.90
   2   3  12    5.30    2.00
   2   3  12    9.10    3.20
  -2   3 -12    6.50    0.70
   3  -3  12   36.60    3.20
  -3  -3 -12   30.70    5.30
   3   3  12   51.79    4.70
  -3   3 -12   57.99    7.00
   3   3  12   64.49    6.40
  -3   3 -12   52.49    4.50
  -4  -3 -12  104.89   10.70
  -4   3 -12  135.19   11.40
   4   3  12  116.79    9.50
   4   3  12  135.39   11.10
  -4   3 -12   97.49   12.40
  -6   4  12    2.70    0.80
   6   4 -12    3.50    0.50
  -5  -4  12   10.10    1.90
   5  -4 -12    8.90    2.00
   5  -4 -12   19.70    6.20
  -5   4  12    9.60    1.80
   5   4 -12    9.60    1.00
  -5   4  12    7.70    3.30
   4  -4 -12   45.30    5.50
  -4  -4  12   58.79    6.00
   4  -4 -12   51.99    9.40
   4   4 -12   47.80    7.10
  -4   4  12   50.89    4.20
   4   4 -12   57.99    4.40
  -4   4  12   50.19    6.50
  -4   4  12   57.39    5.80
  -3  -4  12   65.69    6.70
  -3  -4  12   52.79    4.70
   3  -4 -12   48.30    6.10
   3  -4 -12   57.09    7.90
  -3   4  12   72.19    5.60
  -3   4  12   70.39    6.80
  -3   4  12   75.99    7.50
   3   4 -12   63.29    7.30
   3   4 -12   68.79    5.70
  -3   4  12   76.39    7.50
   2  -4 -12   41.90    5.70
   2  -4 -12   53.09   10.40
  -2  -4  12   55.79    6.10
  -2  -4  12   51.89    4.30
   2   4 -12   56.79    4.90
  -2   4  12   55.79    7.50
   2   4 -12   62.99    9.70
  -2   4  12   63.49    4.90
  -2   4  12   65.79    6.70
  -2   4  12   60.69    5.90
  -1  -4  12  142.49   12.10
   1  -4 -12  103.99   11.00
  -1  -4  12  131.19    9.90
   1  -4 -12  114.09   13.30
   1   4 -12   99.99   12.00
  -1   4  12  110.59   11.60
  -1   4  12  143.59   11.70
  -1   4  12  124.29    9.40
  -1   4  12  123.79   11.30
   1   4 -12  119.69    9.40
   0  -4 -12  233.08   20.10
   0  -4 -12  209.78   17.60
   0  -4  12  214.68   16.90
   0  -4 -12  209.88   18.70
   0   4  12  229.08   19.10
   0   4  12  206.58   20.40
   0   4 -12  251.57   18.20
   0   4  12  251.67   20.30
   0   4 -12  226.48   19.50
   0   4  12  249.78   18.30
  -1  -4 -12   50.79    4.90
  -1  -4 -12   50.59    8.10
  -1  -4 -12   52.99    9.60
   1  -4  12   51.19    6.20
   1  -4  12   47.40    4.40
  -1   4 -12   70.19    7.70
   1   4  12   60.89    7.60
   1   4  12   72.79    6.70
  -1   4 -12   75.69    5.60
  -1   4 -12   66.79    6.60
   1   4  12   72.59    5.60
   1   4  12   71.29    7.10
  -2  -4 -12   37.40    7.20
   2  -4  12   30.30    2.90
   2   4  12   48.60    4.20
  -2   4 -12   54.09    4.20
   2   4  12   52.79    5.50
  -2   4 -12   56.49    6.30
   3  -4  12   10.30    1.60
  -3  -4 -12   14.10    2.20
   3   4  12   17.40    2.40
  -3   4 -12   18.70    1.50
   3   4  12   17.20    1.50
  -3   4 -12   17.90    2.80
  -3  -5  12    7.60    1.70
   3  -5 -12    6.10    1.50
  -3   5  12    9.70    1.60
  -3   5  12    8.40    0.80
   2  -5 -12   28.00    3.20
  -2  -5  12   30.30    2.50
  -2   5  12   34.00    3.80
  -2   5  12   30.70    2.60
  -1  -5  12   11.70    1.10
   1  -5 -12    8.60    1.50
  -1   5  12   11.90    2.20
   1   5 -12   10.00    1.00
  -1   5  12   11.40    1.00
   0  -5  12   27.30    2.40
   0   5  12   28.90    2.30
   0   5 -12   23.10    2.30
   0   5  12   31.50    3.40
   1  -5  12   10.80    1.30
  -1   5 -12   12.60    1.20
   1   5  12   14.70    1.20
  -8   0  13   39.20    3.10
  -7   0  13  144.49   11.40
   7   0 -13  177.08   15.10
  -7   0  13  124.89   16.60
  -6   0  13    8.70    0.90
  -6   0  13    7.10    4.40
   6   0 -13   11.20    3.50
   6   0 -13   10.00    1.20
   6   0 -13   11.90    2.40
   5   0 -13   14.40    1.60
   5   0 -13   23.50    6.60
   5   0 -13   12.70    4.60
  -5   0  13   14.70    1.30
  -4   0  13  821.72   75.09
   4   0 -13  883.61   71.29
   4   0 -13  910.01   70.59
  -4   0  13  940.41   70.69
   4   0 -13  943.31   68.99
   3   0 -13  388.16   29.80
   3   0 -13  370.96   32.00
  -3   0  13  373.36   31.30
  -3   0  13  397.46   31.60
   3   0 -13  388.16   32.40
  -3   0  13  373.46   31.40
  -3   0  13  379.86   36.60
   3   0 -13  420.76   32.00
  -2   0  13  173.08   15.20
  -2   0  13  185.28   15.40
   2   0 -13  177.98   16.10
   2   0 -13  164.58   15.40
  -2   0  13  171.18   20.00
  -2   0  13  176.58   16.60
   2   0 -13  176.98   15.90
   2   0 -13  172.78   13.60
  -1   0  13   98.09    9.10
  -1   0  13   85.19   13.00
   1   0 -13  100.29   10.10
   1   0 -13   86.19    9.00
   1   0 -13  102.59    7.50
   0   0 -13   36.90    6.20
   0   0  13   38.30    5.60
   0   0 -13   33.10    5.80
   0   0 -13   39.30    3.40
   0   0 -13   49.70    5.10
  -1   0 -13   67.39    6.60
   1   0  13   48.60    7.10
  -1   0 -13   56.59    4.80
   1   0  13   64.59    6.50
  -1   0 -13   65.99    5.70
  -1   0 -13   53.59    7.80
  -1   0 -13   40.80    9.90
   2   0  13    1.10    2.70
  -2   0 -13    2.70    2.80
   2   0  13   -0.80    5.00
   3   0  13    5.60    6.40
  -3   0 -13    2.30    1.00
  -3   0 -13    1.80    0.90
  -3   0 -13    1.40    2.90
   3   0  13   -0.70    3.50
  -4   0 -13   25.30    3.30
  -4   0 -13   29.80    3.20
   4   0  13   23.40    3.20
   5   0  13   51.89   17.10
  -5   0 -13   36.90    3.90
  -8   1  13   46.30    3.60
  -7  -1  13   16.70    1.40
   7  -1 -13   12.40    6.60
   7   1 -13   12.10    1.20
   7   1 -13   12.70    4.20
  -7   1  13   11.80    1.00
  -7   1  13   11.60    5.40
   7   1 -13    8.10    8.80
   6  -1 -13   20.10    5.60
  -6  -1  13   17.00    1.50
   6   1 -13   13.10    3.60
   6   1 -13   14.30    5.20
  -6   1  13    9.90    5.40
   6   1 -13   14.30    1.50
  -5  -1  13   32.90    7.40
  -5  -1  13   37.10    3.20
   5  -1 -13   39.00    5.80
  -5  -1  13   47.90    5.10
   5   1 -13   51.79    4.70
   5   1 -13   55.89    6.90
  -5   1  13   53.29    6.80
   5   1 -13   65.89    7.00
   5   1 -13   51.59    6.90
  -5   1  13   57.09    5.90
   4  -1 -13   74.99    7.90
  -4  -1  13   65.09    7.40
  -4   1  13   65.69    6.30
   4   1 -13   43.40    6.50
   4   1 -13   48.70    6.60
  -4   1  13   52.19    6.30
   4   1 -13   58.39    4.70
   3  -1 -13   94.89    8.90
   3  -1 -13  106.49   11.30
   3  -1 -13  129.99   11.30
  -3  -1  13  132.09   11.20
  -3  -1  13   98.19   14.00
  -3   1  13  128.19   11.20
  -3   1  13  101.89   15.60
   3   1 -13  124.89    9.60
   3   1 -13  116.29   11.90
   3   1 -13  115.69   11.30
   3   1 -13  134.29   11.90
  -3   1  13  114.59   11.30
  -3   1  13  125.99   11.30
   2  -1 -13   69.69    8.10
  -2  -1  13   84.89    8.50
   2  -1 -13   95.09    9.30
   2  -1 -13   77.89    6.50
   2   1 -13   91.29    7.00
  -2   1  13   84.29    8.80
   2   1 -13   95.29    9.70
  -2   1  13   82.49    8.60
   2   1 -13   80.29    8.50
  -2   1  13   84.19   13.20
   2   1 -13  102.59    9.30
   1  -1 -13   31.00    4.10
   1  -1 -13   29.90    5.30
   1  -1 -13   29.90    6.20
  -1  -1  13   26.80    7.30
  -1  -1  13   32.20    4.50
  -1   1  13   25.90    8.20
   1   1 -13   29.00    2.50
  -1   1  13   27.80    4.40
  -1   1  13   27.70    3.90
   1   1 -13   27.90    4.80
   1   1 -13   31.40    4.90
  -1   1  13   27.30    2.30
   0  -1 -13  171.68   15.20
   0  -1  13  148.39   18.10
   0  -1 -13  146.79   13.60
   0   1 -13  180.38   13.50
   0   1 -13  159.18   15.10
   0   1  13  152.98   19.80
   0   1 -13  186.28   16.60
   0   1  13  180.68   15.80
   0   1  13  169.98   15.30
   0   1 -13  192.48   15.90
   0   1  13  167.68   13.40
  -1  -1 -13   72.09    6.20
  -1  -1 -13   60.59    6.40
  -1  -1 -13   51.49    7.70
  -1   1 -13   52.49    5.60
  -1   1 -13   50.09    4.10
   1   1  13   48.60    3.90
  -1   1 -13   38.30    6.50
  -1   1 -13   47.50    7.10
   1   1  13   57.29    6.00
   1   1  13   43.20    6.30
  -2  -1 -13  143.89   13.80
  -2  -1 -13  176.58   13.70
  -2   1 -13  133.69   11.50
  -2   1 -13  119.29    9.80
  -2   1 -13   99.89   12.80
   2   1  13  138.29   11.90
  -3  -1 -13  112.19   12.00
  -3  -1 -13  125.19   12.00
  -3  -1 -13  146.39   11.40
  -3   1 -13  106.39    8.40
   3   1  13  114.09   10.30
  -3   1 -13  114.89   10.00
   3   1  13   99.89   10.90
  -3   1 -13   93.79   11.30
   4  -1  13   51.09    5.20
  -4  -1 -13   43.00    9.00
  -4   1 -13   32.00    6.50
  -4   1 -13   47.10    4.70
   4   1  13   46.80    4.90
   4   1  13   28.60   12.30
  -5  -1 -13   58.59    5.40
   5  -1  13   52.29   15.20
  -5   1 -13   72.59    5.90
  -5   1 -13   62.09    6.10
   5   1  13   62.89    6.40
   7   2 -13    3.90    0.80
   7   2 -13    5.60    1.40
  -7   2  13    5.00    8.00
   6  -2 -13   39.80    4.80
  -6  -2  13   37.70    4.20
   6   2 -13   29.70    2.80
   6   2 -13   33.50    5.10
   6   2 -13   31.20    5.40
  -6   2  13   32.70    3.80
  -6   2  13   23.20    7.60
   6   2 -13   33.00    4.10
  -5  -2  13   52.59    6.00
   5  -2 -13   57.09    6.20
   5   2 -13   55.19    6.00
   5   2 -13   49.60    6.30
  -5   2  13   34.70    8.60
  -5   2  13   49.00    5.40
   5   2 -13   47.40    6.10
  -5   2  13   46.00    5.70
   5   2 -13   47.10    4.00
  -4  -2  13   38.90    5.20
   4  -2 -13   42.40    5.00
  -4   2  13   33.70    4.30
   4   2 -13   33.60    2.80
   4   2 -13   32.60    4.40
   4   2 -13   30.30    5.70
   4   2 -13   26.00    5.00
  -4   2  13   26.60    4.30
  -4   2  13   26.10    8.20
  -3  -2  13   18.90    2.00
  -3  -2  13   11.70    5.40
   3  -2 -13   17.40    5.20
   3   2 -13   18.70    1.80
  -3   2  13   16.80    3.40
  -3   2  13   17.40    1.50
  -2  -2  13   41.30    4.10
   2  -2 -13   57.99    6.00
  -2  -2  13   49.40    6.20
   2   2 -13   30.40    5.30
   2   2 -13   40.90    3.20
  -2   2  13   36.30    5.10
  -2   2  13   39.00    4.80
   2   2 -13   30.70    5.40
  -2   2  13   42.60    3.10
  -1  -2  13  180.08   13.60
   1  -2 -13  175.98   16.20
  -1  -2  13  140.59   17.90
   1  -2 -13  176.48   15.30
   1  -2 -13  161.88   16.40
  -1  -2  13  199.88   16.10
   1   2 -13  203.08   18.60
  -1   2  13  206.38   18.10
  -1   2  13  208.78   17.00
  -1   2  13  179.88   23.30
   1   2 -13  226.88   16.00
   1   2 -13  209.38   18.00
  -1   2  13  210.28   18.10
   1   2 -13  200.08   17.70
  -1   2  13  206.58   15.90
   0  -2 -13   60.19    8.50
   0  -2 -13   76.59    7.30
   0   2  13   54.49    6.80
   0   2 -13   47.10    6.90
   0   2 -13   46.10    7.30
   0   2  13   61.09    4.70
   0   2  13   65.39    6.70
   0   2 -13   66.59    6.40
   0   2  13   55.69    6.20
   1  -2  13  244.58   21.60
  -1  -2 -13  250.97   20.40
   1   2  13  234.98   18.30
  -1   2 -13  174.58   19.30
  -1   2 -13  192.18   19.20
   1   2  13  211.28   15.70
  -1   2 -13  215.08   17.50
   1   2  13  178.98   18.50
   2  -2  13   13.30    2.90
  -2  -2 -13   15.20    2.30
   2   2  13   14.60    1.50
  -2   2 -13   15.00    4.40
  -2   2 -13   19.10    4.80
   2   2  13   19.20    3.10
  -3  -2 -13   10.50    3.60
   3  -2  13   10.30    6.30
   3   2  13    9.40    2.10
   3   2  13   11.60    3.80
  -3   2 -13   11.30    1.20
   3   2  13   10.60    1.10
  -3   2 -13    7.10    4.00
  -3   2 -13    3.10    4.80
  -4  -2 -13    5.70    5.30
   4  -2  13    5.70    6.80
   4   2  13   11.10    2.00
  -4   2 -13    9.20    3.80
   4   2  13    5.90    3.60
  -4   2 -13   11.00    1.80
  -5  -2 -13   49.99    5.40
  -5   2 -13   43.70    4.50
   5   2  13   43.00    4.40
   6  -3 -13   29.60    3.60
  -6  -3  13   39.90    3.80
   6  -3 -13   31.80    7.60
   6   3 -13   41.20    3.70
  -6   3  13   46.50    4.60
   6   3 -13   47.20    6.50
  -5  -3  13   30.60    4.10
   5  -3 -13   30.50    6.00
   5  -3 -13   25.20    3.80
   5   3 -13   38.40    3.10
  -5   3  13   36.20    4.20
  -5   3  13   27.70    5.30
   5   3 -13   36.80    5.40
   5   3 -13   35.70    4.20
   4  -3 -13   23.10    3.80
   4  -3 -13   27.60    5.50
   4   3 -13   39.30    5.00
   4   3 -13   24.80    5.40
  -4   3  13   41.20    4.60
   4   3 -13   34.40    5.00
  -4   3  13   32.00    5.30
  -4   3  13   28.80    2.80
   4   3 -13   36.10    3.00
   3  -3 -13   41.80    5.50
   3  -3 -13   43.80    7.10
  -3  -3  13   43.40    3.70
  -3  -3  13   45.60    5.70
   3   3 -13   47.60    6.10
  -3   3  13   43.20    5.40
  -3   3  13   50.49    5.80
  -3   3  13   43.20    3.70
   3   3 -13   57.09    6.20
   3   3 -13   51.49    3.90
   3   3 -13   42.40    5.40
   2  -3 -13  145.49   13.70
  -2  -3  13  141.59   13.10
  -2  -3  13  131.39   10.70
   2  -3 -13  140.39   13.20
   2  -3 -13  124.89   12.40
  -2   3  13  108.79   11.20
   2   3 -13  132.99    9.50
   2   3 -13  134.69   11.90
  -2   3  13  116.89    9.30
   2   3 -13   99.49   10.70
  -2   3  13  132.29   11.50
  -2   3  13  122.79   10.30
   1  -3 -13   45.50    7.10
  -1  -3  13   53.09    4.30
   1  -3 -13   45.60    6.30
  -1   3  13   53.69    4.30
   1   3 -13   51.99    4.30
  -1   3  13   58.49    6.30
   1   3 -13   45.90    6.60
   1   3 -13   53.09    6.70
  -1   3  13   47.10    6.40
  -1   3  13   52.59    5.40
   1   3 -13   56.29    5.80
   0  -3  13   50.19    5.80
   0  -3 -13   41.60    6.80
   0  -3  13   42.50    3.90
   0  -3 -13   43.10    6.00
   0   3  13   49.40    3.90
   0   3  13   44.40    6.00
   0   3  13   52.99    5.80
   0   3 -13   39.60    6.30
   0   3 -13   39.20    6.70
   0   3 -13   53.89    5.40
   0   3  13   46.50    5.20
   1  -3  13  383.06   28.10
  -1  -3 -13  348.27   28.10
   1  -3  13  279.17   26.20
   1   3  13  363.16   26.60
   1   3  13  322.27   28.90
  -1   3 -13  356.76   26.50
   1   3  13  351.16   28.60
  -1   3 -13  315.97   29.30
  -1   3 -13  358.66   28.20
  -1   3 -13  348.57   28.90
   2  -3  13   98.89    9.80
  -2  -3 -13  130.29   11.70
   2  -3  13  129.59   10.90
  -2  -3 -13  121.09   10.80
   2   3  13  159.88   14.00
   2   3  13  159.38   12.30
  -2   3 -13  173.88   15.40
  -2   3 -13  130.89   14.40
  -3  -3 -13   41.60    5.80
  -3  -3 -13   32.10    4.60
   3   3  13   51.79    4.00
  -3   3 -13   52.99    4.00
  -3   3 -13   36.20    9.60
   3   3  13   42.40    6.40
  -3   3 -13   48.70    5.00
  -3   3 -13   45.20    6.90
   3   3  13   54.79    5.50
   4   3  13   44.40    4.60
  -4   3 -13   45.60    4.70
  -5  -4  13   37.20    3.90
   5   4 -13   29.50    2.80
  -5   4  13   38.10    3.80
   4  -4 -13   55.09    6.20
   4  -4 -13   56.29   12.10
  -4  -4  13   77.19    6.70
  -4   4  13   70.59    7.80
  -4   4  13   74.69    6.90
   4   4 -13   64.49    5.60
  -3  -4  13   86.99    6.40
   3  -4 -13   65.89    7.90
   3  -4 -13   95.49   12.30
  -3   4  13   71.39    6.30
  -3   4  13   92.69    9.30
   3   4 -13   81.29    6.50
  -3   4  13   84.19    8.70
   3   4 -13   76.69    8.40
  -2  -4  13  132.19    9.80
  -2  -4  13  132.49   11.50
   2  -4 -13   95.39   12.30
   2   4 -13   84.89    9.70
   2   4 -13   97.09    8.10
  -2   4  13  109.19    7.90
  -2   4  13  105.79    9.10
  -2   4  13  104.59    9.80
   1  -4 -13   17.50    3.40
  -1  -4  13   19.10    2.00
   1  -4 -13   14.90    4.90
  -1  -4  13   24.00    3.90
  -1   4  13   17.70    1.50
  -1   4  13   13.80    4.00
   1   4 -13   25.70    4.80
   1   4 -13   17.60    1.60
  -1   4  13   17.50    2.70
  -1   4  13   15.10    3.80
   0  -4  13  140.79   12.50
   0  -4  13  146.99   11.10
   0  -4 -13  134.29   13.10
   0   4 -13  139.09   11.60
   0   4  13  143.79   10.60
   0   4  13  158.88   13.40
   0   4 -13  111.69   13.40
   0   4 -13  134.59   10.60
   0   4  13  135.59   11.70
   0   4  13  111.29   13.40
  -1  -4 -13  128.69   15.90
   1   4  13  118.89   13.10
  -1   4 -13  145.89   13.60
  -1   4 -13  145.89   12.20
   1   4  13  162.08   11.10
   1   4  13  120.89   12.40
   1   4  13  159.78   12.70
  -2   4 -13   19.40    1.60
   2   4  13   17.10    2.40
  -2   4 -13   17.80    2.40
   2   4  13   18.40    1.50
   2  -5 -13   12.30    1.80
  -1  -5  13   13.40    1.30
  -1   5  13   20.10    2.70
  -1   5  13   22.50    1.80
   7   0 -14    5.50    4.40
   7   0 -14    6.20    1.50
  -7   0  14    4.20    0.50
  -7   0  14    5.50    5.50
  -6   0  14  108.89   13.70
  -6   0  14  110.19    8.90
   6   0 -14  125.49   11.30
  -5   0  14    0.40    0.20
   5   0 -14   -0.90    2.60
  -5   0  14   -2.80    4.10
   5   0 -14    0.00    0.40
   5   0 -14   -1.40    6.40
   4   0 -14    6.10    4.00
   4   0 -14    5.20    4.40
   4   0 -14    8.60    1.20
  -4   0  14   10.30    2.30
   4   0 -14   11.20    2.50
  -4   0  14    7.90    5.60
   3   0 -14  671.53   55.19
  -3   0  14  713.43   54.49
   3   0 -14  654.83   52.69
   3   0 -14  725.43   54.79
   3   0 -14  784.12   55.59
  -3   0  14  569.84   58.69
  -3   0  14  688.13   54.19
   2   0 -14  121.59   12.40
  -2   0  14  103.09   13.10
   2   0 -14  122.79   10.10
  -2   0  14  134.79   11.50
   2   0 -14  141.89   12.20
   2   0 -14  118.09   12.50
  -2   0  14  141.69   11.90
   1   0 -14    2.60    0.70
  -1   0  14    6.80    3.70
   1   0 -14    2.30    1.20
  -1   0  14    0.50    4.20
   1   0 -14    3.10    3.20
  -1   0  14    2.80    1.10
   1   0 -14    3.40    2.60
   0   0  14   98.59    8.80
   0   0 -14   93.39    7.20
   0   0 -14   90.49    8.90
   0   0  14   87.29    9.70
   0   0  14   74.09   13.20
   0   0 -14   96.09   10.40
   0   0 -14   87.49   12.60
   1   0  14  111.19    9.40
  -1   0 -14   79.39   10.50
   1   0  14   96.69   12.30
  -1   0 -14  107.69    9.60
  -1   0 -14   83.49    7.90
  -2   0 -14    6.40    3.40
   2   0  14    7.30    1.70
  -2   0 -14    6.80    1.40
   2   0  14    5.60    6.40
  -2   0 -14    6.50    1.60
   2   0  14    9.60    4.30
  -3   0 -14   87.59    8.30
  -3   0 -14  105.59    9.30
   3   0  14   81.89    8.70
   3   0  14   79.49   14.00
  -3   0 -14   83.59    9.00
  -3   0 -14   99.79   10.80
   7  -1 -14   67.69    6.60
  -7   1  14   34.70    2.60
   7   1 -14   29.20    6.20
   6  -1 -14    7.00    5.00
  -6  -1  14    3.00    6.10
  -6   1  14    3.10    4.90
   6   1 -14    6.10    0.80
   6   1 -14    4.30    6.70
   6   1 -14    7.70    3.40
  -5  -1  14   29.60    3.90
   5  -1 -14   22.80    5.20
   5  -1 -14   36.20    4.50
  -5  -1  14   31.80    7.10
  -5   1  14   22.60    7.10
  -5   1  14   29.70    3.70
   5   1 -14   27.00    2.50
   5   1 -14   25.00    4.70
  -4  -1  14   21.10    7.00
   4  -1 -14   31.50    4.30
   4  -1 -14   25.00    5.00
  -4  -1  14   26.30    4.00
   4   1 -14   31.70    4.20
  -4   1  14   20.60    4.80
  -4   1  14   28.70    3.60
   4   1 -14   19.50    4.70
   4   1 -14   23.20    5.00
  -4   1  14   16.10    7.50
   4   1 -14   23.60    2.40
  -3  -1  14   25.70    6.70
   3  -1 -14   16.60    3.00
  -3  -1  14   18.10    3.40
   3  -1 -14   13.70    4.40
  -3   1  14   22.50    3.60
   3   1 -14   22.10    2.10
   3   1 -14   22.90    3.60
   3   1 -14   20.00    4.60
  -3   1  14   23.70    7.90
  -3   1  14   23.70    4.20
  -2  -1  14  178.88   21.20
  -2  -1  14  228.28   18.40
   2  -1 -14  218.68   18.50
   2  -1 -14  209.58   19.40
   2  -1 -14  203.98   18.70
   2   1 -14  230.48   17.50
  -2   1  14  223.18   19.50
  -2   1  14  226.88   25.10
   2   1 -14  203.38   19.20
  -2   1  14  212.88   19.10
   2   1 -14  250.87   19.70
   2   1 -14  232.68   20.20
   1  -1 -14   25.30    4.80
   1  -1 -14   18.00    3.10
  -1  -1  14   25.40    7.50
  -1  -1  14   20.90    3.60
  -1   1  14   10.40    5.70
   1   1 -14   14.40    4.10
   1   1 -14    7.90    1.90
  -1   1  14   13.60    3.60
  -1   1  14   10.20    2.20
   0  -1  14   24.50    3.80
   0  -1 -14   21.20    3.20
   0  -1  14   16.10    7.40
   0  -1 -14   15.40    4.90
   0   1 -14   13.40    4.40
   0   1  14    9.00    3.40
   0   1  14   16.90    8.10
   0   1  14   12.70    2.50
   0   1 -14   14.20    1.40
   0   1 -14   13.00    2.50
  -1  -1 -14   53.99    8.40
  -1  -1 -14   72.39    6.80
  -1   1 -14   84.09    6.80
  -1   1 -14   92.29    8.60
   1   1  14   71.09    9.20
   1   1  14   91.89    8.60
  -1   1 -14   80.89   11.60
  -2  -1 -14   74.59    6.70
  -2  -1 -14   64.89    6.80
   2  -1  14   74.79    7.50
  -2   1 -14   56.39    8.30
  -2   1 -14   74.19    7.10
   2   1  14   73.09    7.20
  -2   1 -14   66.29    5.50
   3  -1  14   72.09    7.50
  -3  -1 -14   82.99    7.90
   3   1  14   37.40    6.20
  -3   1 -14   41.30    6.40
  -4  -1 -14   80.79    7.20
   4   1  14   77.29    7.20
  -4   1 -14   80.29    7.20
  -4   1 -14   79.39    6.80
  -4   1 -14   56.59   14.30
   6  -2 -14   32.90    4.30
  -6  -2  14   50.09    5.30
   6   2 -14   46.80    4.00
  -6   2  14   53.29    5.00
   6   2 -14   39.90    7.40
   6   2 -14   46.60    7.40
  -5  -2  14   39.10    5.20
   5  -2 -14   47.80    5.00
   5   2 -14   47.00    6.20
   5   2 -14   40.00    5.80
  -5   2  14   50.49    5.10
  -5   2  14   38.80    9.60
  -5   2  14   42.60    6.90
   5   2 -14   47.10    3.90
  -4  -2  14   38.50    4.80
   4  -2 -14   33.70    4.20
   4   2 -14   32.40    4.30
  -4   2  14   28.40    8.50
   4   2 -14   40.30    5.30
  -4   2  14   30.60    4.10
   4   2 -14   33.20    2.90
  -4   2  14   33.80    4.70
   4   2 -14   31.50    5.10
   3  -2 -14  230.28   22.20
   3  -2 -14  261.27   21.70
  -3  -2  14  271.27   22.10
  -3   2  14  258.67   21.90
  -3   2  14  266.27   22.20
   3   2 -14  274.57   22.40
   3   2 -14  263.17   22.70
   3   2 -14  267.47   20.20
  -3   2  14  221.58   26.30
   3   2 -14  268.27   22.00
   2  -2 -14   67.69    7.10
  -2  -2  14   68.99    7.70
  -2   2  14   50.59    5.50
   2   2 -14   45.40    5.20
   2   2 -14   44.20    3.80
   2   2 -14   49.60    7.60
   2   2 -14   45.20    6.80
  -2   2  14   30.80    9.90
  -2   2  14   41.60    3.50
  -2   2  14   45.40    5.70
   1  -2 -14    4.50    4.10
  -1  -2  14    9.80    2.70
   1  -2 -14    9.80    1.90
  -1   2  14    3.70    2.60
  -1   2  14    3.50    7.00
   1   2 -14    7.60    1.80
  -1   2  14    8.30    2.00
   1   2 -14    6.10    0.90
   1   2 -14    2.20    2.70
   1   2 -14    5.00    3.20
  -1   2  14    6.00    0.70
   0  -2  14    9.00    5.20
   0  -2  14    7.40    2.40
   0   2  14    9.10    2.10
   0   2 -14   12.90    4.20
   0   2  14    8.90    0.90
   0   2 -14    6.00    2.80
   0   2  14    3.80    8.70
   0   2 -14   10.40    1.10
   0   2 -14    8.80    2.00
   0   2  14    9.30    3.30
   1  -2  14    3.20    2.00
   1  -2  14    5.30    5.10
  -1   2 -14    5.20    2.90
   1   2  14    2.10    0.50
   1   2  14   10.40   10.30
   1   2  14    2.10    1.20
   1   2  14    0.30    2.50
  -1   2 -14    2.60    1.10
  -2  -2 -14  169.48   16.10
   2  -2  14  204.38   16.90
   2   2  14  142.39   12.10
  -2   2 -14  174.18   12.10
  -2   2 -14  180.38   13.90
   2   2  14  128.49   14.70
  -2   2 -14  148.39   15.10
  -3  -2 -14   71.69    6.90
   3  -2  14   66.09    6.80
  -3  -2 -14   67.59    7.70
  -3   2 -14   73.59    6.80
   3   2  14   73.39    7.00
  -3   2 -14   62.69    5.50
  -3   2 -14   59.59    8.60
  -4   2 -14    4.30    1.00
   4   2  14    4.00    1.10
  -6  -3  14    0.90    0.70
   6  -3 -14    0.50    0.80
  -6   3  14    0.90    0.70
   6   3 -14    0.70    0.30
   5  -3 -14    3.00    5.00
   5  -3 -14    1.30    1.60
  -5  -3  14    3.20    1.20
   5   3 -14    1.10    0.40
  -5   3  14   -0.70    4.10
   5   3 -14   -1.80    3.10
   4  -3 -14   23.40    6.20
  -4  -3  14   18.30    3.00
  -4   3  14   12.10    2.20
  -4   3  14   15.90    3.70
   4   3 -14   10.80    2.10
   3  -3 -14    4.00    3.40
   3  -3 -14    2.80    2.00
  -3   3  14    9.30    3.10
   3   3 -14    9.60    4.50
   3   3 -14   10.10    1.10
   3   3 -14    6.60    3.40
  -3   3  14   10.80    1.00
   2  -3 -14   29.20    4.20
  -2  -3  14   33.20    2.90
   2  -3 -14   38.80    9.90
  -2   3  14   54.79    5.90
   2   3 -14   52.69    4.20
   2   3 -14   51.79    5.60
   2   3 -14   51.09    6.50
   2   3 -14   46.40    6.70
  -2   3  14   48.10    6.00
  -2   3  14   48.30    4.10
  -1  -3  14   70.39    6.30
   1  -3 -14   75.89    7.60
   1  -3 -14   94.09   10.40
  -1   3  14   96.29   10.50
  -1   3  14  119.99   10.50
  -1   3  14  109.59    8.50
   1   3 -14  104.09   10.70
   1   3 -14  129.79   13.80
  -1   3  14   89.39   10.30
   1   3 -14  113.79   10.00
   1   3 -14  116.69    8.70
   0  -3 -14   19.40    2.90
   0   3  14   29.70    2.80
   0   3 -14   40.80    4.30
   0   3 -14   25.20    5.60
   0   3  14   39.20    4.50
   0   3  14   33.90    6.20
   0   3 -14   34.40    2.90
   0   3 -14   29.60    9.00
  -1  -3 -14   29.30    5.30
   1   3  14   23.40    4.90
   1   3  14   31.90    4.70
  -1   3 -14   30.10    5.60
  -1   3 -14   38.70    6.00
  -1   3 -14   32.80    3.90
  -1   3 -14   32.50    2.80
  -2  -3 -14   35.80    5.90
  -2   3 -14   32.70    6.40
   2   3  14   47.00    4.90
   2   3  14   37.90    3.40
  -2   3 -14   47.30    4.60
  -2   3 -14   41.90    3.40
  -3   3 -14   59.49    5.50
   3   3  14   56.29    5.60
  -4  -4  14   41.20    4.30
  -4   4  14   38.60    3.80
   4   4 -14   28.00    2.80
   3  -4 -14    6.70    7.80
  -3   4  14    2.30    0.30
  -3   4  14   -1.00    3.90
   3   4 -14    2.40    0.50
   2  -4 -14   40.90    4.80
  -2  -4  14   56.49    3.90
   2  -4 -14   42.20    8.80
  -2   4  14   57.09    4.60
   2   4 -14   60.69    4.80
   2   4 -14   71.49   12.30
  -2   4  14   55.79    8.30
  -1  -4  14   49.60    3.80
   1  -4 -14   41.60    4.50
   1   4 -14   73.59    5.90
  -1   4  14   63.69    9.40
  -1   4  14   76.49    5.90
  -1   4  14   82.39    7.30
   0   4 -14   10.20    4.00
   0   4  14   15.70    1.40
   0   4 -14   15.50    1.50
   0   4  14   18.60    2.70
  -1   4 -14    9.60    0.90
   1   4  14    9.40    1.60
   1   4  14    8.50    0.80
  -1   4 -14    7.60    1.60
   7   0 -15   17.70    2.50
   6   0 -15    6.30    3.70
   5   0 -15   81.89    7.00
   5   0 -15   98.89   10.20
  -5   0  15   86.09   12.90
   4   0 -15   58.09    6.10
  -4   0  15   39.90    9.20
  -4   0  15   54.89    5.50
   4   0 -15   43.90    4.10
   4   0 -15   44.10    6.40
   3   0 -15   39.90    3.20
   3   0 -15   37.00    5.80
  -3   0  15   32.20    9.10
  -2   0  15   78.09    7.60
   2   0 -15   77.39    7.90
  -2   0  15   57.19   11.70
   2   0 -15   61.89   11.20
   2   0 -15   84.39   10.20
   2   0 -15   65.99    5.80
   1   0 -15   22.00    6.20
  -1   0  15   25.00    3.80
   1   0 -15   25.80    3.60
  -1   0  15   26.90    9.10
  -1   0  15   23.80    3.20
   0   0  15   99.89    8.90
   0   0 -15   79.99    7.50
   0   0 -15   96.29   10.80
   0   0 -15   99.39    9.10
   1   0  15    5.00    6.40
  -1   0 -15    7.70    3.70
   1   0  15    9.00    1.80
  -1   0 -15    9.60    2.00
   2   0  15    3.70    7.60
   2   0  15    1.20    0.90
  -2   0 -15    1.90    3.40
  -2   0 -15    1.50    1.00
  -3   0 -15  133.79   15.10
   3   0  15   98.79   13.80
   7   1 -15    3.20    1.20
   6  -1 -15   13.90    7.30
   6  -1 -15   14.40    2.40
  -6   1  15   18.40    1.40
  -6   1  15   11.90    6.10
   6   1 -15   16.00    4.50
   6   1 -15   17.90    1.60
  -5  -1  15   72.69    7.00
   5  -1 -15   85.29    7.90
   5  -1 -15   61.49    8.30
   5   1 -15   63.09    4.80
   5   1 -15   66.19    7.10
  -5   1  15   50.79    9.90
   5   1 -15   67.39    9.00
  -5   1  15   49.40    4.50
  -4  -1  15  113.49   10.10
   4  -1 -15   85.49   10.50
   4  -1 -15  112.89   10.20
   4   1 -15  109.89   10.90
  -4   1  15  112.59    9.80
   4   1 -15  103.89   10.60
   4   1 -15  107.19    8.30
  -4   1  15   86.29   13.30
  -3  -1  15   46.10    5.50
   3  -1 -15   42.90    5.20
   3  -1 -15   42.50    6.40
  -3   1  15   50.79    7.20
   3   1 -15   62.19    7.60
   3   1 -15   58.39    7.40
   3   1 -15   57.99    4.80
  -3   1  15   51.49   10.90
  -3   1  15   54.09    5.90
  -3   1  15   57.79    6.10
   3   1 -15   63.79    6.80
   2  -1 -15   34.20    4.50
   2  -1 -15   34.90    5.90
  -2  -1  15   30.30    8.00
  -2  -1  15   38.70    4.80
   2   1 -15   43.10    5.20
   2   1 -15   45.40    6.40
  -2   1  15   41.60    4.90
  -2   1  15   42.20    6.00
  -2   1  15   40.20    9.70
  -2   1  15   42.80    5.00
   2   1 -15   44.10    3.70
   2   1 -15   50.49    6.80
  -1  -1  15  166.58   14.10
   1  -1 -15  159.48   13.80
   1  -1 -15  123.89   14.30
   1   1 -15  151.68   14.60
   1   1 -15  163.88   14.00
   1   1 -15  158.18   12.20
  -1   1  15  170.98   14.00
  -1   1  15  140.19   14.30
   1   1 -15  145.39   15.00
   0  -1 -15  113.99   10.60
   0  -1  15  110.69   10.70
   0   1  15  104.59    9.40
   0   1 -15   97.39    7.70
   0   1 -15  112.99    9.60
   0   1 -15   86.59   10.70
   0   1  15   74.79    9.70
  -1  -1 -15   53.09    5.80
   1  -1  15   58.29    6.30
  -1   1 -15   68.39    6.70
   1   1  15   66.89    6.70
  -1   1 -15   54.19    8.10
  -1   1 -15   58.79    5.10
   2  -1  15  177.48   16.50
  -2   1 -15  139.69   14.00
   2   1  15  150.88   12.60
   2   1  15  107.99   13.40
  -2   1 -15  162.18   12.80
   3  -1  15    4.40    6.60
  -3  -1 -15   12.50    5.90
   3   1  15    6.20   11.40
  -3   1 -15   15.60    2.20
  -3   1 -15    5.50    6.00
   3   1  15   13.50    2.20
   6  -2 -15    5.40    1.50
   6   2 -15    6.30    0.80
  -6   2  15    6.20    0.60
   5  -2 -15  108.59   10.80
   5  -2 -15  116.59   12.40
   5   2 -15  140.39   14.00
   5   2 -15  135.79   13.90
   5   2 -15  160.78   12.20
  -5   2  15  172.88   14.10
   4   2 -15   21.80    2.00
   4   2 -15   21.30    5.10
  -4   2  15   20.90    3.00
  -4   2  15   16.50    5.00
   4   2 -15   21.90    4.60
  -4   2  15   22.10    8.30
   4   2 -15   22.30    4.00
   3  -2 -15    2.20    5.40
  -3   2  15   -4.00    8.30
   3   2 -15    2.60    2.40
   3   2 -15    3.80    0.80
   3   2 -15    0.90    2.50
  -3   2  15    3.70    3.60
  -2  -2  15   42.00    5.20
   2  -2 -15   31.60    9.70
  -2   2  15   23.30    8.60
   2   2 -15   32.90    3.00
  -2   2  15   25.70    4.80
  -2   2  15   39.70    4.50
   2   2 -15   26.00    5.20
  -2   2  15   36.10    5.30
   2   2 -15   41.80    4.60
   2   2 -15   29.50    5.60
   1   2 -15   18.10    5.10
   1   2 -15   18.30    4.70
   1   2 -15   23.90    2.00
  -1   2  15   16.20    4.00
   0  -2  15   20.70    7.40
   0  -2 -15   19.20    2.80
   0   2 -15   39.50    4.60
   0   2 -15   42.00    3.20
   0   2 -15   37.50    6.10
   0   2  15   35.00    5.70
   0   2  15   25.40   10.90
   0   2 -15   38.60    7.60
   0   2  15   37.60    4.60
  -1  -2 -15   27.30    4.60
   1  -2  15   32.60    5.00
  -1   2 -15   29.20    3.50
   1   2  15   19.30    4.60
  -1   2 -15   29.50    6.90
   1   2  15   27.60    3.60
  -1   2 -15   22.20    2.30
  -1   2 -15   22.60    5.20
   2  -2  15    2.50    6.00
  -2  -2 -15    4.80    4.00
  -2   2 -15    6.30    1.50
  -2   2 -15    5.60    0.80
   2   2  15    7.10    4.00
   2   2  15    5.80    1.50
  -2   2 -15    4.90    3.90
  -3   2 -15   49.50    4.80
   3   2  15   44.30    4.70
   5  -3 -15   18.30    2.50
   5   3 -15   26.70    2.40
  -5   3  15   29.80    3.30
  -4  -3  15    5.40    1.70
   4  -3 -15    6.70    6.60
   4   3 -15    8.00    0.90
   4   3 -15    4.90    4.00
  -4   3  15    5.50    4.10
  -4   3  15    7.00    1.50
   4   3 -15    7.20    1.50
   3  -3 -15   80.29    7.70
  -3   3  15  173.58   13.60
   3   3 -15  121.99   11.50
   3   3 -15  148.99   17.60
   2  -3 -15   70.59   10.00
   2  -3 -15   56.99    6.10
  -2   3  15   67.49    8.30
   2   3 -15   65.59    9.20
  -2   3  15   97.79    8.10
   2   3 -15   86.19    6.50
   2   3 -15   80.09    8.80
   1  -3 -15   35.30   10.00
   1  -3 -15   26.10    3.50
   1   3 -15   51.39    4.10
   1   3 -15   45.10    8.60
  -1   3  15   57.89    5.60
  -1   3  15   43.30    4.00
   1   3 -15   43.40    6.90
   1   3 -15   57.89    5.40
  -1   3  15   42.20    6.10
   0  -3  15   40.30    4.80
   0   3  15   38.30    6.50
   0   3 -15   47.70    8.30
   0   3 -15   38.50    3.30
   0   3  15   44.50    5.30
   0   3 -15   32.20    6.20
   0   3  15   31.90    3.10
   0   3 -15   44.10    4.40
   1  -3  15  116.59    9.50
  -1  -3 -15   84.09   11.20
   1   3  15  114.39    9.50
   1   3  15   79.59   11.00
  -1   3 -15   96.39    8.00
  -1   3 -15  112.99    9.40
  -2   3 -15   26.90    3.10
  -3  -4  15   76.09    7.00
  -3   4  15   81.99    6.90
   3   4 -15   70.19    6.00
   2  -4 -15    4.70    1.20
   2   4 -15    7.90    0.90
  -2   4  15    8.20    1.50
  -1  -4  15   19.20    2.50
  -1   4  15   24.50    3.00
   0   4 -15    2.80    0.60
   0   4  15    3.30    0.90
   5   0 -16    0.50    4.20
  -5   0  16    0.80    5.20
  -4   0  16   15.40    2.40
  -4   0  16   14.10    6.90
   4   0 -16   14.00    4.20
   4   0 -16   16.20    2.80
  -3   0  16  130.59   11.20
  -3   0  16  120.69   15.00
   3   0 -16  124.99   12.00
   3   0 -16  112.29   11.30
   2   0 -16    3.90    0.90
   2   0 -16    7.00    3.20
  -2   0  16    6.30    5.90
   1   0 -16    0.90    3.00
  -1   0  16   -1.50    5.10
   0   0 -16    4.40    4.10
   0   0  16    7.90    6.90
   0   0  16    3.90    1.90
  -1   0 -16  160.58   15.90
   2   0  16   40.20    4.40
  -2   0 -16   33.00    4.70
   3   0  16   36.40    3.90
   6  -1 -16   12.30    1.90
   6   1 -16   12.30    2.00
   5  -1 -16   47.30    9.00
   5   1 -16   47.20    6.20
   5   1 -16   42.90    3.60
  -5   1  16   41.10    9.00
  -4  -1  16   67.89    9.70
   4  -1 -16   82.89    9.50
   4  -1 -16   46.50   13.00
   4   1 -16  127.49   16.60
   4   1 -16   99.99    8.50
   4   1 -16  108.79   10.80
   3  -1 -16   36.60    4.40
  -3  -1  16   33.10    4.30
  -3   1  16   28.20    4.10
  -3   1  16   28.50    4.00
   3   1 -16   21.00    4.90
  -3   1  16   17.70    7.30
   3   1 -16   22.60    2.30
  -2  -1  16   96.59    9.30
   2  -1 -16   95.19    9.10
   2   1 -16   60.59    9.30
  -2   1  16   77.99    7.50
   2   1 -16   62.69    5.60
  -2   1  16   78.09    7.10
   2   1 -16   63.79    8.20
   1  -1 -16   73.59    7.30
  -1  -1  16   71.69    7.50
   1   1 -16   38.90    9.30
  -1   1  16   60.49    6.00
   1   1 -16   50.89    7.40
   1   1 -16   65.99    6.30
  -1   1  16   45.30    7.80
  -1   1  16   63.39    6.10
   1   1 -16   48.50    4.60
   0  -1 -16  130.49   12.00
   0  -1  16  134.49   12.20
   0   1 -16  115.59    9.50
   0   1  16  117.29   10.80
   0   1 -16  126.09   11.00
   1  -1  16   -0.50    5.40
   1   1  16   -0.10    7.40
   1   1  16    2.20    7.80
  -1   1 -16    3.80    3.50
  -2  -1 -16   22.10    5.70
  -2   1 -16   15.50    7.40
   3  -1  16    8.50    1.80
  -3   1 -16   15.80    2.00
   6  -2 -16   12.40    2.40
  -5  -2  16   71.19    6.00
   5  -2 -16   48.50    6.40
   5   2 -16   55.59    4.50
   4  -2 -16   51.79   12.90
   4  -2 -16   40.60    5.40
   4   2 -16   56.19    7.60
  -4   2  16   73.29    6.30
   4   2 -16   58.69    5.20
  -3  -2  16   52.39    5.70
  -3   2  16   35.70   12.80
   3   2 -16   31.50    5.90
   3   2 -16   40.20    3.40
  -3   2  16   46.10    4.60
   3   2 -16   37.80    8.30
  -2  -2  16    2.50    1.90
   2   2 -16    1.50    3.20
  -2   2  16   -1.10    8.30
  -2   2  16   -0.40    3.80
   2   2 -16    1.40    0.60
  -2   2  16    0.70    0.70
   2   2 -16    0.60    0.80
   2   2 -16    0.70    3.00
  -1  -2  16   -2.10    8.30
  -1   2  16   32.90    3.80
   1   2 -16   21.40    6.80
  -1   2  16   37.20    4.10
   1   2 -16   24.30    5.80
   1   2 -16   30.60    2.90
   1   2 -16   39.60    4.20
  -1   2  16   23.40    5.40
   0  -2  16    6.00    6.60
   0  -2 -16   13.10    2.70
   0  -2 -16    6.90    2.90
   0   2  16   17.00    5.20
   0   2 -16   11.00    5.00
   0   2 -16   16.30    1.70
   0   2 -16   17.10    2.50
   0   2 -16   17.40    5.10
   0   2  16   17.80    3.10
   0   2  16    3.80   13.40
   1  -2  16    8.00    2.10
   1  -2  16    7.90   10.50
  -1   2 -16    1.60    3.50
  -1   2 -16    5.00    0.80
   1   2  16    4.60    5.30
   2  -2  16   56.49    5.40
   2   2  16   61.49    6.10
  -2   2 -16   69.69    6.20
  -4  -3  16   83.19    7.60
  -4   3  16   76.29    6.50
   4   3 -16   64.99    5.60
   3  -3 -16   27.60    4.10
  -3  -3  16   34.90    4.00
  -3   3  16   46.20    4.70
   3   3 -16   41.20    3.80
   3   3 -16   48.10    4.80
  -2  -3  16   46.50    5.10
   2   3 -16   46.60    4.40
  -2   3  16   58.09    6.00
   2   3 -16   39.10    8.40
   2   3 -16   63.69    5.70
   1   3 -16   14.00    1.30
   0  -3  16   34.80    3.90
   0   3 -16   46.50    4.70
   0   3  16   46.40    4.80
  -1   3 -16   18.60    2.30
   1   3  16   18.70    2.70
  -1   3 -16   14.80    1.50
   6   0 -17    0.30    0.40
  -5   0  17    4.00    7.10
   5   0 -17    1.10    0.70
   5   0 -17   -2.10    6.20
   3   0 -17    0.30    3.40
  -3   0  17    2.70    1.30
  -3   0  17    0.80    5.30
  -2   0  17    8.10    6.20
   2   0 -17   17.30    2.70
   2   0 -17   10.40    4.10
  -2   0  17   13.50    2.50
  -1   0  17   23.00    3.30
   0   0 -17  102.09    9.00
   0   0  17   86.59    9.20
  -1   0 -17   82.99    7.40
   1   0  17   76.39    7.30
  -1   0 -17   50.89   17.80
   2   0  17   20.90    2.70
   5  -1 -17   33.90    4.20
   4  -1 -17  144.99   12.50
   4   1 -17   73.39    6.00
   4   1 -17   80.29    8.70
   3  -1 -17    0.10    7.80
  -3  -1  17    1.60    6.00
  -3   1  17    7.80    6.90
   3   1 -17    8.30    4.60
   3   1 -17    8.00    1.00
   2  -1 -17    9.40   11.30
  -2   1  17   39.80    4.30
   2   1 -17   34.50    6.00
  -1  -1  17   12.00    2.40
  -1  -1  17    5.40    6.20
  -1   1  17   11.10    2.10
   1   1 -17    6.60    3.70
   1   1 -17    8.60    1.10
  -1   1  17   10.10    1.70
  -1   1  17    3.00    7.30
   0   1 -17   20.20    6.00
   0   1 -17   30.60    3.50
   0   1  17   23.90    3.10
   0   1  17   28.00    3.40
  -1  -1 -17    2.70    3.90
   1  -1  17    4.00    7.40
   1   1  17   10.40    2.20
   1   1  17    5.00   10.80
  -1   1 -17   12.50    2.30
   2  -1  17    7.70    1.50
   2   1  17    7.00    1.60
  -2   1 -17    5.30    1.10
   5  -2 -17    2.50    1.10
   5   2 -17    2.10    0.40
   4   2 -17   11.10    1.90
   3  -2 -17   23.10    3.00
   3   2 -17   49.00    7.60
  -3   2  17   60.49    5.80
   3   2 -17   42.00    4.20
   2  -2 -17   22.10    3.00
   2   2 -17   40.30    3.70
  -2   2  17   51.29    4.80
   2   2 -17   39.50    8.80
  -2   2  17   38.00   14.70
   1  -2 -17    6.70    1.60
   1  -2 -17    7.30    4.00
  -1   2  17   27.70    3.10
   1   2 -17   19.80    2.20
   1   2 -17   28.00    8.90
  -1   2  17   50.49   24.30
   0  -2  17   50.29    5.40
   0   2 -17   64.69    5.80
   0   2  17   53.89    5.50
   0   2  17   54.29    5.50
   1  -2  17   46.80    4.80
  -1   2 -17   50.09    4.60
   1   2  17   41.30    4.60
   3  -3 -17   10.30    1.70
   3   3 -17   17.50    1.50
   2  -3 -17    8.80    1.80
   2   3 -17   16.70    1.50
  -1   3  17    8.90    1.80
   1   3 -17   10.30    1.70
   4   0 -18   45.80    4.80
   3   0 -18   10.20    8.40
  -3   0  18   22.20    2.70
  -2   0  18   52.29    5.50
   2   0 -18   60.89    5.90
   1   0 -18   93.79    9.70
  -1   0  18  131.59   12.00
   0   0  18   -2.10    8.90
   1   0  18   14.10    2.70
   4   1 -18   12.50    2.00
  -3  -1  18   18.50    2.60
   3   1 -18   25.60    3.20
  -2  -1  18   11.50    2.10
   2   1 -18    5.20    5.10
  -2   1  18   -0.50    7.30
  -1  -1  18    2.00    1.30
  -1   1  18    6.10   12.60
   1   1 -18    2.60    1.00
   1   1 -18    2.20    7.80
  -1   1  18    2.30    1.20
   0  -1  18   24.40    3.10
   0   1 -18   30.20    3.50
   1  -1  18    0.10    0.60
   1   1  18    0.30    0.50
   3  -2 -18    0.90    1.10
  -3  -2  18    2.20    0.90
   3   2 -18    1.00    0.60
   3   2 -18    0.50    0.40
   2  -2 -18    0.70    1.00
  -1  -2  18   88.49    8.10
   1   2 -18  137.49   11.80
  -1   0  19    1.40    0.90
   2  -1 -19    8.00    1.60
   0   0   0    0.00    0.00
_computing_structure_solution     'SHELXT 2018/2 (Sheldrick, 2018)'
;
_shelx_hkl_checksum     14601
_shelx_res_file
;
TITL chao001_a.res in P2(1)
    chao001.res
    created by SHELXL-2019/3 at 12:22:31 on 08-Nov-2023
REM Old TITL chao001 in P2(1)
REM SHELXT solution in P2(1): R1 0.117, Rweak 0.036, Alpha 0.001
REM <I/s> 0.774 for 3 systematic absences, Orientation as input
REM Flack x = 0.105 ( 0.011 ) from 1068 Parsons quotients
REM Formula found by SHELXT: C13 N O4 F Cl
CELL 1.54178 7.8729 5.5655 15.4921 90 101.446 90
ZERR 2 0.0012 0.0008 0.0023 0 0.003 0
LATT -1
SYMM -X,0.5+Y,-Z
SFAC C H N O F Cl
UNIT 26 26 2 8 2 2
EQIV $1 -X,0.5+Y,1-Z
L.S. 20
PLAN  5
SIZE 0.081 0.098 0.413
TEMP -173.15
CONF
HTAB N1 O2_$1
BOND
list 4
MORE -1
BOND $H
fmap 2
acta
OMIT -2 0 1
OMIT -1 -2 16
OMIT -1 -1 2
OMIT -1 1 1
OMIT -1 1 3
OMIT 0 0 8
REM <olex2.extras>
REM <HklSrc "%">
REM </olex2.extras>
WGHT    0.079900    0.413400
FVAR       1.19294
CL1   6    0.463252   -0.002992    0.914890    11.00000    0.04410    0.04409 =
         0.04674    0.01229    0.00972   -0.00628
F1    5    0.331834    0.158077    0.735391    11.00000    0.02036    0.03516 =
         0.04577    0.00034   -0.00136   -0.00821
O1    4    0.423562    0.244103    0.576589    11.00000    0.02359    0.02493 =
         0.03661   -0.00111   -0.00625   -0.00062
O2    4    0.171625    0.098364    0.501904    11.00000    0.02840    0.02592 =
         0.03691   -0.00210   -0.00621   -0.00281
O3    4    0.824245    0.631925    0.709254    11.00000    0.02458    0.02344 =
         0.03744   -0.00268    0.00349   -0.00093
O4    4    0.977182    0.770698    0.920684    11.00000    0.04069    0.04010 =
         0.05906   -0.00786   -0.01089   -0.00195
N1    3    0.191268    0.473628    0.565217    11.00000    0.02716    0.02728 =
         0.04424   -0.00303   -0.01012    0.00637
H1    2    0.090144    0.527555    0.556880    11.00000   -1.20000
C1    1    0.249176    0.262152    0.543787    11.00000    0.02138    0.02693 =
         0.02818    0.00606   -0.00428    0.00047
C2    1    0.324665    0.625394    0.614566    11.00000    0.04746    0.02306 =
         0.06264   -0.00309   -0.02447    0.00657
AFIX  23
H2A   2    0.298858    0.669061    0.672563    11.00000   -1.20000
H2B   2    0.339997    0.773721    0.581675    11.00000   -1.20000
AFIX   0
C3    1    0.485060    0.460946    0.624593    11.00000    0.03068    0.02300 =
         0.03882    0.00252   -0.00722   -0.00332
AFIX  13
H3    2    0.573730    0.539348    0.595815    11.00000   -1.20000
AFIX   0
C4    1    0.565467    0.405414    0.718927    11.00000    0.02201    0.02275 =
         0.03291    0.00079   -0.00238    0.00100
C5    1    0.727285    0.503186    0.758150    11.00000    0.01995    0.02342 =
         0.03646   -0.00273   -0.00074    0.00015
C6    1    0.799233    0.460371    0.846344    11.00000    0.02156    0.03058 =
         0.03220   -0.00367   -0.00372    0.00101
C7    1    0.718037    0.306619    0.895169    11.00000    0.02827    0.03681 =
         0.02784   -0.00098   -0.00291    0.00332
AFIX  43
H7    2    0.769301    0.272687    0.954743    11.00000   -1.20000
AFIX   0
C8    1    0.561696    0.202115    0.857009    11.00000    0.02750    0.02720 =
         0.03685    0.00394    0.00733    0.00234
C9    1    0.487360    0.258773    0.771336    11.00000    0.01583    0.02326 =
         0.04051   -0.00259   -0.00350   -0.00032
C10   1    0.784083    0.884868    0.701357    11.00000    0.02937    0.02456 =
         0.04895   -0.00054    0.00041    0.00243
AFIX  23
H10A  2    0.766791    0.949590    0.758510    11.00000   -1.20000
H10B  2    0.676577    0.911158    0.656942    11.00000   -1.20000
AFIX   0
C11   1    0.933840    1.007937    0.673613    11.00000    0.04140    0.02796 =
         0.04832   -0.00848    0.01264   -0.01245
AFIX 137
H11A  2    0.957185    0.931322    0.620211    11.00000   -1.50000
H11B  2    1.036659    0.995249    0.720835    11.00000   -1.50000
H11C  2    0.905624    1.177735    0.661648    11.00000   -1.50000
AFIX   0
C12   1    0.971955    0.573930    0.885941    11.00000    0.03032    0.03627 =
         0.03248   -0.00218   -0.00478   -0.00601
C13   1    1.127008    0.432039    0.880012    11.00000    0.02529    0.07705 =
         0.07545   -0.03875    0.00108   -0.00232
AFIX 137
H13A  2    1.231157    0.523590    0.905643    11.00000   -1.50000
H13B  2    1.127680    0.397057    0.818083    11.00000   -1.50000
H13C  2    1.125416    0.281004    0.912361    11.00000   -1.50000
AFIX   0
HKLF 4
REM  chao001_a.res in P2(1)
REM wR2 = 0.1356, GooF = S = 1.083, Restrained GooF = 1.083 for all data
REM R1 = 0.0498 for 2483 Fo > 4sig(Fo) and 0.0511 for all 2540 data
REM 186 parameters refined using 1 restraints
END
WGHT      0.0799      0.4134
REM Highest difference peak  0.437,  deepest hole -0.278,  1-sigma level  0.080
Q1    1   0.7341  0.7622  0.7406  11.00000  0.05    0.44
Q2    1   0.5420 -0.1285  0.9253  11.00000  0.05    0.37
Q3    1   0.4786 -0.1275  0.8740  11.00000  0.05    0.34
Q4    1   0.3677  0.1298  0.9005  11.00000  0.05    0.34
Q5    1   0.4129  0.5448  0.6407  11.00000  0.05    0.34
;
_shelx_res_checksum     79812
