# Supplementary material for: Crystal structure of (S)-5-(3-acetyl-5-chloro-2-ethoxy-6-fluorophenyl)-2-oxazolidinone
Source: Acta Crystallogr E Crystallogr Commun. 2024 Mar 19;80(Pt 4):375–7. doi: 10.1107/S2056989024001920 (PMC10993593; doi:10.1107/S2056989024001920)
Supplement: Supplementary file 2 [file e-80-00375-Isup2.hkl]

data_I                                                                          
_shelx_title ' chao001_a.res in P2(1)'                                          
_shelx_refln_list_code          4                                               
_shelx_F_calc_maximum       70.94                                               
_exptl_crystal_F_000       312.00                                               
_reflns_d_resolution_high  0.8067                                               
                                                                                
loop_                                                                           
 _space_group_symop_operation_xyz                                               
 'x, y, z'                                                                      
 '-x, y+1/2, -z'                                                                
                                                                                
_cell_length_a     7.8729                                                       
_cell_length_b     5.5655                                                       
_cell_length_c    15.4921                                                       
_cell_angle_alpha  90.000                                                       
_cell_angle_beta  101.446                                                       
_cell_angle_gamma  90.000                                                       
                                                                                
_shelx_F_squared_multiplier     1.000                                           
                                                                                
loop_                                                                           
 _refln_index_h                                                                 
 _refln_index_k                                                                 
 _refln_index_l                                                                 
 _refln_F_squared_calc                                                          
 _refln_F_squared_meas                                                          
 _refln_F_squared_sigma                                                         
 _refln_observed_status                                                         
   0  -6   0        119.57        129.30         7.43 o                         
   1  -6   0         11.91         18.77         1.24 o                         
   2  -6   0         20.10         20.79         1.14 o                         
   3  -6   0         17.10         15.53         1.26 o                         
   4  -6   0          4.90          4.86         0.70 o                         
   1  -5   0          1.74          1.97         0.18 o                         
   2  -5   0        100.58         99.91         2.64 o                         
   3  -5   0         50.92         50.46         1.73 o                         
   4  -5   0         13.38         11.86         0.61 o                         
   5  -5   0         49.43         50.49         2.90 o                         
   6  -5   0         59.22         60.91         8.33 o                         
   0  -4   0        478.66        445.44        18.74 o                         
   1  -4   0        373.56        339.70         8.37 o                         
   2  -4   0        486.21        463.10        13.05 o                         
   3  -4   0        137.75        129.44         3.51 o                         
   4  -4   0        331.69        327.60         9.74 o                         
   5  -4   0         24.23         24.93         1.09 o                         
   6  -4   0         70.88         74.93         4.33 o                         
   7  -4   0          7.91          8.99         0.77 o                         
   1  -3   0        143.82        125.94         2.79 o                         
   2  -3   0        526.30        511.87        16.77 o                         
   3  -3   0         74.98         71.32         1.91 o                         
   4  -3   0         91.77         93.74         3.00 o                         
   5  -3   0        447.58        461.88        14.69 o                         
   6  -3   0         66.70         74.29         4.28 o                         
   7  -3   0         15.94         18.24         1.38 o                         
   8  -3   0         17.31         22.49         1.76 o                         
   0  -2   0        670.85        708.01        31.41 o                         
   1  -2   0         44.18         58.68         2.48 o                         
   2  -2   0        105.33        146.17         6.10 o                         
   3  -2   0        988.31       1116.35        35.09 o                         
   4  -2   0        230.29        241.12         6.47 o                         
   5  -2   0         10.24          7.82         0.46 o                         
   6  -2   0        182.76        171.83         5.87 o                         
   7  -2   0         35.78         35.32         1.85 o                         
   8  -2   0         55.86         50.66         3.94 o                         
   9  -2   0          2.26          3.23         0.84 o                         
   1  -1   0       1381.27       1859.50       131.15 o                         
   2  -1   0        889.69        988.24        31.63 o                         
   3  -1   0         34.91         23.74         0.88 o                         
   4  -1   0        401.33        343.69         8.98 o                         
   5  -1   0         75.60         70.53         2.02 o                         
   6  -1   0        162.63        145.12         4.81 o                         
   7  -1   0        197.48        182.46         6.93 o                         
   8  -1   0          5.09          4.92         0.83 o                         
   9  -1   0         17.25         20.73         2.60 o                         
   1   0   0        964.35       1239.70        67.12 o                         
   2   0   0         78.68         77.43         2.21 o                         
   3   0   0       1258.98       1454.18        45.53 o                         
   4   0   0        781.27        947.05        29.88 o                         
   5   0   0         23.69         18.79         1.10 o                         
   6   0   0        169.04        151.37         4.33 o                         
   7   0   0         16.18         18.72         0.86 o                         
   8   0   0        122.12        107.15         4.28 o                         
   9   0   0          6.26          6.68         4.85 o                         
   1   1   0       1424.02       1754.20        77.45 o                         
   2   1   0        846.12        918.59        30.12 o                         
   3   1   0         48.95         38.81         1.26 o                         
   4   1   0        428.57        363.55        10.22 o                         
   5   1   0         68.86         60.73         1.92 o                         
   6   1   0        138.95        124.82         5.88 o                         
   7   1   0        212.14        212.71         6.31 o                         
   8   1   0          3.39          2.94         0.42 o                         
   9   1   0         22.71         29.30         3.44 o                         
   1   2   0         26.62         29.74         3.72 o                         
   2   2   0         76.60        130.87         6.27 o                         
   3   2   0        957.64       1053.71        33.12 o                         
   4   2   0        201.36        205.83         5.82 o                         
   5   2   0          9.48          6.70         0.38 o                         
   6   2   0        188.75        177.19         5.01 o                         
   7   2   0         36.56         36.75         1.61 o                         
   8   2   0         57.36         62.00         2.81 o                         
   9   2   0          1.81          3.15         0.38 o                         
   1   3   0        150.52        128.55        14.93 o                         
   2   3   0        496.85        486.78        29.03 o                         
   3   3   0         59.88         53.63         2.17 o                         
   4   3   0         99.96         94.31         2.77 o                         
   5   3   0        418.46        420.00        11.18 o                         
   6   3   0         60.58         68.00         2.26 o                         
   7   3   0         23.68         24.43         1.05 o                         
   8   3   0         14.54         26.34         2.07 o                         
   1   4   0        337.42        321.02        17.66 o                         
   2   4   0        489.42        466.79        18.20 o                         
   3   4   0        120.07        115.94         5.57 o                         
   4   4   0        342.71        308.73        10.96 o                         
   5   4   0         26.45         27.88         1.20 o                         
   6   4   0         67.83         71.38         2.67 o                         
   7   4   0          8.28          9.30         0.54 o                         
   1   5   0          2.00          2.39         0.28 o                         
   2   5   0        104.34        105.39        11.49 o                         
   3   5   0         57.57         55.64         2.67 o                         
   4   5   0         14.68         11.33         1.28 o                         
   5   5   0         61.54         60.77         2.42 o                         
   6   5   0         64.26         76.55         3.57 o                         
   2   6   0         26.12         27.55         2.18 o                         
   3   6   0         12.52         13.49         1.19 o                         
   4   6   0          3.35          3.37         0.35 o                         
  -4  -6   1         11.02         13.59         0.89 o                         
  -3  -6   1         67.17         68.93         3.26 o                         
  -2  -6   1         43.42         43.19         2.08 o                         
  -1  -6   1         71.52         92.46         5.15 o                         
   0  -6   1         54.04         55.32         2.43 o                         
   1  -6   1         89.24         87.21         5.29 o                         
   2  -6   1         16.08         16.22         0.81 o                         
   3  -6   1         30.29         34.66         1.71 o                         
   4  -6   1          1.44          0.98         0.42 o                         
  -6  -5   1         10.09         13.56         1.12 o                         
  -5  -5   1          6.60          7.32         0.69 o                         
  -4  -5   1        167.41        181.93         5.94 o                         
  -3  -5   1        122.12        124.71         3.61 o                         
  -2  -5   1        232.26        228.86         5.75 o                         
  -1  -5   1         79.52         75.65         1.96 o                         
   0  -5   1        130.21        114.94         2.96 o                         
   1  -5   1        115.42        109.73         2.87 o                         
   2  -5   1        103.05         98.77         3.59 o                         
   3  -5   1        185.42        190.46         5.79 o                         
   4  -5   1         38.18         40.82         1.71 o                         
   5  -5   1         16.09         15.24         1.40 o                         
   6  -5   1         17.41         21.79         3.20 o                         
  -7  -4   1         10.97         13.25         1.26 o                         
  -6  -4   1        111.08        104.06         6.24 o                         
  -5  -4   1         59.97         58.90         2.83 o                         
  -4  -4   1        716.53        675.36        21.23 o                         
  -3  -4   1        125.12        120.77         3.17 o                         
  -2  -4   1         11.25         11.76         0.58 o                         
  -1  -4   1         43.82         32.26         0.89 o                         
   0  -4   1        138.99        107.86         2.65 o                         
   1  -4   1          6.26          4.63         0.31 o                         
   2  -4   1         79.32         74.00         2.26 o                         
   3  -4   1         50.95         48.47         1.58 o                         
   4  -4   1        299.16        294.72         8.83 o                         
   5  -4   1         22.09         21.16         1.21 o                         
   6  -4   1         47.52         50.76         2.60 o                         
   7  -4   1         18.72         20.81         1.41 o                         
  -8  -3   1         31.72         31.86         1.92 o                         
  -7  -3   1        170.56        162.08        10.70 o                         
  -6  -3   1         61.07         58.15         2.58 o                         
  -5  -3   1        102.57        105.15         3.92 o                         
  -4  -3   1        259.39        243.57         6.83 o                         
  -3  -3   1         84.47         84.41         2.12 o                         
  -2  -3   1        332.80        365.57        10.17 o                         
  -1  -3   1        136.00        174.89         4.54 o                         
   0  -3   1        150.73        174.88         6.26 o                         
   1  -3   1         68.78         58.03         1.59 o                         
   2  -3   1        384.70        396.87        10.86 o                         
   3  -3   1        448.86        434.42        11.90 o                         
   4  -3   1        378.51        366.77        14.46 o                         
   5  -3   1        133.47        133.74         4.16 o                         
   6  -3   1         20.54         24.67         1.66 o                         
   7  -3   1        151.67        152.45         7.05 o                         
   8  -3   1         13.00          9.84         0.77 o                         
  -9  -2   1         23.27         22.13         2.18 o                         
  -8  -2   1         46.76         46.02         3.65 o                         
  -7  -2   1          5.82          5.76         0.53 o                         
  -6  -2   1         54.14         52.57         1.91 o                         
  -5  -2   1         12.44         16.15         0.89 o                         
  -4  -2   1        125.73        130.89         5.32 o                         
  -3  -2   1        405.52        372.06         9.21 o                         
  -2  -2   1       1410.58       1486.06        65.59 o                         
  -1  -2   1        688.33        719.58        22.50 o                         
   0  -2   1        403.77        430.04        13.23 o                         
   1  -2   1       1670.78       1650.40        51.27 o                         
   2  -2   1        222.14        221.85         6.21 o                         
   3  -2   1          8.28          6.71         0.36 o                         
   4  -2   1        342.25        310.82         8.67 o                         
   5  -2   1         11.69          8.66         0.87 o                         
   6  -2   1        169.97        156.50         5.43 o                         
   7  -2   1         32.50         37.14         2.79 o                         
   8  -2   1         12.14         15.32         1.76 o                         
  -9  -1   1         69.65         76.87         7.31 o                         
  -8  -1   1         85.49         80.69         5.09 o                         
  -7  -1   1         20.97         21.24         1.63 o                         
  -6  -1   1         19.60         14.80         0.69 o                         
  -5  -1   1        464.00        463.34        12.95 o                         
  -4  -1   1        384.53        401.77         9.57 o                         
  -3  -1   1        306.99        345.04        10.28 o                         
  -2  -1   1        435.65        484.64        13.16 o                         
  -1  -1   1       5033.07       5684.75      1051.22 o                         
   0  -1   1       1170.57       1280.86        40.83 o                         
   1  -1   1        723.30        839.71        32.46 o                         
   2  -1   1        977.20       1032.88        29.83 o                         
   3  -1   1        144.66        170.43         4.52 o                         
   4  -1   1        558.50        570.68        15.66 o                         
   5  -1   1        529.25        487.64        14.50 o                         
   6  -1   1         54.82         50.93         2.13 o                         
   7  -1   1        243.87        237.22         9.87 o                         
   8  -1   1         41.79         37.60         2.95 o                         
   9  -1   1          8.15          7.45         1.05 o                         
  -9   0   1          4.70          2.58         0.86 o                         
  -8   0   1        256.60        249.25         9.11 o                         
  -7   0   1          1.82          4.00         0.33 o                         
  -6   0   1        217.05        202.88         6.38 o                         
  -5   0   1         12.62         12.88         0.62 o                         
  -4   0   1        113.11        108.95         2.84 o                         
  -3   0   1         19.09         17.00         0.55 o                         
  -1   0   1        399.11        444.79        13.96 o                         
   0   0   1         33.08         23.55         1.34 o                         
   1   0   1        322.80        349.44        10.97 o                         
   2   0   1        128.77         88.14         4.58 o                         
   3   0   1        493.70        670.25        20.93 o                         
   4   0   1        595.33        629.35        16.20 o                         
   5   0   1        521.93        536.48        14.86 o                         
   6   0   1        150.20        134.98         4.01 o                         
   7   0   1         72.70         68.06         2.56 o                         
   8   0   1         45.53         54.24         5.69 o                         
   9   0   1         93.50        101.74         8.92 o                         
  -9   1   1         77.45         84.89         9.03 o                         
  -8   1   1         89.33         89.86         5.63 o                         
  -7   1   1         30.10         29.51         1.38 o                         
  -6   1   1         18.69         14.62         0.77 o                         
  -5   1   1        429.48        416.62        10.52 o                         
  -4   1   1        354.94        380.29        10.01 o                         
  -3   1   1        307.58        363.52        10.68 o                         
  -2   1   1        442.05        522.35        18.01 o                         
   0   1   1       1246.05       1619.65       138.91 o                         
   1   1   1        770.43        929.65        35.57 o                         
   2   1   1        993.32       1052.71        40.29 o                         
   3   1   1        181.71        212.24         6.47 o                         
   4   1   1        471.46        505.42        16.23 o                         
   5   1   1        547.51        482.06        19.15 o                         
   6   1   1         35.88         32.67         1.10 o                         
   7   1   1        246.01        232.33         7.37 o                         
   8   1   1         43.67         38.68         1.95 o                         
   9   1   1          8.29          7.94         1.48 o                         
  -9   2   1         22.68         27.29         3.69 o                         
  -8   2   1         49.02         48.87         2.67 o                         
  -7   2   1          8.57          9.98         0.49 o                         
  -6   2   1         42.67         39.92         1.40 o                         
  -5   2   1          8.45          6.25         0.54 o                         
  -4   2   1        120.99        129.02         4.42 o                         
  -3   2   1        360.17        332.11         9.21 o                         
  -2   2   1       1579.12       1740.05        66.68 o                         
  -1   2   1        787.43        655.27        29.07 o                         
   0   2   1        333.47        395.36        30.50 o                         
   1   2   1       1652.04       1655.00        89.38 o                         
   2   2   1        198.64        199.69         7.88 o                         
   3   2   1         12.84         10.03         0.42 o                         
   4   2   1        348.16        309.63         8.63 o                         
   5   2   1         12.47          8.57         0.76 o                         
   6   2   1        171.82        158.64         4.52 o                         
   7   2   1         30.64         26.54         1.81 o                         
   8   2   1         17.08         19.37         1.17 o                         
  -8   3   1         30.05         36.13         3.10 o                         
  -7   3   1        160.28        169.38         6.27 o                         
  -6   3   1         75.02         69.44         2.19 o                         
  -5   3   1        115.76        118.19         3.44 o                         
  -4   3   1        258.99        239.22         6.50 o                         
  -3   3   1         84.95         84.95         3.24 o                         
  -2   3   1        334.22        384.99        22.98 o                         
  -1   3   1        129.06        130.44        17.95 o                         
   0   3   1        128.68        184.79        14.55 o                         
   1   3   1         58.87         45.09         5.09 o                         
   2   3   1        443.07        452.00        15.95 o                         
   3   3   1        463.53        416.96        16.05 o                         
   4   3   1        345.39        321.83         9.71 o                         
   5   3   1        153.03        141.99         4.20 o                         
   6   3   1         30.74         34.83         1.51 o                         
   7   3   1        141.15        132.91         4.28 o                         
   8   3   1         11.15          8.20         0.67 o                         
  -7   4   1         10.80         12.87         1.22 o                         
  -6   4   1        114.94        111.76         4.69 o                         
  -5   4   1         68.22         69.95         3.44 o                         
  -4   4   1        760.79        706.32        27.49 o                         
  -3   4   1        111.46        111.72         4.88 o                         
  -2   4   1         20.38         20.35         1.12 o                         
  -1   4   1         35.27         27.26         1.33 o                         
   1   4   1         10.30          8.42         0.64 o                         
   2   4   1         87.25         77.18         3.37 o                         
   3   4   1         44.19         41.52         2.04 o                         
   4   4   1        293.88        269.04         8.75 o                         
   5   4   1         22.22         21.98         0.97 o                         
   6   4   1         47.16         45.33         1.75 o                         
   7   4   1         18.11         20.65         1.07 o                         
  -6   5   1          9.32         12.78         0.90 o                         
  -5   5   1          6.27          8.07         0.70 o                         
  -4   5   1        160.17        160.31         6.59 o                         
  -3   5   1        118.20        119.60         5.03 o                         
  -2   5   1        235.05        233.25        10.66 o                         
  -1   5   1         83.57         82.99         4.82 o                         
   1   5   1        113.43        109.82         8.50 o                         
   2   5   1         96.40         81.11        13.14 o                         
   3   5   1        214.46        208.82         8.42 o                         
   4   5   1         31.06         30.74         2.14 o                         
   5   5   1         10.87         10.53         0.60 o                         
   6   5   1         18.50         26.29         2.08 o                         
  -4   6   1         10.91         13.70         1.12 o                         
  -3   6   1         67.80         66.89         5.20 o                         
  -2   6   1         35.01         32.92         2.09 o                         
  -1   6   1         73.01         78.34         6.04 o                         
   2   6   1         18.07         16.44         1.34 o                         
   3   6   1         33.67         34.60         2.26 o                         
   4   6   1          1.12          1.12         0.14 o                         
  -4  -6   2         26.14         28.42         3.37 o                         
  -3  -6   2        140.80        153.35         6.96 o                         
  -2  -6   2         65.55         68.16         2.78 o                         
  -1  -6   2         76.83         76.79         2.94 o                         
   0  -6   2         24.35         23.19         1.13 o                         
   1  -6   2         46.07         50.50         3.90 o                         
   2  -6   2         36.73         33.26         1.75 o                         
   3  -6   2         13.20         17.57         1.41 o                         
   4  -6   2          0.45          0.63         0.14 o                         
  -6  -5   2         13.02         14.55         1.26 o                         
  -5  -5   2         39.50         45.98         2.31 o                         
  -4  -5   2         52.08         50.85         2.05 o                         
  -3  -5   2          8.88          9.84         0.55 o                         
  -2  -5   2         40.98         41.26         1.25 o                         
  -1  -5   2        292.33        261.17         7.30 o                         
   0  -5   2        215.57        190.35         5.07 o                         
   1  -5   2         76.04         70.40         2.17 o                         
   2  -5   2        233.95        236.45        11.06 o                         
   3  -5   2        290.27        282.55        11.47 o                         
   4  -5   2         61.20         66.12         2.55 o                         
   5  -5   2          0.99          2.61         0.38 o                         
   6  -5   2         45.36         46.69         2.65 o                         
  -7  -4   2         11.12         14.86         0.96 o                         
  -6  -4   2         32.72         38.86         1.80 o                         
  -5  -4   2         50.38         53.85         2.47 o                         
  -4  -4   2         92.61         94.20         3.11 o                         
  -3  -4   2         63.56         59.68         1.83 o                         
  -2  -4   2         35.21         28.20         1.22 o                         
  -1  -4   2          0.04          0.88         0.11 o                         
   0  -4   2        399.31        360.98         8.10 o                         
   1  -4   2        167.75        161.62         3.75 o                         
   2  -4   2         76.93         67.26         1.86 o                         
   3  -4   2         24.60         28.84         1.22 o                         
   4  -4   2        125.36        116.30         3.67 o                         
   5  -4   2         64.57         74.02         3.21 o                         
   6  -4   2         51.77         52.51         3.56 o                         
   7  -4   2         23.04         26.70         1.65 o                         
  -8  -3   2          7.44          5.98         0.51 o                         
  -7  -3   2         71.09         82.17         4.71 o                         
  -6  -3   2         33.67         35.91         1.93 o                         
  -5  -3   2         91.36        110.54         5.35 o                         
  -4  -3   2        211.12        201.67         5.68 o                         
  -3  -3   2         37.63         46.58         1.98 o                         
  -2  -3   2         33.70         38.23         1.05 o                         
  -1  -3   2        404.12        423.70         9.86 o                         
   0  -3   2        124.79        106.04         2.31 o                         
   1  -3   2        632.13        554.63        14.23 o                         
   2  -3   2        368.28        382.78        11.23 o                         
   3  -3   2        481.31        450.14        15.63 o                         
   4  -3   2         25.32         22.61         0.96 o                         
   5  -3   2        110.17        108.77         4.07 o                         
   6  -3   2         16.66         15.91         0.95 o                         
   7  -3   2         55.66         54.97         2.70 o                         
   8  -3   2         29.42         30.78         2.81 o                         
  -9  -2   2          9.28          9.32         1.26 o                         
  -8  -2   2          8.67          7.94         0.77 o                         
  -7  -2   2         66.74         71.01         4.41 o                         
  -6  -2   2        848.64        815.69        28.43 o                         
  -5  -2   2        606.11        578.60        15.93 o                         
  -4  -2   2         65.55         67.48         3.32 o                         
  -3  -2   2       1745.82       1858.83        71.26 o                         
  -2  -2   2        956.05       1056.14        40.39 o                         
  -1  -2   2       1044.65        849.46        35.37 o                         
   0  -2   2         11.19          8.88         0.29 o                         
   1  -2   2         18.22         17.24         0.58 o                         
   2  -2   2        290.99        349.86        13.25 o                         
   3  -2   2        475.03        519.52        18.16 o                         
   4  -2   2         42.43         38.57         1.60 o                         
   5  -2   2        156.15        137.38         5.89 o                         
   6  -2   2         12.10          9.19         1.19 o                         
   7  -2   2         28.09         17.57         1.94 o                         
   8  -2   2          4.42          4.36         1.19 o                         
  -9  -1   2         15.41         24.52         2.81 o                         
  -8  -1   2         59.90         58.11         3.08 o                         
  -7  -1   2         46.81         43.08         2.27 o                         
  -6  -1   2         23.99         24.42         1.60 o                         
  -5  -1   2         20.19         20.12         0.74 o                         
  -4  -1   2        256.86        275.98         7.25 o                         
  -3  -1   2        165.55        166.61         5.16 o                         
  -2  -1   2       1439.40       1836.01        69.96 o                         
   0  -1   2        238.53        234.80         8.83 o                         
   1  -1   2       1857.13       2267.39        99.82 o                         
   2  -1   2       1144.38       1280.18        36.92 o                         
   3  -1   2       1332.07       1438.66        41.53 o                         
   4  -1   2        234.26        234.18         6.23 o                         
   5  -1   2        464.06        455.37        12.71 o                         
   6  -1   2         64.75         61.46         2.58 o                         
   7  -1   2         21.36         19.25         1.13 o                         
   8  -1   2         69.05         66.57         4.68 o                         
   9  -1   2          6.18          6.61         0.91 o                         
  -9   0   2         28.28         26.99         2.56 o                         
  -8   0   2        114.62        112.27         4.42 o                         
  -7   0   2         45.84         44.07         1.78 o                         
  -6   0   2         56.43         55.30         2.97 o                         
  -5   0   2        162.89        263.74        10.48 o                         
  -4   0   2        219.19        147.21         5.11 o                         
  -3   0   2        853.77       1077.76        31.39 o                         
  -2   0   2         80.59        119.89         3.67 o                         
  -1   0   2       1433.02       2010.87        76.38 o                         
   0   0   2        151.71        228.40        13.54 o                         
   1   0   2        218.25        172.84         5.96 o                         
   2   0   2       1176.30       1489.92        64.41 o                         
   3   0   2         19.23         36.79         1.79 o                         
   4   0   2         47.27         34.28         1.58 o                         
   5   0   2         42.69         40.26         1.31 o                         
   6   0   2        196.16        187.92         5.58 o                         
   7   0   2         16.56         17.61         1.53 o                         
   8   0   2         31.89         29.77         2.63 o                         
   9   0   2         10.69         15.18         2.32 o                         
  -9   1   2         14.70         12.70         2.90 o                         
  -8   1   2         55.01         54.55         2.14 o                         
  -7   1   2         39.41         38.40         1.54 o                         
  -6   1   2         21.94         27.81         1.56 o                         
  -5   1   2         21.55         21.62         0.80 o                         
  -4   1   2        250.06        268.46         7.62 o                         
  -3   1   2        164.26        170.96         5.17 o                         
  -2   1   2       1380.96       1792.53        68.47 o                         
   0   1   2        271.41        316.53        17.24 o                         
   1   1   2       1890.63       2304.11       184.65 o                         
   2   1   2       1014.00       1150.65        49.92 o                         
   3   1   2       1414.02       1547.22        59.33 o                         
   4   1   2        251.07        267.98         8.81 o                         
   5   1   2        514.41        531.38        15.71 o                         
   6   1   2         69.59         63.17         2.09 o                         
   7   1   2         17.42         16.92         1.10 o                         
   8   1   2         66.69         66.02         2.87 o                         
   9   1   2          6.10          4.01         0.98 o                         
  -9   2   2          7.71         10.82         0.89 o                         
  -8   2   2          6.11          6.13         0.55 o                         
  -7   2   2         63.23         73.56         3.20 o                         
  -6   2   2        835.08        821.41        26.27 o                         
  -5   2   2        586.57        569.46        16.93 o                         
  -4   2   2         98.53        101.28         3.31 o                         
  -3   2   2       1752.03       1760.57        60.37 o                         
  -2   2   2        944.55       1032.47        39.85 o                         
  -1   2   2       1032.53        955.16        39.21 o                         
   0   2   2          6.92          5.27         0.59 o                         
   1   2   2         23.51         18.13         1.27 o                         
   2   2   2        291.33        357.45        15.25 o                         
   3   2   2        456.98        482.65        18.69 o                         
   4   2   2         44.43         36.10         1.39 o                         
   5   2   2        166.25        142.30         4.09 o                         
   6   2   2         19.23         12.62         0.82 o                         
   7   2   2         30.02         32.08         2.03 o                         
   8   2   2          2.62          3.59         0.53 o                         
  -8   3   2          7.48          6.97         0.83 o                         
  -7   3   2         76.35         87.09         2.89 o                         
  -6   3   2         38.35         44.10         2.52 o                         
  -5   3   2         95.07        116.07         3.88 o                         
  -4   3   2        209.53        207.33         6.26 o                         
  -3   3   2         30.29         46.97         4.07 o                         
  -2   3   2         22.98         27.46         1.39 o                         
  -1   3   2        396.61        402.33        21.36 o                         
   0   3   2        157.82        140.77         8.02 o                         
   1   3   2        594.37        504.97        19.49 o                         
   2   3   2        325.26        324.68        12.53 o                         
   3   3   2        490.85        437.31        13.02 o                         
   4   3   2         26.08         24.41         0.94 o                         
   5   3   2         93.40         87.80         2.76 o                         
   6   3   2         19.22         18.77         0.82 o                         
   7   3   2         60.40         60.94         2.14 o                         
   8   3   2         30.42         29.66         1.61 o                         
  -7   4   2         11.50         16.44         0.86 o                         
  -6   4   2         34.78         37.89         1.77 o                         
  -5   4   2         42.38         39.03         1.92 o                         
  -4   4   2        109.71        104.98         6.08 o                         
  -3   4   2         62.53         57.26         2.93 o                         
  -2   4   2         33.15         29.26         2.53 o                         
  -1   4   2          0.80          1.19         0.21 o                         
   0   4   2        420.73        367.40        28.67 o                         
   1   4   2        168.91        172.93         9.70 o                         
   2   4   2         75.50         63.71         2.83 o                         
   3   4   2         25.96         28.33         1.18 o                         
   4   4   2        133.81        122.63         3.89 o                         
   5   4   2         66.17         70.75         2.56 o                         
   6   4   2         49.56         49.81         2.65 o                         
   7   4   2         27.42         35.59         1.77 o                         
  -6   5   2         11.35         12.80         0.90 o                         
  -5   5   2         38.40         48.12         2.46 o                         
  -4   5   2         50.99         46.86         2.22 o                         
  -3   5   2          8.03          9.43         0.66 o                         
  -2   5   2         37.10         37.02         1.87 o                         
  -1   5   2        273.17        266.83        14.70 o                         
   0   5   2        191.60        163.08        12.58 o                         
   1   5   2         97.13         88.67         6.89 o                         
   2   5   2        228.29        206.29        11.64 o                         
   3   5   2        292.12        282.31        11.22 o                         
   4   5   2         59.65         64.40         2.82 o                         
   5   5   2          1.56          3.42         0.61 o                         
   6   5   2         42.56         46.00         2.20 o                         
  -4   6   2         20.46         24.66         1.97 o                         
  -3   6   2        134.55        149.45        11.45 o                         
  -2   6   2         67.60         72.30         5.62 o                         
  -1   6   2         84.43         77.22         5.97 o                         
   2   6   2         37.17         25.44         1.97 o                         
   3   6   2         11.99         13.91         1.12 o                         
   4   6   2          0.48          0.28         0.07 o                         
  -4  -6   3          4.43          5.38         0.42 o                         
  -3  -6   3          7.05          7.28         0.56 o                         
  -2  -6   3         10.18         10.91         0.63 o                         
  -1  -6   3         37.91         39.30         1.74 o                         
   0  -6   3         22.99         21.31         1.25 o                         
   1  -6   3          5.54          4.49         0.39 o                         
   2  -6   3         39.84         44.43         2.07 o                         
   3  -6   3          4.83          6.68         1.05 o                         
   4  -6   3          8.80          9.77         1.26 o                         
  -6  -5   3          9.20          7.59         0.70 o                         
  -5  -5   3         16.84         17.38         1.00 o                         
  -4  -5   3         26.69         28.03         1.43 o                         
  -3  -5   3         25.08         23.83         0.84 o                         
  -2  -5   3        174.68        167.75         4.36 o                         
  -1  -5   3        105.89        101.07         2.83 o                         
   0  -5   3         86.66         77.94         2.38 o                         
   1  -5   3         81.98         80.64         2.47 o                         
   2  -5   3         91.04         95.68         3.09 o                         
   3  -5   3          6.23          7.08         0.47 o                         
   4  -5   3         95.79         98.37         3.34 o                         
   5  -5   3          0.62          4.15         2.46 o                         
   6  -5   3          4.75          2.67         0.28 o                         
  -7  -4   3          3.52          4.44         0.42 o                         
  -6  -4   3         61.44         73.59         3.19 o                         
  -5  -4   3        175.64        196.41         7.22 o                         
  -4  -4   3         44.67         47.52         1.69 o                         
  -3  -4   3          4.20          3.81         0.25 o                         
  -2  -4   3        397.67        382.29        10.01 o                         
  -1  -4   3          5.64          4.35         0.30 o                         
   0  -4   3        108.14        105.67         2.65 o                         
   1  -4   3        173.41        173.64         5.01 o                         
   2  -4   3         16.03         16.91         0.70 o                         
   3  -4   3         62.99         59.47         2.48 o                         
   4  -4   3         52.25         52.13         1.95 o                         
   5  -4   3         40.98         43.03         2.05 o                         
   6  -4   3         33.97         38.90         1.85 o                         
   7  -4   3          5.98          4.64         0.84 o                         
  -8  -3   3          2.95          2.39         0.28 o                         
  -7  -3   3         66.74         77.91         3.99 o                         
  -6  -3   3        185.89        193.39         8.93 o                         
  -5  -3   3        337.07        334.79        13.13 o                         
  -4  -3   3         74.16         75.71         2.62 o                         
  -3  -3   3        369.71        379.26         9.29 o                         
  -2  -3   3         16.91         16.74         0.77 o                         
  -1  -3   3        913.49        909.80        34.93 o                         
   0  -3   3        218.82        193.83         4.63 o                         
   1  -3   3        577.93        526.07        16.14 o                         
   2  -3   3         10.65         18.65         1.04 o                         
   3  -3   3        200.82        211.74         7.18 o                         
   4  -3   3         29.63         33.81         1.43 o                         
   5  -3   3        106.11        101.29         3.82 o                         
   6  -3   3         46.87         52.02         2.37 o                         
   7  -3   3         39.14         32.86         1.59 o                         
   8  -3   3         65.97         68.08         5.83 o                         
  -9  -2   3         37.16         35.48         3.09 o                         
  -8  -2   3         64.71         64.65         3.90 o                         
  -7  -2   3        173.64        166.56         6.27 o                         
  -6  -2   3         41.29         38.04         1.62 o                         
  -5  -2   3        337.02        317.54         9.56 o                         
  -4  -2   3        141.34        147.84         4.34 o                         
  -3  -2   3        181.80        161.99         3.71 o                         
  -2  -2   3        648.94        637.24        24.52 o                         
  -1  -2   3       1406.17       1377.21        52.44 o                         
   0  -2   3         33.65         38.45         1.07 o                         
   1  -2   3         38.74         37.57         1.19 o                         
   2  -2   3        140.71        178.86         5.39 o                         
   3  -2   3         28.44         25.68         1.07 o                         
   4  -2   3         14.51         12.96         0.67 o                         
   5  -2   3         68.93         64.20         4.27 o                         
   6  -2   3        332.28        307.74        10.37 o                         
   7  -2   3        158.90        157.00         6.57 o                         
   8  -2   3         35.55         34.43         3.16 o                         
  -9  -1   3         24.22         24.19         1.62 o                         
  -8  -1   3          9.37         11.41         1.30 o                         
  -7  -1   3        106.14         99.47         3.98 o                         
  -6  -1   3        376.69        375.78        10.56 o                         
  -5  -1   3        162.14        177.87         5.49 o                         
  -4  -1   3         91.19        111.88         3.65 o                         
  -3  -1   3        817.26        726.14        21.13 o                         
  -2  -1   3       1267.36       1374.19        60.57 o                         
  -1  -1   3       2457.39       2970.25       160.25 o                         
   0  -1   3         21.49         40.25         3.40 o                         
   1  -1   3        304.82        250.71         8.81 o                         
   2  -1   3       1393.91       1538.12        44.35 o                         
   3  -1   3        894.95        977.65        26.57 o                         
   4  -1   3        120.59        111.05         3.15 o                         
   5  -1   3         60.72         60.59         2.17 o                         
   6  -1   3        265.44        274.41        10.12 o                         
   7  -1   3        155.01        142.82         8.33 o                         
   8  -1   3          6.03          6.00         0.88 o                         
  -9   0   3          1.00         -0.18         2.65 o                         
  -8   0   3          3.18          3.52         0.74 o                         
  -7   0   3         49.05         54.59         2.82 o                         
  -6   0   3        227.74        184.09         7.78 o                         
  -5   0   3        444.74        450.03        14.51 o                         
  -4   0   3       1990.40       2062.31        64.29 o                         
  -3   0   3         72.10         68.93         1.72 o                         
  -2   0   3         85.40        104.18         3.85 o                         
  -1   0   3       2452.83       2854.85       125.46 o                         
   0   0   3        132.73        158.60         8.75 o                         
   1   0   3       1309.22       1639.72        62.44 o                         
   2   0   3         96.24         69.15         2.86 o                         
   3   0   3        564.49        645.55        20.40 o                         
   4   0   3       1976.92       1920.68        55.59 o                         
   5   0   3         33.62         31.02         1.56 o                         
   6   0   3        137.12        139.43         4.63 o                         
   7   0   3         33.80         33.64         1.81 o                         
   8   0   3         30.66         51.03         3.66 o                         
   9   0   3          0.20          0.49         0.42 o                         
  -9   1   3         21.20         22.83         1.44 o                         
  -8   1   3         10.78         12.74         0.93 o                         
  -7   1   3        106.25        100.79         4.14 o                         
  -6   1   3        362.86        362.02        10.32 o                         
  -5   1   3        151.95        165.49         4.87 o                         
  -4   1   3         74.72         98.28         3.46 o                         
  -3   1   3        916.65        847.46        26.69 o                         
  -2   1   3       1136.72       1471.62        56.33 o                         
   0   1   3         33.93         77.36         3.56 o                         
   1   1   3        319.84        251.77         7.59 o                         
   2   1   3       1318.96       1485.15        63.82 o                         
   3   1   3        967.14       1037.19        32.64 o                         
   4   1   3        120.06        101.83         3.08 o                         
   5   1   3         51.99         53.59         1.84 o                         
   6   1   3        260.00        260.47         7.60 o                         
   7   1   3        154.46        146.10         5.70 o                         
   8   1   3          5.97          6.85         0.56 o                         
  -9   2   3         36.83         44.55         5.02 o                         
  -8   2   3         59.78         59.67         2.07 o                         
  -7   2   3        175.38        176.07         6.59 o                         
  -6   2   3         47.52         43.88         1.51 o                         
  -5   2   3        346.90        316.63         8.47 o                         
  -4   2   3        125.74        127.45         3.75 o                         
  -3   2   3        149.93        136.24         3.94 o                         
  -2   2   3        619.58        752.98        33.84 o                         
  -1   2   3       1393.93       1532.55        67.98 o                         
   0   2   3         33.02         34.35         1.99 o                         
   1   2   3         37.55         30.98         1.28 o                         
   2   2   3        142.28        184.36         7.39 o                         
   3   2   3         26.26         21.96         0.80 o                         
   4   2   3         25.07         21.27         1.04 o                         
   5   2   3         49.69         45.92         1.75 o                         
   6   2   3        329.24        310.98         8.50 o                         
   7   2   3        155.93        155.16         5.19 o                         
   8   2   3         29.45         29.13         1.67 o                         
  -8   3   3          3.84          2.55         0.56 o                         
  -7   3   3         68.13         76.16         2.78 o                         
  -6   3   3        194.12        199.97         5.54 o                         
  -5   3   3        343.02        325.66         9.28 o                         
  -4   3   3         80.23         79.08         2.87 o                         
  -3   3   3        419.25        406.26        14.48 o                         
  -2   3   3          8.62         13.39         1.37 o                         
  -1   3   3        866.51        859.09        44.53 o                         
   0   3   3        212.56        199.01        10.54 o                         
   1   3   3        531.56        453.40        17.32 o                         
   2   3   3         14.84         20.80         0.78 o                         
   3   3   3        204.52        215.04         6.07 o                         
   4   3   3         38.42         38.02         1.83 o                         
   5   3   3        112.45        103.54         3.19 o                         
   6   3   3         49.86         56.24         1.91 o                         
   7   3   3         37.91         32.93         1.85 o                         
   8   3   3         61.94         61.74         3.06 o                         
  -7   4   3          1.24          1.96         0.37 o                         
  -6   4   3         54.94         65.63         4.04 o                         
  -5   4   3        165.21        167.49         7.03 o                         
  -4   4   3         32.00         33.12         1.70 o                         
  -3   4   3          2.97          2.55         0.35 o                         
  -2   4   3        398.19        394.23        15.36 o                         
  -1   4   3          4.18          2.87         0.31 o                         
   0   4   3        109.98        108.94         4.46 o                         
   1   4   3        172.29        165.73         6.57 o                         
   2   4   3         22.74         24.20         1.04 o                         
   3   4   3         55.02         49.04         1.71 o                         
   4   4   3         52.57         48.83         1.65 o                         
   5   4   3         35.81         36.71         1.41 o                         
   6   4   3         39.67         43.21         1.70 o                         
   7   4   3          2.89          2.12         0.31 o                         
  -6   5   3          9.10          6.68         1.19 o                         
  -5   5   3         18.95         19.51         1.28 o                         
  -4   5   3         21.79         24.47         1.38 o                         
  -3   5   3         21.83         21.67         1.19 o                         
  -2   5   3        157.78        142.94         5.94 o                         
  -1   5   3        130.80        122.68         6.92 o                         
   0   5   3         99.59         85.93         6.68 o                         
   1   5   3         89.18         82.40         4.52 o                         
   2   5   3         84.73         88.60         4.23 o                         
   3   5   3          3.49          4.18         0.81 o                         
   4   5   3         92.24         89.66         4.74 o                         
   5   5   3          0.74          1.74         0.24 o                         
   6   5   3          4.42          3.09         0.32 o                         
  -4   6   3          2.78          4.15         0.42 o                         
  -3   6   3          9.32          9.70         0.84 o                         
  -2   6   3          9.85          9.91         0.84 o                         
  -1   6   3         37.34         35.69         2.81 o                         
   2   6   3         43.53         44.96         3.51 o                         
   3   6   3          3.01          2.67         0.28 o                         
   4   6   3          5.95          8.22         0.70 o                         
  -4  -6   4         26.74         19.32         1.55 o                         
  -3  -6   4         20.61         21.14         1.61 o                         
  -2  -6   4         10.89         12.01         0.63 o                         
  -1  -6   4         20.13         20.52         1.22 o                         
   0  -6   4         15.85         15.18         0.79 o                         
   1  -6   4         60.28         60.36         3.53 o                         
   2  -6   4         92.87         91.87        10.15 o                         
   3  -6   4        131.53        122.18        10.05 o                         
  -6  -5   4         17.26         21.78         1.76 o                         
  -5  -5   4         11.78         15.22         0.96 o                         
  -4  -5   4        147.53        150.17         7.07 o                         
  -3  -5   4         60.22         64.74         1.99 o                         
  -2  -5   4         49.59         50.35         2.09 o                         
  -1  -5   4         32.77         35.09         1.21 o                         
   0  -5   4        254.08        258.22         8.47 o                         
   1  -5   4         66.47         66.79         3.40 o                         
   2  -5   4         78.84         78.25         2.55 o                         
   3  -5   4         17.99         18.84         0.86 o                         
   4  -5   4          8.75          7.42         0.63 o                         
   5  -5   4         33.03         36.38         1.97 o                         
  -7  -4   4         34.16         30.64         2.46 o                         
  -6  -4   4          2.12          3.13         0.34 o                         
  -5  -4   4         53.04         56.72         2.31 o                         
  -4  -4   4        206.56        217.65         6.19 o                         
  -3  -4   4        360.87        339.27         8.45 o                         
  -2  -4   4         32.00         30.75         1.02 o                         
  -1  -4   4         13.48         14.07         0.82 o                         
   0  -4   4        227.77        216.44         5.50 o                         
   1  -4   4         57.82         45.02         1.50 o                         
   2  -4   4         61.13         59.63         2.04 o                         
   3  -4   4        265.60        252.46         8.19 o                         
   4  -4   4         56.56         63.47         2.43 o                         
   5  -4   4         49.20         47.14         3.32 o                         
   6  -4   4         55.53         66.14         3.82 o                         
   7  -4   4         21.89         23.19         2.11 o                         
  -8  -3   4          1.47          0.72         0.19 o                         
  -7  -3   4        159.16        164.40         7.58 o                         
  -6  -3   4          2.20          2.40         0.58 o                         
  -5  -3   4        107.95        112.80         4.72 o                         
  -4  -3   4        141.69        145.57         5.31 o                         
  -3  -3   4        718.60        690.30        24.52 o                         
  -2  -3   4        663.47        615.67        17.90 o                         
  -1  -3   4        264.35        219.69         5.22 o                         
   0  -3   4        685.02        690.98        23.80 o                         
   1  -3   4        282.19        312.52        12.96 o                         
   2  -3   4        104.42        108.44         3.04 o                         
   3  -3   4        242.76        225.63         6.92 o                         
   4  -3   4         28.55         30.33         1.21 o                         
   5  -3   4         71.57         70.78         2.80 o                         
   6  -3   4        153.65        145.28         5.89 o                         
   7  -3   4        113.26        141.51        11.38 o                         
  -9  -2   4         59.87         52.34         4.08 o                         
  -8  -2   4          4.97          5.53         0.51 o                         
  -7  -2   4         50.37         45.95         2.06 o                         
  -6  -2   4        138.09        150.20         5.19 o                         
  -5  -2   4        136.83        134.82         4.30 o                         
  -4  -2   4         89.40         83.41         2.64 o                         
  -3  -2   4        131.06        148.13         4.73 o                         
  -2  -2   4         12.99          8.67         0.40 o                         
  -1  -2   4          1.05          3.07         0.26 o                         
   0  -2   4        535.59        510.94        15.37 o                         
   1  -2   4        437.85        459.06        13.46 o                         
   2  -2   4       1374.44       1378.18        43.11 o                         
   3  -2   4        483.39        438.12        12.94 o                         
   4  -2   4        252.12        238.43         7.93 o                         
   5  -2   4        452.85        436.80        14.22 o                         
   6  -2   4        361.67        334.27        11.07 o                         
   7  -2   4        135.97        124.31         6.21 o                         
   8  -2   4         14.87         14.62         1.62 o                         
  -9  -1   4          1.28          2.34         0.35 o                         
  -8  -1   4         13.25         14.07         0.96 o                         
  -7  -1   4        100.36        100.97         4.03 o                         
  -6  -1   4         16.34         17.20         0.87 o                         
  -5  -1   4        608.11        562.62        16.54 o                         
  -4  -1   4        421.26        376.38        10.44 o                         
  -3  -1   4        132.30        117.23         3.40 o                         
  -2  -1   4        466.97        444.28        13.47 o                         
  -1  -1   4       1283.27       1664.71        65.06 o                         
   0  -1   4       3132.54       3348.89       153.56 o                         
   1  -1   4       2205.34       2730.24       104.08 o                         
   2  -1   4          6.01          5.66         0.30 o                         
   3  -1   4        617.45        746.49        21.33 o                         
   4  -1   4        144.36        157.73         4.94 o                         
   5  -1   4        145.62        139.23         4.57 o                         
   6  -1   4         69.24         72.94         5.14 o                         
   7  -1   4        115.31        116.85         5.15 o                         
   8  -1   4         43.70         48.90         3.81 o                         
  -9   0   4         77.97         59.30         3.54 o                         
  -8   0   4         74.56         77.67         4.30 o                         
  -7   0   4         48.70         48.73         1.82 o                         
  -6   0   4        430.90        382.88        11.58 o                         
  -5   0   4         36.53         28.12         1.86 o                         
  -4   0   4        107.63        101.79         4.17 o                         
  -3   0   4         23.60          9.35         0.52 o                         
  -2   0   4        387.88        403.18        13.94 o                         
  -1   0   4       1754.60       1866.35        91.27 o                         
   0   0   4        644.49        651.48        33.59 o                         
   1   0   4        976.77        900.66        28.25 o                         
   2   0   4       3459.21       4080.03       187.56 o                         
   3   0   4          1.17          3.80         0.65 o                         
   4   0   4         25.67         12.79         0.97 o                         
   5   0   4          1.72          5.50         0.87 o                         
   6   0   4         75.70         53.10         3.09 o                         
   7   0   4          3.13          5.13         1.18 o                         
   8   0   4         64.28         74.42         4.36 o                         
  -9   1   4          1.13          1.85         0.22 o                         
  -8   1   4         11.30         13.07         0.66 o                         
  -7   1   4         96.10         95.33         3.36 o                         
  -6   1   4         10.34         14.66         2.49 o                         
  -5   1   4        665.76        606.28        17.90 o                         
  -4   1   4        382.50        339.46         8.93 o                         
  -3   1   4        142.71        129.30         3.73 o                         
  -2   1   4        389.04        393.04        13.61 o                         
  -1   1   4       1150.76       1772.50        62.13 o                         
   0   1   4       2993.57       3524.48       359.81 o                         
   1   1   4       2321.38       2783.95       122.63 o                         
   2   1   4          6.92          4.57         0.39 o                         
   3   1   4        594.15        796.73        33.19 o                         
   4   1   4        141.18        150.80         5.00 o                         
   5   1   4        140.99        129.37         3.73 o                         
   6   1   4         64.34         78.88         3.70 o                         
   7   1   4        105.60        114.14         3.98 o                         
   8   1   4         40.80         29.22         3.48 o                         
  -9   2   4         65.01         61.74         3.71 o                         
  -8   2   4          8.91         11.21         0.60 o                         
  -7   2   4         52.59         49.55         2.78 o                         
  -6   2   4        163.14        178.91         5.00 o                         
  -5   2   4        151.99        144.14         4.31 o                         
  -4   2   4         79.28         71.29         2.27 o                         
  -3   2   4        139.86        157.81         5.26 o                         
  -2   2   4         13.73          8.85         0.55 o                         
  -1   2   4          2.64          7.52         0.79 o                         
   0   2   4        504.02        465.85        24.26 o                         
   1   2   4        477.46        456.36        15.97 o                         
   2   2   4       1455.36       1496.19        46.82 o                         
   3   2   4        446.46        380.70        11.40 o                         
   4   2   4        269.38        257.84         7.33 o                         
   5   2   4        465.54        462.49        14.99 o                         
   6   2   4        347.81        322.75         8.84 o                         
   7   2   4        133.84        130.28         4.45 o                         
   8   2   4         15.49         15.90         1.02 o                         
  -8   3   4          1.84          1.26         0.27 o                         
  -7   3   4        154.68        156.36         4.90 o                         
  -6   3   4          0.55          0.71         0.16 o                         
  -5   3   4        127.17        134.15         3.88 o                         
  -4   3   4        139.22        138.22         4.12 o                         
  -3   3   4        726.81        613.83        28.04 o                         
  -2   3   4        746.11        716.52        37.12 o                         
  -1   3   4        280.99        237.56         9.38 o                         
   0   3   4        710.82        674.98        31.97 o                         
   1   3   4        323.48        331.22         9.71 o                         
   2   3   4        122.36        117.58         3.41 o                         
   3   3   4        228.24        200.17         5.70 o                         
   4   3   4         30.51         31.06         1.16 o                         
   5   3   4         74.55         75.10         2.43 o                         
   6   3   4        163.67        156.63         4.66 o                         
   7   3   4        116.62        132.56         4.95 o                         
  -7   4   4         37.06         34.05         1.67 o                         
  -6   4   4          2.52          3.08         0.43 o                         
  -5   4   4         48.75         54.44         2.28 o                         
  -4   4   4        205.36        221.59         8.95 o                         
  -3   4   4        371.78        364.82        14.35 o                         
  -2   4   4         33.46         31.40         1.70 o                         
  -1   4   4         12.51         11.91         1.08 o                         
   0   4   4        227.13        209.83         8.35 o                         
   1   4   4         47.12         35.86         1.36 o                         
   2   4   4         56.54         54.70         1.78 o                         
   3   4   4        237.42        224.86         6.42 o                         
   4   4   4         69.77         65.92         2.34 o                         
   5   4   4         46.62         45.35         1.58 o                         
   6   4   4         53.12         63.08         3.79 o                         
   7   4   4         19.72         19.21         1.31 o                         
  -6   5   4         18.45         27.95         1.77 o                         
  -5   5   4          7.55         11.51         0.78 o                         
  -4   5   4        137.14        142.58         6.71 o                         
  -3   5   4         71.39         72.11         3.18 o                         
  -2   5   4         52.74         51.10         2.40 o                         
  -1   5   4         36.84         35.65         1.92 o                         
   0   5   4        236.63        220.06        16.93 o                         
   1   5   4         54.70         51.04         2.83 o                         
   2   5   4         74.08         67.93         3.24 o                         
   3   5   4         16.63         17.46         0.90 o                         
   4   5   4          8.89          9.19         0.54 o                         
   5   5   4         31.57         34.32         2.21 o                         
  -4   6   4         27.41         27.05         2.11 o                         
  -3   6   4         21.70         19.45         2.81 o                         
  -2   6   4          9.99         12.10         1.65 o                         
  -1   6   4         18.71         15.90         1.97 o                         
   0   6   4         14.35         14.41         1.34 o                         
   2   6   4         96.26         99.42         7.66 o                         
   3   6   4        133.84        125.91         9.63 o                         
  -4  -6   5          4.19          4.57         0.77 o                         
  -3  -6   5         32.75         32.24         2.24 o                         
  -2  -6   5         21.73         23.92         1.18 o                         
  -1  -6   5         69.83         71.92         2.98 o                         
   0  -6   5          6.53          4.69         0.56 o                         
   1  -6   5         57.38         61.72         2.97 o                         
   2  -6   5         22.53         19.27         1.22 o                         
   3  -6   5         34.70         31.05         2.04 o                         
  -6  -5   5         82.79         91.29         8.15 o                         
  -5  -5   5         17.98         18.58         1.09 o                         
  -4  -5   5         15.04         18.96         1.15 o                         
  -3  -5   5          5.33          5.11         0.31 o                         
  -2  -5   5         86.56         89.50         2.69 o                         
  -1  -5   5         25.06         23.04         1.09 o                         
   0  -5   5          2.53          2.32         0.49 o                         
   1  -5   5         95.35         91.18         2.95 o                         
   2  -5   5         17.13         19.67         0.99 o                         
   3  -5   5         58.41         63.15         2.85 o                         
   4  -5   5         64.16         55.60         2.41 o                         
   5  -5   5         26.41         25.08         1.29 o                         
  -7  -4   5         14.51         15.81         1.34 o                         
  -6  -4   5         10.98         11.30         1.48 o                         
  -5  -4   5         17.33         14.73         1.12 o                         
  -4  -4   5         74.69         76.09         2.79 o                         
  -3  -4   5        214.47        214.09         5.74 o                         
  -2  -4   5        150.40        143.57         3.99 o                         
  -1  -4   5         17.54         22.44         0.98 o                         
   0  -4   5         55.60         62.43         3.51 o                         
   1  -4   5        205.64        205.08         6.22 o                         
   2  -4   5        116.84        102.94         3.51 o                         
   3  -4   5         22.98         20.64         1.20 o                         
   4  -4   5        251.84        262.12         8.52 o                         
   5  -4   5        183.16        184.52         8.44 o                         
   6  -4   5         19.46         17.65         1.49 o                         
  -8  -3   5         94.00         81.29         6.32 o                         
  -7  -3   5          3.30          2.70         0.38 o                         
  -6  -3   5          9.59         11.82         0.80 o                         
  -5  -3   5        154.82        154.65         5.63 o                         
  -4  -3   5        256.46        244.47         8.00 o                         
  -3  -3   5        810.41        750.25        28.84 o                         
  -2  -3   5        336.47        307.45         9.88 o                         
  -1  -3   5        104.72         99.11         3.38 o                         
   0  -3   5         23.93         17.07         0.66 o                         
   1  -3   5        701.41        678.37        19.81 o                         
   2  -3   5        170.92        169.02         4.88 o                         
   3  -3   5        146.36        139.18         4.84 o                         
   4  -3   5        104.31        110.66         3.89 o                         
   5  -3   5        152.15        148.37         5.60 o                         
   6  -3   5         24.03         26.89         1.53 o                         
   7  -3   5         42.55         42.85         2.95 o                         
  -9  -2   5         12.77         12.90         0.83 o                         
  -8  -2   5         51.00         51.94         3.21 o                         
  -7  -2   5         59.44         74.61         5.55 o                         
  -6  -2   5        115.47        102.09         3.72 o                         
  -5  -2   5         56.60         45.70         3.73 o                         
  -4  -2   5          6.38          6.10         0.37 o                         
  -3  -2   5        187.91        211.30         6.28 o                         
  -2  -2   5       1825.92       2219.65       154.66 o                         
  -1  -2   5        827.43        844.42        35.54 o                         
   0  -2   5        280.38        253.53         8.31 o                         
   1  -2   5        230.11        260.87         7.72 o                         
   2  -2   5         43.97         49.74         1.60 o                         
   3  -2   5        566.21        556.82        14.40 o                         
   4  -2   5         55.50         47.52         1.77 o                         
   5  -2   5         20.21         27.28         2.18 o                         
   6  -2   5        292.00        292.08        11.01 o                         
   7  -2   5         58.30         59.63        10.08 o                         
   8  -2   5          0.96          2.32         0.70 o                         
  -9  -1   5          3.67          3.88         0.48 o                         
  -8  -1   5         16.13         15.73         1.66 o                         
  -7  -1   5        467.96        448.55        15.97 o                         
  -6  -1   5        390.37        377.87        14.03 o                         
  -5  -1   5        133.98        131.30         3.87 o                         
  -4  -1   5        451.15        480.09        21.61 o                         
  -3  -1   5        377.77        451.96        12.75 o                         
  -2  -1   5       1378.15       1385.57        40.09 o                         
  -1  -1   5       2262.31       2171.95        74.05 o                         
   0  -1   5        342.21        381.40        17.12 o                         
   1  -1   5         56.08         65.12         2.73 o                         
   2  -1   5        111.85        148.37         7.08 o                         
   3  -1   5         59.90         56.49         1.62 o                         
   4  -1   5        211.35        212.35         6.03 o                         
   5  -1   5        231.40        212.59         8.02 o                         
   6  -1   5         95.74         87.14         4.46 o                         
   7  -1   5        148.52        147.04         7.17 o                         
   8  -1   5          0.78          2.32         0.77 o                         
  -9   0   5          0.47          0.41         0.93 o                         
  -8   0   5        199.33        215.01         8.06 o                         
  -7   0   5        200.64        208.47         9.84 o                         
  -6   0   5         79.95         71.91         2.57 o                         
  -5   0   5        167.66        145.87        10.04 o                         
  -4   0   5          5.63          6.56         0.61 o                         
  -3   0   5          3.10          6.14         0.53 o                         
  -2   0   5         43.12         36.89         1.13 o                         
  -1   0   5       2502.17       2410.48        75.24 o                         
   0   0   5       4709.90       4666.28       356.16 o                         
   1   0   5         13.82         17.83         1.76 o                         
   2   0   5        182.05        125.14         5.23 o                         
   3   0   5        344.75        296.60         7.87 o                         
   4   0   5        312.08        283.13         7.20 o                         
   5   0   5          0.57          2.13         0.43 o                         
   6   0   5          7.95          5.21         0.52 o                         
   7   0   5          2.14          2.38         0.85 o                         
   8   0   5          8.24          7.72         1.23 o                         
  -9   1   5          3.90          3.30         0.56 o                         
  -8   1   5         19.15         18.18         0.95 o                         
  -7   1   5        486.26        468.38        14.12 o                         
  -6   1   5        366.87        355.10        11.72 o                         
  -5   1   5        110.96        103.47         3.15 o                         
  -4   1   5        443.49        370.21        15.88 o                         
  -3   1   5        332.17        405.58        12.93 o                         
  -2   1   5       1271.40       1356.57        46.62 o                         
  -1   1   5       2363.05       2317.51        88.75 o                         
   0   1   5        376.18        377.96        17.56 o                         
   1   1   5         59.99         67.08         1.90 o                         
   2   1   5        112.79        131.65         7.55 o                         
   3   1   5         57.76         56.15         1.83 o                         
   4   1   5        202.54        198.86         5.43 o                         
   5   1   5        207.37        204.72         6.06 o                         
   6   1   5         78.38         72.72         2.74 o                         
   7   1   5        154.29        160.67         7.79 o                         
   8   1   5          0.57          0.34         0.59 o                         
  -9   2   5          8.52          9.99         1.44 o                         
  -8   2   5         54.63         56.62         1.99 o                         
  -7   2   5         57.42         48.67         3.53 o                         
  -6   2   5        110.48        102.25         3.19 o                         
  -5   2   5         59.28         69.37         2.40 o                         
  -4   2   5          5.10          4.52         0.29 o                         
  -3   2   5        187.72        204.44         9.69 o                         
  -2   2   5       1826.97       2383.32        91.16 o                         
  -1   2   5        792.00        853.34        29.42 o                         
   0   2   5        303.36        268.76         9.60 o                         
   1   2   5        197.33        207.27        10.51 o                         
   2   2   5         68.80         78.49         3.05 o                         
   3   2   5        631.82        623.92        19.98 o                         
   4   2   5         37.10         30.96         1.24 o                         
   5   2   5         12.12         11.45         0.84 o                         
   6   2   5        308.37        308.84         8.49 o                         
   7   2   5         60.16         64.02         2.50 o                         
   8   2   5          0.83          0.77         0.37 o                         
  -8   3   5         87.89         80.44         3.50 o                         
  -7   3   5          2.71          2.05         0.52 o                         
  -6   3   5         11.92         14.71         0.81 o                         
  -5   3   5        133.59        131.17         4.78 o                         
  -4   3   5        262.04        244.53         6.57 o                         
  -3   3   5        771.16        715.44        28.03 o                         
  -2   3   5        334.26        368.20        26.31 o                         
  -1   3   5        128.24        117.12         6.17 o                         
   0   3   5         17.71         12.42         0.54 o                         
   1   3   5        684.12        642.25        17.47 o                         
   2   3   5        170.02        161.19         4.63 o                         
   3   3   5        150.98        137.80         4.09 o                         
   4   3   5        112.78        116.35         3.55 o                         
   5   3   5        152.10        148.70         4.77 o                         
   6   3   5         18.90         22.17         0.98 o                         
   7   3   5         51.93         52.80         2.36 o                         
  -7   4   5         11.87         13.62         1.16 o                         
  -6   4   5         10.29         13.52         0.99 o                         
  -5   4   5         18.63         20.68         1.06 o                         
  -4   4   5         72.02         77.00         3.44 o                         
  -3   4   5        204.33        215.29         8.72 o                         
  -2   4   5        159.16        160.40         6.61 o                         
  -1   4   5         12.42         16.50         1.60 o                         
   0   4   5         65.02         63.41         2.73 o                         
   1   4   5        180.94        175.10         5.79 o                         
   2   4   5        113.58        101.77         3.93 o                         
   3   4   5         23.55         20.32         1.40 o                         
   4   4   5        258.62        267.85         7.62 o                         
   5   4   5        185.95        194.27         6.03 o                         
   6   4   5         23.42         25.14         1.25 o                         
  -6   5   5         78.76         85.98         4.94 o                         
  -5   5   5         16.08         18.44         1.44 o                         
  -4   5   5          9.70         12.94         0.83 o                         
  -3   5   5         10.81         10.84         0.74 o                         
  -2   5   5         81.91         81.48         3.53 o                         
  -1   5   5         19.10         17.97         1.07 o                         
   0   5   5          2.72          2.60         0.42 o                         
   1   5   5         98.81         93.89         4.29 o                         
   2   5   5         16.69         18.67         0.93 o                         
   3   5   5         53.86         56.75         2.47 o                         
   4   5   5         60.15         52.51         3.09 o                         
   5   5   5         30.08         32.29         1.56 o                         
  -4   6   5          5.38          6.61         0.63 o                         
  -3   6   5         28.53         30.15         2.39 o                         
  -2   6   5         22.71         26.21         2.11 o                         
  -1   6   5         77.83         80.73         6.25 o                         
   0   6   5          7.97          4.85         0.49 o                         
   1   6   5         61.20         40.12         3.23 o                         
   2   6   5         26.96         26.00         2.04 o                         
   3   6   5         40.52         41.87         3.23 o                         
  -4  -6   6         17.56         14.96         1.17 o                         
  -3  -6   6         14.07         14.72         1.27 o                         
  -2  -6   6         16.97         16.51         1.03 o                         
  -1  -6   6         15.35         18.57         1.03 o                         
   0  -6   6         25.51         27.53         1.63 o                         
   1  -6   6         15.37         20.77         2.00 o                         
   2  -6   6         49.79         45.99         2.82 o                         
  -6  -5   6         68.23         75.75         8.96 o                         
  -5  -5   6        133.31        156.70         8.60 o                         
  -4  -5   6         54.07         56.60         2.90 o                         
  -3  -5   6         11.45         14.20         0.70 o                         
  -2  -5   6         59.70         52.72         2.11 o                         
  -1  -5   6        118.32        122.36         4.25 o                         
   0  -5   6         11.34         10.36         0.66 o                         
   1  -5   6         89.43         83.05         2.99 o                         
   2  -5   6        226.50        236.80         7.74 o                         
   3  -5   6         62.19         63.47         2.27 o                         
   4  -5   6          4.24          4.56         0.43 o                         
   5  -5   6         20.19         25.51         2.53 o                         
  -7  -4   6         23.31         24.42         2.28 o                         
  -6  -4   6         19.19         20.36         1.20 o                         
  -5  -4   6          1.82          1.82         0.35 o                         
  -4  -4   6        353.47        366.33        13.01 o                         
  -3  -4   6         50.91         47.19         2.16 o                         
  -2  -4   6         31.38         29.48         1.36 o                         
  -1  -4   6        477.41        441.99        13.16 o                         
   0  -4   6        322.42        321.02         9.68 o                         
   1  -4   6          5.36          4.91         0.34 o                         
   2  -4   6        106.53         99.02         3.19 o                         
   3  -4   6        240.10        231.84         7.58 o                         
   4  -4   6         24.45         18.48         1.36 o                         
   5  -4   6         28.94         29.85         1.76 o                         
   6  -4   6         15.19         16.40         1.29 o                         
  -8  -3   6          4.25          4.99         0.49 o                         
  -7  -3   6         30.53         38.96         6.39 o                         
  -6  -3   6         94.63         98.14         4.10 o                         
  -5  -3   6        154.35        149.67         5.51 o                         
  -4  -3   6          0.11          0.52         0.16 o                         
  -3  -3   6        103.35         91.45         3.17 o                         
  -2  -3   6         32.59         35.98         1.52 o                         
  -1  -3   6         66.50         62.38         1.93 o                         
   0  -3   6         59.23         54.20         1.73 o                         
   1  -3   6         15.25         12.34         0.62 o                         
   2  -3   6         13.39         13.58         0.59 o                         
   3  -3   6        246.11        228.36         8.12 o                         
   4  -3   6        249.02        232.84         7.16 o                         
   5  -3   6        145.31        141.95         5.44 o                         
   6  -3   6         19.50         20.29         1.54 o                         
   7  -3   6          9.83         13.98         1.55 o                         
  -9  -2   6         30.31         30.92         2.46 o                         
  -8  -2   6         12.85         17.50         1.32 o                         
  -7  -2   6          6.95          5.47         0.51 o                         
  -6  -2   6         15.78         14.59         0.98 o                         
  -5  -2   6         31.82         25.96         1.19 o                         
  -4  -2   6        110.89        100.71         3.34 o                         
  -3  -2   6        552.53        542.35        21.41 o                         
  -2  -2   6         36.00         36.88         1.99 o                         
  -1  -2   6        313.01        293.45        16.51 o                         
   0  -2   6         45.46         54.32         2.62 o                         
   1  -2   6        301.89        256.85         7.18 o                         
   2  -2   6        189.41        157.16         4.86 o                         
   3  -2   6        229.71        245.90         7.44 o                         
   4  -2   6         12.52         12.60         0.67 o                         
   5  -2   6         84.49         87.16         3.56 o                         
   6  -2   6         28.08         22.45         1.82 o                         
   7  -2   6         51.95         58.71         3.71 o                         
  -9  -1   6         51.54         64.12         3.88 o                         
  -8  -1   6         12.97         12.81         0.95 o                         
  -7  -1   6         87.84         92.49         3.71 o                         
  -6  -1   6        261.11        255.56         8.49 o                         
  -5  -1   6        101.15         91.29         3.00 o                         
  -4  -1   6        133.00        142.61         5.99 o                         
  -3  -1   6       1552.41       1740.83        59.68 o                         
  -2  -1   6        740.79        901.80        28.29 o                         
  -1  -1   6        264.42        269.16         9.58 o                         
   0  -1   6        224.70        184.47         4.86 o                         
   1  -1   6        638.06        713.05        30.31 o                         
   2  -1   6        633.08        725.07        23.59 o                         
   3  -1   6         57.13         64.97         2.28 o                         
   4  -1   6         13.88         15.02         1.21 o                         
   5  -1   6        676.97        639.96        22.82 o                         
   6  -1   6        233.73        219.65         8.51 o                         
   7  -1   6         56.47         38.39         4.91 o                         
   8  -1   6         23.63         26.00         2.60 o                         
  -9   0   6          0.18          0.80         0.21 o                         
  -8   0   6          3.74          3.38         0.32 o                         
  -7   0   6        247.39        255.22         8.60 o                         
  -6   0   6         27.32         27.22         1.24 o                         
  -5   0   6          6.74          7.93         0.55 o                         
  -4   0   6         32.70         35.45         1.36 o                         
  -3   0   6        190.53        243.65         8.86 o                         
  -2   0   6        456.58        386.96        11.40 o                         
  -1   0   6       1036.94       1197.43        37.15 o                         
   0   0   6       3180.59       3318.54       126.71 o                         
   1   0   6       1640.98       2009.83        69.42 o                         
   2   0   6        527.47        562.87        17.95 o                         
   3   0   6         26.56         31.03         1.31 o                         
   4   0   6        556.25        515.83        14.39 o                         
   5   0   6        172.35        184.53         7.17 o                         
   6   0   6          5.19          4.52         1.17 o                         
   7   0   6         10.26         10.11         1.04 o                         
   8   0   6          1.19          0.35         0.42 o                         
  -9   1   6         58.35         54.96         3.22 o                         
  -8   1   6         19.25         20.51         1.03 o                         
  -7   1   6        112.40        121.86         4.13 o                         
  -6   1   6        282.10        288.87         9.94 o                         
  -5   1   6        108.29         95.32         2.77 o                         
  -4   1   6        141.24        150.62         4.37 o                         
  -3   1   6       1620.25       1813.80        62.37 o                         
  -2   1   6        764.80        938.56        36.90 o                         
  -1   1   6        265.64        273.55        10.13 o                         
   0   1   6        227.76        199.48         5.54 o                         
   1   1   6        657.28        795.99        25.04 o                         
   2   1   6        636.02        736.28        23.35 o                         
   3   1   6         59.33         66.09         2.15 o                         
   4   1   6          7.16          9.74         1.35 o                         
   5   1   6        697.70        678.20        21.91 o                         
   6   1   6        216.67        213.60         8.33 o                         
   7   1   6         49.91         56.41         4.19 o                         
   8   1   6         22.01         22.34         1.74 o                         
  -9   2   6         32.18         38.18         5.65 o                         
  -8   2   6         11.65         14.39         1.03 o                         
  -7   2   6          6.57          5.03         0.51 o                         
  -6   2   6         18.07         15.86         1.44 o                         
  -5   2   6         41.05         34.47         1.33 o                         
  -4   2   6        109.98        106.05         5.12 o                         
  -3   2   6        508.48        516.88        20.75 o                         
  -2   2   6         60.51         61.60         1.83 o                         
  -1   2   6        325.56        320.89         8.74 o                         
   0   2   6         26.16         58.31         4.67 o                         
   1   2   6        327.81        275.41         7.74 o                         
   2   2   6        152.20        129.10         3.61 o                         
   3   2   6        207.94        214.08         5.87 o                         
   4   2   6          9.92          9.16         0.64 o                         
   5   2   6         80.80         84.26         2.74 o                         
   6   2   6         28.25         27.98         1.75 o                         
   7   2   6         51.84         58.82         2.97 o                         
  -8   3   6          7.66          8.91         0.50 o                         
  -7   3   6         26.15         36.50         3.37 o                         
  -6   3   6         85.34         94.10         3.97 o                         
  -5   3   6        134.37        141.79         4.04 o                         
  -4   3   6          1.72          2.29         0.33 o                         
  -3   3   6         87.56         73.20         2.63 o                         
  -2   3   6         29.15         31.96         1.66 o                         
  -1   3   6         63.00         56.44         2.03 o                         
   0   3   6         57.21         49.71         1.65 o                         
   1   3   6         13.16          9.82         0.52 o                         
   2   3   6          9.98          9.87         0.48 o                         
   3   3   6        234.09        211.96         6.52 o                         
   4   3   6        217.91        203.84         5.93 o                         
   5   3   6        147.94        146.65         4.40 o                         
   6   3   6         20.49         19.90         0.90 o                         
   7   3   6          6.33          6.17         0.58 o                         
  -7   4   6         21.26         23.44         1.47 o                         
  -6   4   6         16.70         18.08         0.86 o                         
  -5   4   6          3.38          3.46         0.29 o                         
  -4   4   6        381.35        394.54        15.58 o                         
  -3   4   6         50.68         47.40         2.27 o                         
  -2   4   6         42.79         37.13         1.82 o                         
  -1   4   6        477.80        443.50        19.98 o                         
   0   4   6        328.50        326.15        11.54 o                         
   1   4   6          3.35          3.51         0.34 o                         
   2   4   6        107.17         98.97         3.03 o                         
   3   4   6        233.59        229.82         6.62 o                         
   4   4   6         22.50         23.31         1.36 o                         
   5   4   6         27.14         26.32         1.08 o                         
   6   4   6         15.25         15.70         0.86 o                         
  -6   5   6         72.02         80.78         4.69 o                         
  -5   5   6        148.17        155.13         7.02 o                         
  -4   5   6         64.23         66.20         3.24 o                         
  -3   5   6          8.07         10.67         0.74 o                         
  -2   5   6         67.21         60.55         2.71 o                         
  -1   5   6        121.54        123.53         5.13 o                         
   0   5   6         12.64         11.35         0.78 o                         
   1   5   6         91.73         84.02         3.44 o                         
   2   5   6        221.01        232.91         9.17 o                         
   3   5   6         69.97         70.51         2.71 o                         
   4   5   6          7.57          8.37         0.48 o                         
   5   5   6         16.72         16.99         0.97 o                         
  -4   6   6         15.66         14.19         1.12 o                         
  -3   6   6         15.39         16.79         1.41 o                         
  -2   6   6         12.58         11.88         2.07 o                         
  -1   6   6         14.70         14.83         2.60 o                         
   0   6   6         20.52         19.81         1.37 o                         
   1   6   6         13.37         10.89         0.98 o                         
   2   6   6         49.03         36.80         3.69 o                         
  -3  -6   7         23.31         21.29         1.61 o                         
  -2  -6   7         79.27         71.72         5.55 o                         
  -1  -6   7         77.48         78.41         5.45 o                         
   0  -6   7         10.89         11.81         1.24 o                         
   1  -6   7         41.00         50.09         4.92 o                         
   2  -6   7         26.03         23.99         1.64 o                         
  -5  -5   7         91.73         95.32         5.77 o                         
  -4  -5   7         32.75         31.23         2.27 o                         
  -3  -5   7         20.39         22.20         1.46 o                         
  -2  -5   7         34.96         38.23         1.58 o                         
  -1  -5   7          0.03          0.07         0.19 o                         
   0  -5   7         48.59         47.51         1.86 o                         
   1  -5   7         54.93         50.98         2.01 o                         
   2  -5   7         78.59         79.99         3.23 o                         
   3  -5   7         38.77         33.13         3.69 o                         
  -7  -4   7         68.83         73.68         4.32 o                         
  -6  -4   7         42.38         40.30         2.41 o                         
  -5  -4   7        161.56        155.24         6.74 o                         
  -4  -4   7        194.03        192.42         9.09 o                         
  -3  -4   7        238.89        237.50         7.82 o                         
  -2  -4   7         94.84         84.01         2.77 o                         
  -1  -4   7         64.72         61.50         2.37 o                         
   0  -4   7        284.44        282.31         8.62 o                         
   1  -4   7        239.02        240.98         6.83 o                         
   2  -4   7        123.91        135.17         4.57 o                         
   3  -4   7         74.33         72.11         2.61 o                         
   4  -4   7         26.78         29.38         1.53 o                         
   5  -4   7         12.50         14.83         3.02 o                         
   6  -4   7         12.19         12.48         1.14 o                         
  -8  -3   7         27.00         32.53         2.60 o                         
  -7  -3   7         69.12         82.67         5.69 o                         
  -6  -3   7         51.90         51.87         2.73 o                         
  -5  -3   7         12.56         11.69         0.86 o                         
  -4  -3   7         61.01         54.45         2.46 o                         
  -3  -3   7         18.41         22.66         1.35 o                         
  -2  -3   7        114.46        123.10         3.84 o                         
  -1  -3   7         16.56         24.05         1.18 o                         
   0  -3   7          9.35          7.93         0.50 o                         
   1  -3   7        211.31        179.44         4.90 o                         
   2  -3   7         20.56         22.76         0.94 o                         
   3  -3   7        146.64        141.40         4.50 o                         
   4  -3   7         44.70         49.27         2.24 o                         
   5  -3   7          2.67          4.04         0.93 o                         
   6  -3   7         14.57         16.44         3.30 o                         
   7  -3   7         31.93         31.03         2.21 o                         
  -9  -2   7         12.41         11.52         0.98 o                         
  -8  -2   7          0.54          0.80         0.20 o                         
  -7  -2   7         12.28         11.75         0.80 o                         
  -6  -2   7         13.34         16.87         0.93 o                         
  -5  -2   7        282.17        281.90        10.92 o                         
  -4  -2   7         79.17         88.54         3.14 o                         
  -3  -2   7        113.91         95.70         3.62 o                         
  -2  -2   7         64.78         58.93         2.28 o                         
  -1  -2   7       1063.19        919.81        50.57 o                         
   0  -2   7        128.96        124.89         5.80 o                         
   1  -2   7        674.63        611.82        19.47 o                         
   2  -2   7        381.16        403.55        13.11 o                         
   3  -2   7        104.51        101.85         3.70 o                         
   4  -2   7         45.43         44.59         1.87 o                         
   5  -2   7          0.75          1.31         0.67 o                         
   6  -2   7         95.25         89.03         4.16 o                         
   7  -2   7         25.92         31.90         3.30 o                         
  -9  -1   7         59.69         71.74         6.61 o                         
  -8  -1   7         39.84         36.76         3.53 o                         
  -7  -1   7          4.73          5.41         0.47 o                         
  -6  -1   7         13.43         10.50         0.97 o                         
  -5  -1   7         92.74         87.85         3.81 o                         
  -4  -1   7        215.04        196.79         6.61 o                         
  -3  -1   7         70.64        105.76         3.60 o                         
  -2  -1   7         29.66         29.52         1.11 o                         
  -1  -1   7        519.24        568.94        23.33 o                         
   0  -1   7         91.97        105.08         3.86 o                         
   1  -1   7        261.50        238.16         7.10 o                         
   2  -1   7         52.46         41.16         1.44 o                         
   3  -1   7        107.39         90.22         3.39 o                         
   4  -1   7         77.45         67.95         2.75 o                         
   5  -1   7         77.39         73.20         3.29 o                         
   6  -1   7         69.78         67.40         6.37 o                         
   7  -1   7         19.17         22.19         1.44 o                         
  -9   0   7         31.30         29.35         2.76 o                         
  -8   0   7        458.06        463.33        16.73 o                         
  -7   0   7        168.92        176.58         6.06 o                         
  -6   0   7        143.66        134.34         4.47 o                         
  -5   0   7        177.64        194.83         6.32 o                         
  -4   0   7        604.55        609.65        17.97 o                         
  -3   0   7        374.15        462.91        17.95 o                         
  -2   0   7       1062.22        985.29        26.42 o                         
  -1   0   7         97.93         94.59         3.11 o                         
   0   0   7        104.47        124.72         3.40 o                         
   1   0   7         20.59         17.61         0.95 o                         
   2   0   7        312.83        245.24         6.17 o                         
   3   0   7        244.66        230.20         6.27 o                         
   4   0   7         62.79         60.91         2.05 o                         
   5   0   7        572.29        592.03        16.60 o                         
   6   0   7         25.38         25.19         1.61 o                         
   7   0   7         43.34         62.86         4.85 o                         
  -9   1   7         61.71         61.02         3.12 o                         
  -8   1   7         42.91         45.78         2.13 o                         
  -7   1   7         10.09         11.78         0.87 o                         
  -6   1   7         10.46          9.44         0.79 o                         
  -5   1   7         90.30         85.27         2.76 o                         
  -4   1   7        218.40        198.63         5.37 o                         
  -3   1   7         74.50         92.76         5.09 o                         
  -2   1   7         30.66         29.28         1.08 o                         
  -1   1   7        554.02        607.32        19.16 o                         
   0   1   7        108.04        110.83         3.96 o                         
   1   1   7        268.16        248.00         7.42 o                         
   2   1   7         32.41         27.26         0.95 o                         
   3   1   7        134.18        119.43         3.46 o                         
   4   1   7         70.47         59.77         2.19 o                         
   5   1   7        102.03        100.76         3.26 o                         
   6   1   7         78.35         71.75         4.07 o                         
   7   1   7         22.76         25.13         1.89 o                         
   8   1   7          5.27          3.23         0.84 o                         
  -9   2   7         11.96         12.18         0.80 o                         
  -8   2   7          0.39          0.43         0.45 o                         
  -7   2   7         12.58         14.39         0.90 o                         
  -6   2   7          7.75          9.73         0.92 o                         
  -5   2   7        265.76        270.08         8.29 o                         
  -4   2   7         59.29         66.35         2.01 o                         
  -3   2   7        131.85        104.09         3.68 o                         
  -2   2   7         78.35         68.22         2.29 o                         
  -1   2   7       1078.08       1035.08        35.82 o                         
   0   2   7        134.00        141.63         7.39 o                         
   1   2   7        649.64        609.89        16.77 o                         
   2   2   7        353.58        371.66        11.84 o                         
   3   2   7        113.28        110.69         3.24 o                         
   4   2   7         45.97         43.12         1.55 o                         
   5   2   7          0.91          2.52         0.23 o                         
   6   2   7         99.66         92.06         3.21 o                         
   7   2   7         27.40         28.08         1.62 o                         
  -8   3   7         20.89         27.77         1.41 o                         
  -7   3   7         63.81         78.48         3.16 o                         
  -6   3   7         59.14         60.89         1.95 o                         
  -5   3   7         16.54         15.29         0.69 o                         
  -4   3   7         67.83         57.86         1.83 o                         
  -3   3   7         21.34         30.42         1.51 o                         
  -2   3   7        109.12        114.22         3.65 o                         
  -1   3   7         12.21         16.50         0.70 o                         
   0   3   7          4.72          3.59         0.31 o                         
   1   3   7        215.29        176.96         5.08 o                         
   2   3   7         24.87         27.09         1.04 o                         
   3   3   7        163.07        155.03         4.58 o                         
   4   3   7         59.47         64.28         2.30 o                         
   5   3   7          3.52          2.80         0.87 o                         
   6   3   7         14.01         17.84         1.14 o                         
   7   3   7         29.93         29.12         1.57 o                         
  -7   4   7         68.28         70.16         4.25 o                         
  -6   4   7         43.48         41.99         1.65 o                         
  -5   4   7        152.71        149.01         5.46 o                         
  -4   4   7        198.08        199.81         7.22 o                         
  -3   4   7        255.40        244.54         9.81 o                         
  -2   4   7         86.94         78.38         4.03 o                         
  -1   4   7         46.59         44.18         1.81 o                         
   0   4   7        313.76        305.52         9.79 o                         
   1   4   7        249.55        254.40         7.21 o                         
   2   4   7        120.21        129.74         3.88 o                         
   3   4   7         77.09         70.94         2.30 o                         
   4   4   7         26.44         28.28         1.11 o                         
   5   4   7         13.74         14.00         0.74 o                         
   6   4   7         10.74          9.69         0.80 o                         
  -6   5   7         12.40         16.31         1.12 o                         
  -5   5   7         85.85         91.90         5.18 o                         
  -4   5   7         32.62         33.97         1.68 o                         
  -3   5   7         18.56         21.17         1.19 o                         
  -2   5   7         34.79         38.49         1.86 o                         
  -1   5   7          0.35          0.42         0.19 o                         
   0   5   7         44.65         42.48         1.72 o                         
   1   5   7         65.92         62.04         2.62 o                         
   2   5   7         87.20         87.59         3.66 o                         
   3   5   7         40.20         46.08         3.76 o                         
   4   5   7         20.04         24.53         1.27 o                         
  -3   6   7         22.72         25.72         2.04 o                         
  -2   6   7         68.27         70.33         5.48 o                         
  -1   6   7         70.02         69.84         5.41 o                         
   0   6   7          8.61          8.50         0.77 o                         
   1   6   7         36.06         36.81         2.88 o                         
  -3  -6   8         76.87         72.37         6.04 o                         
  -2  -6   8         35.19         32.81         2.07 o                         
  -1  -6   8         31.36         31.97         1.62 o                         
   0  -6   8         11.02         12.39         0.91 o                         
   1  -6   8         10.33         10.76         0.91 o                         
  -5  -5   8         19.73         19.78         1.63 o                         
  -4  -5   8         31.90         28.98         2.15 o                         
  -3  -5   8         20.84         19.06         1.22 o                         
  -2  -5   8         48.41         53.94         2.58 o                         
  -1  -5   8          0.12          0.59         0.37 o                         
   0  -5   8         27.17         24.50         1.30 o                         
   1  -5   8         26.20         29.63         1.83 o                         
   2  -5   8         35.09         44.40         5.11 o                         
   3  -5   8         46.70         40.92         2.51 o                         
   4  -5   8         78.22         87.37         6.15 o                         
  -7  -4   8         11.65         10.11         0.78 o                         
  -6  -4   8         39.16         48.10         2.84 o                         
  -5  -4   8          3.87          4.65         0.43 o                         
  -4  -4   8         24.55         25.53         1.23 o                         
  -3  -4   8         11.92         12.42         0.67 o                         
  -2  -4   8        140.45        154.77         5.33 o                         
  -1  -4   8          5.93          5.51         0.67 o                         
   0  -4   8        127.03        127.98         4.17 o                         
   1  -4   8         77.42         76.26         2.63 o                         
   2  -4   8         22.39         22.43         1.89 o                         
   3  -4   8          5.95          8.27         1.00 o                         
   4  -4   8         11.67         10.34         1.15 o                         
   5  -4   8        111.92        119.10        10.72 o                         
  -8  -3   8         82.75         82.42         6.39 o                         
  -7  -3   8          9.68          6.03         0.91 o                         
  -6  -3   8         25.40         23.88         1.64 o                         
  -5  -3   8         30.04         30.06         2.05 o                         
  -4  -3   8         60.90         62.97         3.12 o                         
  -3  -3   8         35.74         34.76         1.48 o                         
  -2  -3   8          2.20          1.87         0.40 o                         
  -1  -3   8        201.06        194.95         6.03 o                         
   0  -3   8        264.79        243.19         8.11 o                         
   1  -3   8        257.33        245.14         6.61 o                         
   2  -3   8         89.97         91.75         2.86 o                         
   3  -3   8        117.01        111.04         4.80 o                         
   4  -3   8         66.33         64.22         2.67 o                         
   5  -3   8         67.78         72.11         4.55 o                         
   6  -3   8          7.31         10.96         1.62 o                         
  -8  -2   8          7.93          7.94         0.84 o                         
  -7  -2   8        152.84        161.89         7.67 o                         
  -6  -2   8         74.78         69.83         2.68 o                         
  -5  -2   8         64.50         62.58         2.66 o                         
  -4  -2   8         75.67         77.06         2.78 o                         
  -3  -2   8        178.36        164.21         5.51 o                         
  -2  -2   8        126.60        117.85         4.75 o                         
  -1  -2   8        134.48        131.28         4.16 o                         
   0  -2   8        171.44        158.78         4.97 o                         
   1  -2   8         31.12         33.37         1.17 o                         
   2  -2   8        207.87        212.51         7.74 o                         
   3  -2   8         81.54         76.40         3.24 o                         
   4  -2   8         99.92         98.50         4.61 o                         
   5  -2   8         29.84         26.68         2.11 o                         
   6  -2   8         25.34         26.64         1.78 o                         
   7  -2   8          0.48          1.83         0.63 o                         
  -9  -1   8         76.53         76.97         5.34 o                         
  -8  -1   8        159.57        121.82         9.54 o                         
  -7  -1   8         41.48         43.52         2.32 o                         
  -6  -1   8         68.68         56.19         2.23 o                         
  -5  -1   8         24.54         21.70         0.97 o                         
  -4  -1   8         19.24         17.26         0.92 o                         
  -3  -1   8        182.56        192.05         6.34 o                         
  -2  -1   8        409.21        406.23        11.62 o                         
  -1  -1   8        815.44        903.25        30.92 o                         
   0  -1   8        413.87        430.05        13.62 o                         
   1  -1   8          7.30         24.51         1.55 o                         
   2  -1   8        502.29        451.10        14.67 o                         
   3  -1   8        690.82        616.39        21.67 o                         
   4  -1   8         93.79         89.57         3.64 o                         
   5  -1   8        196.26        200.98         7.77 o                         
   6  -1   8        118.89        130.36         5.85 o                         
   7  -1   8          2.36          4.18         1.91 o                         
  -9   0   8          1.03          0.14         0.13 o                         
  -8   0   8         23.53         22.08         1.19 o                         
  -7   0   8        103.27        105.46         5.36 o                         
  -6   0   8          1.61          2.14         0.39 o                         
  -5   0   8          2.96          2.45         0.41 o                         
  -4   0   8       1523.56       1452.96        45.70 o                         
  -3   0   8        150.88        183.10         6.89 o                         
  -2   0   8          4.99          5.40         0.44 o                         
  -1   0   8          9.04          7.36         0.36 o                         
   1   0   8        136.18        199.56         6.65 o                         
   2   0   8        132.63        118.48         3.38 o                         
   3   0   8         26.73         47.93         2.73 o                         
   4   0   8        681.88        686.10        24.34 o                         
   5   0   8        435.00        385.83        13.76 o                         
   6   0   8        195.89        197.37        10.73 o                         
   7   0   8          1.31          1.92         0.62 o                         
  -9   1   8         68.37         68.67         4.66 o                         
  -8   1   8        150.75        141.80         5.38 o                         
  -7   1   8         35.41         39.56         2.40 o                         
  -6   1   8         65.78         63.92         2.49 o                         
  -5   1   8         23.93         19.14         0.91 o                         
  -4   1   8         15.79         13.00         0.55 o                         
  -3   1   8        200.14        201.89         6.66 o                         
  -2   1   8        361.93        345.09         9.57 o                         
  -1   1   8        785.60        821.86        28.27 o                         
   0   1   8        412.38        403.54        11.81 o                         
   1   1   8          9.38         26.71         2.19 o                         
   2   1   8        470.61        461.21        13.85 o                         
   3   1   8        713.80        657.49        21.13 o                         
   4   1   8        115.12        113.58         3.29 o                         
   5   1   8        223.18        229.20         6.79 o                         
   6   1   8        120.87        135.39         5.09 o                         
   7   1   8          3.06          4.40         1.15 o                         
  -8   2   8          5.12          4.99         0.54 o                         
  -7   2   8        152.75        156.41         5.07 o                         
  -6   2   8         69.13         67.61         2.26 o                         
  -5   2   8         73.40         74.24         2.27 o                         
  -4   2   8         85.34         89.02         2.78 o                         
  -3   2   8        185.47        158.23         4.31 o                         
  -2   2   8        126.82        115.65         3.85 o                         
  -1   2   8        131.21        128.72         3.61 o                         
   0   2   8        153.52        146.12         4.05 o                         
   1   2   8         34.81         38.60         1.28 o                         
   2   2   8        208.18        218.40         6.02 o                         
   3   2   8         75.32         73.46         3.57 o                         
   4   2   8        102.08        102.02         3.20 o                         
   5   2   8         22.79         20.90         0.92 o                         
   6   2   8         32.90         34.88         1.77 o                         
   7   2   8          1.03          1.34         0.45 o                         
  -8   3   8         87.50         92.86         4.29 o                         
  -7   3   8         12.59          9.44         0.74 o                         
  -6   3   8         22.64         21.87         0.97 o                         
  -5   3   8         33.33         33.72         1.88 o                         
  -4   3   8         59.24         58.96         2.98 o                         
  -3   3   8         43.20         39.89         1.42 o                         
  -2   3   8          0.94          0.73         0.22 o                         
  -1   3   8        204.44        198.62         5.99 o                         
   0   3   8        262.82        243.23         6.88 o                         
   1   3   8        229.83        227.04         6.47 o                         
   2   3   8         95.72         98.36         3.04 o                         
   3   3   8         99.28         98.70         3.09 o                         
   4   3   8         54.87         56.04         1.94 o                         
   5   3   8         57.92         55.61         2.11 o                         
   6   3   8          6.49          6.45         0.64 o                         
  -7   4   8         11.11         10.41         0.89 o                         
  -6   4   8         37.16         46.77         2.22 o                         
  -5   4   8          2.54          3.68         0.59 o                         
  -4   4   8         15.37         15.71         0.79 o                         
  -3   4   8          6.22          6.53         0.45 o                         
  -2   4   8        148.37        158.10         5.73 o                         
  -1   4   8         10.78          8.75         0.89 o                         
   0   4   8        125.00        123.37         3.91 o                         
   1   4   8         83.01         82.65         2.59 o                         
   2   4   8         22.94         19.37         1.04 o                         
   3   4   8          5.33          8.21         0.63 o                         
   4   4   8         10.59         11.96         0.62 o                         
   5   4   8        103.89        107.05         4.28 o                         
  -5   5   8         19.15         19.91         2.19 o                         
  -4   5   8         28.21         25.42         1.51 o                         
  -3   5   8         16.49         14.69         0.92 o                         
  -2   5   8         47.48         49.74         2.32 o                         
  -1   5   8          1.27          1.73         0.31 o                         
   0   5   8         18.92         15.95         0.80 o                         
   1   5   8         32.21         35.21         2.40 o                         
   2   5   8         40.38         50.95         2.55 o                         
   3   5   8         45.32         48.26         3.77 o                         
   4   5   8         81.91         91.47         6.85 o                         
  -3   6   8         79.29         88.60         6.82 o                         
  -2   6   8         38.81         37.45         2.95 o                         
  -1   6   8         35.43         38.57         3.02 o                         
   0   6   8         12.60         13.07         1.12 o                         
  -2  -6   9          8.69          8.76         0.67 o                         
  -1  -6   9         22.58         25.37         2.11 o                         
   0  -6   9          1.59          2.04         0.42 o                         
  -5  -5   9         16.66         16.30         1.76 o                         
  -4  -5   9         71.34         66.30         3.85 o                         
  -3  -5   9         36.76         33.13         2.22 o                         
  -2  -5   9         71.42         73.15         3.71 o                         
  -1  -5   9         72.20         75.17         3.01 o                         
   0  -5   9         48.69         49.13         2.66 o                         
   1  -5   9         27.86         35.93         2.75 o                         
   2  -5   9         21.55         30.97         1.82 o                         
   3  -5   9          3.77          3.88         0.60 o                         
  -7  -4   9         23.86         27.69         2.67 o                         
  -6  -4   9         10.53         12.65         0.88 o                         
  -5  -4   9         40.49         43.65         2.21 o                         
  -4  -4   9        165.33        173.25         6.48 o                         
  -3  -4   9         16.92         18.93         1.55 o                         
  -2  -4   9        111.76        116.44         4.60 o                         
  -1  -4   9         56.64         58.64         2.17 o                         
   0  -4   9        316.10        302.28         9.18 o                         
   1  -4   9        157.12        146.53         9.27 o                         
   2  -4   9          2.44          2.12         0.71 o                         
   3  -4   9         56.17         62.53         3.00 o                         
   4  -4   9         96.49        100.08         6.50 o                         
   5  -4   9          6.49         10.33         1.41 o                         
  -8  -3   9         10.16          8.71         0.77 o                         
  -7  -3   9          6.19          7.45         0.96 o                         
  -6  -3   9         27.35         28.10         1.64 o                         
  -5  -3   9         13.89         12.43         1.10 o                         
  -4  -3   9         41.24         46.51         2.21 o                         
  -3  -3   9         83.24         72.52         3.17 o                         
  -2  -3   9        106.03        101.74         3.74 o                         
  -1  -3   9        215.02        205.13         6.37 o                         
   0  -3   9        383.92        370.29        11.13 o                         
   1  -3   9        166.15        160.43         5.05 o                         
   2  -3   9          6.00          6.14         0.54 o                         
   3  -3   9         81.52         82.85         3.51 o                         
   4  -3   9         93.70         92.03         5.70 o                         
   5  -3   9         55.85         66.20         9.84 o                         
   6  -3   9          1.55          0.91         0.70 o                         
  -8  -2   9         41.92         43.91         3.44 o                         
  -7  -2   9         67.56         71.39         3.69 o                         
  -6  -2   9         85.06         73.06         5.38 o                         
  -5  -2   9        162.90        150.42         8.06 o                         
  -4  -2   9         54.39         53.34         2.86 o                         
  -3  -2   9         21.59         24.76         1.36 o                         
  -2  -2   9        139.83        124.30         4.77 o                         
  -1  -2   9        423.85        389.55        12.67 o                         
   0  -2   9        173.68        158.30         5.07 o                         
   1  -2   9         21.08         19.88         1.22 o                         
   2  -2   9        168.68        162.94         6.24 o                         
   3  -2   9        180.66        174.67         6.70 o                         
   4  -2   9         63.55         70.38         3.49 o                         
   5  -2   9         25.33         28.55         1.77 o                         
   6  -2   9         51.74         46.43         3.56 o                         
  -9  -1   9         23.92         19.85         1.29 o                         
  -8  -1   9          1.13          1.10         0.26 o                         
  -7  -1   9         51.78         50.05         3.14 o                         
  -6  -1   9         28.95         31.39         1.36 o                         
  -5  -1   9        241.01        233.24         8.63 o                         
  -4  -1   9         22.15         20.34         1.15 o                         
  -3  -1   9         64.64         61.89         2.15 o                         
  -2  -1   9        679.51        704.96        21.29 o                         
  -1  -1   9          9.54         12.07         0.57 o                         
   0  -1   9        547.94        535.99        16.71 o                         
   1  -1   9        657.72        618.63        18.20 o                         
   2  -1   9         11.42          9.53         0.90 o                         
   3  -1   9        125.18        115.96         4.38 o                         
   4  -1   9        514.01        508.88        16.63 o                         
   5  -1   9         35.10         31.32         1.57 o                         
   6  -1   9         62.30         62.97         4.90 o                         
   7  -1   9         13.25         12.44         1.55 o                         
  -9   0   9         12.11          9.39         0.77 o                         
  -8   0   9         22.73         16.55         1.47 o                         
  -7   0   9         18.69         17.06         1.05 o                         
  -6   0   9        425.84        420.85        15.14 o                         
  -5   0   9         33.78         35.09         1.45 o                         
  -4   0   9         68.58         56.56         1.91 o                         
  -3   0   9        320.64        311.05        10.10 o                         
  -2   0   9         44.78         37.95         1.74 o                         
  -1   0   9         19.35         19.56         0.96 o                         
   0   0   9          5.18          4.13         0.45 o                         
   1   0   9         50.48         42.15         1.51 o                         
   2   0   9        286.46        286.75         8.88 o                         
   3   0   9         36.26         32.46         1.71 o                         
   4   0   9        551.78        524.54        17.17 o                         
   5   0   9        233.51        205.75         8.44 o                         
   6   0   9          5.98          3.96         1.68 o                         
   7   0   9          1.24         11.45         7.31 o                         
  -9   1   9         22.30         16.93         2.18 o                         
  -8   1   9          1.05          0.93         0.33 o                         
  -7   1   9         51.32         53.32         2.61 o                         
  -6   1   9         26.57         31.13         1.79 o                         
  -5   1   9        256.73        247.81         8.35 o                         
  -4   1   9         18.43         13.40         0.95 o                         
  -3   1   9         78.78         74.61         2.06 o                         
  -2   1   9        704.80        716.84        21.04 o                         
  -1   1   9          7.72          9.29         0.48 o                         
   0   1   9        497.14        467.49        13.75 o                         
   1   1   9        682.74        661.37        21.17 o                         
   2   1   9          3.87          4.33         0.53 o                         
   3   1   9        114.72        115.52         3.42 o                         
   4   1   9        502.21        512.57        13.61 o                         
   5   1   9         31.89         29.31         1.42 o                         
   6   1   9         61.05         65.18         3.38 o                         
   7   1   9         12.82         11.59         1.69 o                         
  -8   2   9         40.80         44.92         2.26 o                         
  -7   2   9         59.41         61.94         2.32 o                         
  -6   2   9        104.38        107.73         3.78 o                         
  -5   2   9        185.43        167.63         4.66 o                         
  -4   2   9         44.72         43.00         1.84 o                         
  -3   2   9         31.08         40.29         1.84 o                         
  -2   2   9        126.12        113.18         3.44 o                         
  -1   2   9        417.92        402.95        11.24 o                         
   0   2   9        167.42        164.78         4.60 o                         
   1   2   9         16.13         17.26         0.71 o                         
   2   2   9        189.06        190.77         5.36 o                         
   3   2   9        177.99        181.06         5.18 o                         
   4   2   9         76.60         88.06         2.81 o                         
   5   2   9         32.23         35.45         1.41 o                         
   6   2   9         41.38         42.57         2.23 o                         
   7   2   9         21.24         22.49         2.46 o                         
  -8   3   9          9.59          9.43         0.53 o                         
  -7   3   9          5.44          6.06         0.89 o                         
  -6   3   9         28.78         29.78         1.32 o                         
  -5   3   9         17.27         14.83         0.79 o                         
  -4   3   9         39.09         44.87         1.56 o                         
  -3   3   9         76.79         65.57         2.09 o                         
  -2   3   9        121.64        120.10         3.66 o                         
  -1   3   9        200.58        196.43         5.61 o                         
   0   3   9        380.83        391.45        11.85 o                         
   1   3   9        163.09        164.85         4.82 o                         
   2   3   9          7.66         11.16         0.87 o                         
   3   3   9         69.48         71.37         2.36 o                         
   4   3   9        103.36        107.34         3.35 o                         
   5   3   9         56.45         60.96         2.20 o                         
   6   3   9          1.86          2.12         0.30 o                         
  -7   4   9         23.42         23.26         2.92 o                         
  -6   4   9         12.36         14.94         0.93 o                         
  -5   4   9         33.10         35.40         1.52 o                         
  -4   4   9        149.43        158.23         6.10 o                         
  -3   4   9         23.30         25.02         1.31 o                         
  -2   4   9        104.96        109.08         4.62 o                         
  -1   4   9         51.50         54.27         2.02 o                         
   0   4   9        327.45        321.00         9.59 o                         
   1   4   9        162.50        160.80         5.21 o                         
   2   4   9          4.47          4.60         0.51 o                         
   3   4   9         51.59         53.01         1.80 o                         
   4   4   9        101.45        101.60         3.78 o                         
   5   4   9          5.53          5.97         0.38 o                         
  -5   5   9         15.84         15.43         1.07 o                         
  -4   5   9         74.35         74.33         5.85 o                         
  -3   5   9         32.89         30.55         1.71 o                         
  -2   5   9         66.35         67.70         2.97 o                         
  -1   5   9         86.19         92.33         3.46 o                         
   0   5   9         48.85         48.71         4.68 o                         
   1   5   9         20.34         22.40         1.02 o                         
   2   5   9         20.86         28.91         1.51 o                         
   3   5   9          4.90          5.12         0.37 o                         
  -2   6   9          9.04          9.98         0.84 o                         
  -1   6   9         21.54         25.02         1.97 o                         
   0   6   9          1.82          3.51         0.42 o                         
  -5  -5  10         35.64         31.18         5.09 o                         
  -4  -5  10         29.86         31.15         2.95 o                         
  -3  -5  10         24.34         24.21         1.37 o                         
  -2  -5  10         17.53         16.85         1.09 o                         
  -1  -5  10         51.88         50.55         2.19 o                         
   0  -5  10         47.40         51.27         2.39 o                         
   1  -5  10         24.56         26.33         1.64 o                         
   2  -5  10         25.02         24.24         2.53 o                         
   3  -5  10          2.12          4.08         0.77 o                         
  -6  -4  10         21.73         18.06         2.04 o                         
  -5  -4  10         13.87         11.05         1.69 o                         
  -4  -4  10         31.72         34.39         1.90 o                         
  -3  -4  10         57.71         61.71         3.52 o                         
  -2  -4  10        141.22        140.48         5.43 o                         
  -1  -4  10         55.82         50.28         2.46 o                         
   0  -4  10        116.88        116.20         4.16 o                         
   1  -4  10         33.22         29.59         1.39 o                         
   2  -4  10        122.93        121.19         7.24 o                         
   3  -4  10         14.79         12.58         1.41 o                         
   4  -4  10         10.27         18.48         1.94 o                         
  -7  -3  10          5.86         -1.55         3.16 o                         
  -6  -3  10         23.92         23.68         1.41 o                         
  -5  -3  10         20.43         20.49         1.31 o                         
  -4  -3  10         41.29         43.84         2.25 o                         
  -3  -3  10        292.49        291.33        12.62 o                         
  -2  -3  10         54.33         51.33         2.68 o                         
  -1  -3  10        261.91        261.59         9.46 o                         
   0  -3  10        135.39        132.29         4.68 o                         
   1  -3  10         71.25         70.61         2.75 o                         
   2  -3  10        481.63        495.10        17.45 o                         
   3  -3  10         38.24         40.80         2.03 o                         
   4  -3  10         11.32         11.79         1.15 o                         
   5  -3  10          5.16          5.41         1.21 o                         
  -8  -2  10          8.50          6.11         0.56 o                         
  -7  -2  10         42.27         47.13         3.41 o                         
  -6  -2  10         39.97         50.47         2.88 o                         
  -5  -2  10        163.07        157.81         6.04 o                         
  -4  -2  10          1.39          2.69         0.40 o                         
  -3  -2  10         65.05         60.16         2.59 o                         
  -2  -2  10        104.44        102.40         4.07 o                         
  -1  -2  10        285.21        255.95         7.94 o                         
   0  -2  10         29.40         37.51         2.97 o                         
   1  -2  10         81.09         78.13         4.53 o                         
   2  -2  10        230.69        232.45        13.80 o                         
   3  -2  10        300.23        312.26        12.52 o                         
   4  -2  10         42.93         34.61         2.56 o                         
   5  -2  10        165.18        165.19         9.65 o                         
   6  -2  10         36.53         45.88         4.78 o                         
  -8  -1  10          2.81          3.09         4.92 o                         
  -7  -1  10         47.02         47.22         2.55 o                         
  -6  -1  10         81.45         83.20         3.09 o                         
  -5  -1  10         33.82         35.30         1.44 o                         
  -4  -1  10        295.12        289.64         8.84 o                         
  -3  -1  10        142.07        130.19         3.83 o                         
  -2  -1  10        376.63        352.08        12.73 o                         
  -1  -1  10         30.49         30.04         1.30 o                         
   0  -1  10        206.00        192.85         5.25 o                         
   1  -1  10          0.37          3.25         0.90 o                         
   2  -1  10         21.21         18.75         1.11 o                         
   3  -1  10        130.97        127.49         5.32 o                         
   4  -1  10        158.51        155.60         6.23 o                         
   5  -1  10         19.97         23.04         1.96 o                         
   6  -1  10         12.62         16.66         3.34 o                         
  -8   0  10         58.72         59.85         3.85 o                         
  -7   0  10         67.94         63.84         2.91 o                         
  -6   0  10          0.24          0.22         0.29 o                         
  -5   0  10         90.04         78.16         2.62 o                         
  -4   0  10        121.49        131.23         4.24 o                         
  -3   0  10        103.48         94.94         3.16 o                         
  -2   0  10          0.46          1.87         0.29 o                         
  -1   0  10         25.76         29.80         1.23 o                         
   0   0  10        129.32        104.80         2.95 o                         
   1   0  10          1.21          1.37         0.29 o                         
   2   0  10        274.96        260.23         7.58 o                         
   3   0  10         23.63         20.45         1.62 o                         
   4   0  10        133.47        142.76         5.61 o                         
   5   0  10          3.59          1.17         1.37 o                         
   6   0  10        108.73        122.20         7.30 o                         
   7   0  10          0.36          1.41         0.49 o                         
  -9   1  10         16.06         11.59         0.91 o                         
  -8   1  10          2.51          0.76         1.32 o                         
  -7   1  10         53.90         57.65         2.82 o                         
  -6   1  10         76.23         82.61         2.96 o                         
  -5   1  10         37.34         38.28         1.58 o                         
  -4   1  10        324.00        319.68         9.09 o                         
  -3   1  10        146.25        133.94         3.74 o                         
  -2   1  10        316.60        282.81         8.16 o                         
  -1   1  10         29.29         25.11         0.98 o                         
   0   1  10        179.00        170.53         4.72 o                         
   1   1  10          0.20          1.01         0.16 o                         
   2   1  10         24.89         24.80         1.00 o                         
   3   1  10        125.34        137.25         4.27 o                         
   4   1  10        159.70        164.97         5.04 o                         
   5   1  10         19.27         20.40         1.17 o                         
   6   1  10         10.62         10.31         1.14 o                         
  -8   2  10         11.86         10.33         0.71 o                         
  -7   2  10         43.73         50.05         2.60 o                         
  -6   2  10         32.69         38.93         1.93 o                         
  -5   2  10        167.38        166.61         4.96 o                         
  -4   2  10          0.81          1.17         0.21 o                         
  -3   2  10         63.13         62.03         2.01 o                         
  -2   2  10        103.63        109.49         3.36 o                         
  -1   2  10        272.85        254.83         6.87 o                         
   0   2  10         32.63         42.20         1.67 o                         
   1   2  10         80.35         85.07         2.57 o                         
   2   2  10        234.53        223.13         7.55 o                         
   3   2  10        322.59        334.22         9.50 o                         
   4   2  10         33.30         32.73         1.92 o                         
   5   2  10        158.72        170.85         6.48 o                         
   6   2  10         44.12         52.94         3.70 o                         
  -7   3  10          3.61          3.61         0.42 o                         
  -6   3  10         17.56         17.53         1.05 o                         
  -5   3  10         12.62         12.44         0.62 o                         
  -4   3  10         57.37         58.40         2.16 o                         
  -3   3  10        277.23        281.39         7.57 o                         
  -2   3  10         67.32         67.72         2.30 o                         
  -1   3  10        304.17        314.76         8.78 o                         
   0   3  10        156.49        165.21         4.83 o                         
   1   3  10         68.47         73.07         2.35 o                         
   2   3  10        504.61        508.08        14.15 o                         
   3   3  10         42.21         43.72         1.56 o                         
   4   3  10         11.69         12.34         0.67 o                         
   5   3  10          6.25          6.09         0.52 o                         
  -6   4  10         18.69         18.67         2.07 o                         
  -5   4  10         15.95         14.70         0.77 o                         
  -4   4  10         30.06         35.01         1.56 o                         
  -3   4  10         54.02         57.39         2.10 o                         
  -2   4  10        148.73        156.63         5.23 o                         
  -1   4  10         54.57         51.02         2.31 o                         
   0   4  10        120.27        125.93         3.75 o                         
   1   4  10         36.21         33.98         1.24 o                         
   2   4  10        116.85        118.04         3.76 o                         
   3   4  10         13.27         11.44         0.61 o                         
   4   4  10         15.08         20.05         0.96 o                         
  -5   5  10         35.01         29.29         3.30 o                         
  -4   5  10         29.54         26.86         1.77 o                         
  -3   5  10         28.44         29.61         1.55 o                         
  -2   5  10         17.56         18.94         1.50 o                         
  -1   5  10         49.12         54.78         2.52 o                         
   0   5  10         43.74         47.63         2.07 o                         
   1   5  10         24.01         25.43         1.13 o                         
   2   5  10         22.92         21.52         1.20 o                         
   3   5  10          1.46          2.19         0.21 o                         
  -4  -5  11         13.27         16.06         2.74 o                         
  -3  -5  11         29.25         28.03         2.42 o                         
  -2  -5  11         13.19         15.30         1.82 o                         
  -1  -5  11         20.36         22.45         1.29 o                         
   0  -5  11          0.20         -0.14         2.18 o                         
   1  -5  11          1.23          2.67         0.63 o                         
   2  -5  11         24.66         22.56         1.97 o                         
  -6  -4  11         32.85         31.95         5.09 o                         
  -5  -4  11         23.69         19.03         1.66 o                         
  -4  -4  11          9.72         10.27         0.81 o                         
  -3  -4  11         10.41         12.08         0.97 o                         
  -2  -4  11         16.23         16.66         1.21 o                         
  -1  -4  11         33.18         27.90         1.44 o                         
   0  -4  11          6.84          7.17         0.83 o                         
   1  -4  11         14.44         13.75         1.50 o                         
   2  -4  11         26.25         35.78         4.37 o                         
   3  -4  11         53.60         52.52         3.55 o                         
   4  -4  11         27.16         22.84         2.11 o                         
  -7  -3  11         23.09         22.98         1.83 o                         
  -6  -3  11          9.21          9.82         1.04 o                         
  -5  -3  11         99.11         92.00         4.93 o                         
  -4  -3  11         35.31         38.63         2.65 o                         
  -3  -3  11         91.49         91.27         7.31 o                         
  -2  -3  11         75.05         76.03         3.24 o                         
  -1  -3  11        149.11        135.06         5.26 o                         
   0  -3  11         86.21         88.44         3.30 o                         
   1  -3  11         45.60         43.81         2.65 o                         
   2  -3  11        224.70        229.13         8.42 o                         
   3  -3  11         22.58         23.43         2.04 o                         
   4  -3  11         41.16         30.65         3.45 o                         
   5  -3  11          2.43          7.38         1.19 o                         
  -8  -2  11         17.95         22.06         1.83 o                         
  -7  -2  11         14.79         17.16         1.55 o                         
  -6  -2  11         23.35         21.04         1.28 o                         
  -5  -2  11         21.78         18.40         1.20 o                         
  -4  -2  11          7.54          7.92         0.49 o                         
  -3  -2  11        164.44        158.54         6.76 o                         
  -2  -2  11        385.24        388.83        16.31 o                         
  -1  -2  11        648.42        619.39        19.99 o                         
   0  -2  11         58.85         67.02         3.26 o                         
   1  -2  11        209.00        195.87         7.35 o                         
   2  -2  11        267.95        259.81         9.58 o                         
   3  -2  11        202.83        200.83         7.60 o                         
   4  -2  11         17.89         19.36         1.97 o                         
   5  -2  11          6.50          3.80         2.44 o                         
   6  -2  11          1.59          1.26         0.63 o                         
  -8  -1  11         31.08         29.23         2.32 o                         
  -7  -1  11          9.66         10.73         0.82 o                         
  -6  -1  11         97.52         93.67         3.95 o                         
  -5  -1  11        212.12        215.44         7.33 o                         
  -4  -1  11         76.17         81.80         2.84 o                         
  -3  -1  11        110.18        104.62         3.39 o                         
  -2  -1  11        488.11        476.73        15.34 o                         
  -1  -1  11        104.50         98.19         4.27 o                         
   0  -1  11        168.96        153.77         4.65 o                         
   1  -1  11         19.53         16.43         1.36 o                         
   2  -1  11         34.19         29.78         1.60 o                         
   3  -1  11        167.48        148.72         5.46 o                         
   4  -1  11          7.77          6.51         0.81 o                         
   5  -1  11         14.27         15.41         1.95 o                         
   6  -1  11         21.25         29.29         6.22 o                         
  -8   0  11          0.24          0.23         0.30 o                         
  -7   0  11         39.81         42.72         2.03 o                         
  -6   0  11         12.51         16.51         1.35 o                         
  -5   0  11         12.22          8.85         1.48 o                         
  -4   0  11          2.35          3.53         0.54 o                         
  -3   0  11         28.93         37.81         2.55 o                         
  -2   0  11          1.06          0.92         0.24 o                         
  -1   0  11          7.24          8.72         0.70 o                         
   0   0  11        102.14         84.14         2.90 o                         
   1   0  11        259.50        231.41         7.25 o                         
   2   0  11         54.63         46.85         2.43 o                         
   3   0  11          2.52          2.19         0.58 o                         
   4   0  11        235.84        224.85         9.52 o                         
   5   0  11         38.08         34.67         2.25 o                         
   6   0  11          0.07         -0.05         4.50 o                         
  -8   1  11         28.34         25.88         1.78 o                         
  -7   1  11         12.32         15.56         1.11 o                         
  -6   1  11         97.11         99.01         3.74 o                         
  -5   1  11        200.70        205.48         6.47 o                         
  -4   1  11         55.87         62.54         2.37 o                         
  -3   1  11        112.97        105.81         3.08 o                         
  -2   1  11        485.62        473.72        13.16 o                         
  -1   1  11        116.86        110.55         3.47 o                         
   0   1  11        177.34        170.87         5.02 o                         
   1   1  11         19.17         18.14         0.99 o                         
   2   1  11         35.01         31.66         1.28 o                         
   3   1  11        165.79        169.61         5.22 o                         
   4   1  11          6.64          5.93         0.74 o                         
   5   1  11         19.06         18.58         1.96 o                         
   6   1  11         16.60         16.02         2.04 o                         
  -8   2  11         15.67         14.96         0.89 o                         
  -7   2  11         13.41         16.27         1.06 o                         
  -6   2  11         22.49         23.23         1.18 o                         
  -5   2  11         21.77         18.06         1.05 o                         
  -4   2  11          6.08          6.53         0.42 o                         
  -3   2  11        158.50        161.56         4.85 o                         
  -2   2  11        392.90        417.87        12.54 o                         
  -1   2  11        652.25        668.94        19.88 o                         
   0   2  11         46.52         47.48         1.69 o                         
   1   2  11        205.28        198.31         5.59 o                         
   2   2  11        249.81        260.67         7.17 o                         
   3   2  11        200.55        201.28         6.88 o                         
   4   2  11         15.56         14.69         0.74 o                         
   5   2  11          5.78          7.34         0.83 o                         
   6   2  11          1.68          1.49         0.39 o                         
  -7   3  11         28.32         37.22         2.67 o                         
  -6   3  11         15.26         19.42         1.16 o                         
  -5   3  11         86.86         98.85         3.28 o                         
  -4   3  11         39.42         42.70         1.61 o                         
  -3   3  11         86.00         94.12         2.80 o                         
  -2   3  11         67.22         71.68         2.21 o                         
  -1   3  11        131.67        136.76         4.01 o                         
   0   3  11         94.45         99.60         3.25 o                         
   1   3  11         41.96         49.78         2.60 o                         
   2   3  11        221.72        229.11         6.59 o                         
   3   3  11         25.51         25.13         1.01 o                         
   4   3  11         35.88         37.62         1.73 o                         
   5   3  11          3.99          6.61         0.52 o                         
  -6   4  11         33.64         38.91         2.53 o                         
  -5   4  11         24.32         18.93         1.30 o                         
  -4   4  11         11.84         13.01         0.69 o                         
  -3   4  11          8.16          8.99         0.52 o                         
  -2   4  11         12.14         14.13         0.72 o                         
  -1   4  11         28.94         26.57         1.12 o                         
   0   4  11          4.66          7.16         0.75 o                         
   1   4  11          9.77          8.78         0.70 o                         
   2   4  11         23.67         29.76         1.74 o                         
   3   4  11         50.61         65.92         2.79 o                         
   4   4  11         27.28         30.68         1.52 o                         
  -4   5  11         13.13         15.87         2.18 o                         
  -3   5  11         25.35         28.50         1.88 o                         
  -2   5  11         12.25         17.68         2.01 o                         
  -1   5  11         19.09         21.16         1.47 o                         
   0   5  11          0.08          0.06         0.13 o                         
   1   5  11          0.85          2.79         0.22 o                         
   2   5  11         23.19         24.84         1.39 o                         
  -3  -5  12          4.74          4.81         0.79 o                         
  -2  -5  12         17.35         20.71         1.38 o                         
  -1  -5  12          6.22          7.60         1.09 o                         
   0  -5  12         20.65         19.18         1.69 o                         
   1  -5  12         10.08          7.59         0.91 o                         
  -5  -4  12          7.77          7.38         1.86 o                         
  -4  -4  12         39.24         36.74         2.62 o                         
  -3  -4  12         34.35         39.06         2.20 o                         
  -2  -4  12         34.86         35.72         2.02 o                         
  -1  -4  12         84.29         87.88         5.64 o                         
   0  -4  12        144.82        152.04         6.40 o                         
   1  -4  12         33.42         35.04         1.84 o                         
   2  -4  12         26.30         22.12         2.49 o                         
   3  -4  12          7.88          8.36         1.34 o                         
  -6  -3  12        106.40         77.23         5.18 o                         
  -5  -3  12         36.00         29.95         3.12 o                         
  -4  -3  12         24.84         22.75         2.02 o                         
  -3  -3  12         43.91         48.31         3.04 o                         
  -2  -3  12          5.40          3.90         1.36 o                         
  -1  -3  12         10.44          9.89         1.25 o                         
   0  -3  12          1.20          0.53         0.43 o                         
   1  -3  12         28.08         29.77         1.41 o                         
   2  -3  12          2.35          2.88         0.54 o                         
   3  -3  12         29.64         24.75         2.07 o                         
   4  -3  12         85.18         73.70         7.52 o                         
  -7  -2  12          5.26          3.51         0.42 o                         
  -6  -2  12          6.03          3.86         0.52 o                         
  -5  -2  12         17.08         15.39         1.06 o                         
  -4  -2  12         54.07         54.78         3.00 o                         
  -3  -2  12         13.00         15.00         1.02 o                         
  -2  -2  12         87.65         85.62         4.43 o                         
  -1  -2  12         92.69         91.72         4.31 o                         
   0  -2  12         58.45         58.45         2.28 o                         
   1  -2  12          9.26          9.73         0.81 o                         
   2  -2  12         61.35         63.07         3.55 o                         
   3  -2  12        149.97        160.05         7.84 o                         
   4  -2  12         15.24         13.21         3.23 o                         
   5  -2  12          4.89          6.81         1.18 o                         
  -8  -1  12         18.00         16.30         1.34 o                         
  -7  -1  12         16.39         17.28         1.38 o                         
  -6  -1  12         46.24         44.54         2.63 o                         
  -5  -1  12          3.29          2.53         0.53 o                         
  -4  -1  12         76.80         73.54         2.82 o                         
  -3  -1  12        208.84        214.03         7.42 o                         
  -2  -1  12        259.90        273.19        11.63 o                         
  -1  -1  12          7.62         15.37         1.54 o                         
   0  -1  12         35.11         35.09         1.91 o                         
   1  -1  12        149.34        158.20         6.68 o                         
   2  -1  12          3.54          3.15         0.52 o                         
   3  -1  12         10.72          4.62         1.25 o                         
   4  -1  12         34.53         31.83         4.85 o                         
   6  -1  12         52.56         91.06         7.59 o                         
  -8   0  12          0.67          8.57         4.15 o                         
  -7   0  12          0.74          0.59         0.22 o                         
  -6   0  12          2.75          4.80         0.70 o                         
  -5   0  12         10.05         10.35         0.85 o                         
  -4   0  12         40.27         49.04         2.76 o                         
  -3   0  12          4.52          6.66         0.60 o                         
  -2   0  12         83.41         79.36         2.82 o                         
  -1   0  12        256.55        262.95         8.94 o                         
   0   0  12        106.37        108.14         4.01 o                         
   1   0  12          5.41          4.28         0.48 o                         
   2   0  12         71.43         71.16         3.22 o                         
   3   0  12          0.38          4.38         1.46 o                         
   4   0  12         26.43         18.99         1.47 o                         
   5   0  12          0.42          0.08         0.56 o                         
   6   0  12         17.72         19.18         2.11 o                         
  -8   1  12         17.49         15.74         0.92 o                         
  -7   1  12         22.84         22.73         2.58 o                         
  -6   1  12         51.49         52.98         2.24 o                         
  -5   1  12          1.78          1.66         0.39 o                         
  -4   1  12         80.31         81.84         2.93 o                         
  -3   1  12        230.98        234.03         6.84 o                         
  -2   1  12        271.53        300.59         9.30 o                         
  -1   1  12          7.12          7.88         0.70 o                         
   0   1  12         37.27         37.84         1.51 o                         
   1   1  12        148.87        152.44         5.38 o                         
   2   1  12          2.25          1.74         0.29 o                         
   3   1  12         10.36         10.53         0.82 o                         
   4   1  12         31.37         23.05         2.68 o                         
   5   1  12         29.71         38.42         2.75 o                         
  -8   2  12          0.05          0.21         0.06 o                         
  -7   2  12          5.93          6.05         0.78 o                         
  -6   2  12          5.89          4.69         0.73 o                         
  -5   2  12         20.60         23.54         1.89 o                         
  -4   2  12         51.86         57.72         2.00 o                         
  -3   2  12         21.64         24.98         1.03 o                         
  -2   2  12        101.52        102.44         3.00 o                         
  -1   2  12        101.56        103.36         3.29 o                         
   0   2  12         66.56         66.09         2.09 o                         
   1   2  12         17.87         19.54         0.83 o                         
   2   2  12         47.30         52.32         1.83 o                         
   3   2  12        152.19        145.87         4.57 o                         
   4   2  12         15.10         14.78         0.89 o                         
   5   2  12          4.38          5.30         0.77 o                         
  -7   3  12         67.86         74.16         8.29 o                         
  -6   3  12        108.32        117.55         5.28 o                         
  -5   3  12         31.28         37.62         1.72 o                         
  -4   3  12         24.50         24.95         1.01 o                         
  -3   3  12         36.66         39.35         1.41 o                         
  -2   3  12          5.37          6.81         0.57 o                         
  -1   3  12          9.35         10.12         0.66 o                         
   0   3  12          1.84          1.16         0.31 o                         
   1   3  12         32.51         37.09         1.44 o                         
   2   3  12          4.50          4.69         0.33 o                         
   3   3  12         28.95         39.05         1.88 o                         
   4   3  12         83.82         86.79         5.71 o                         
  -6   4  12          1.97          2.33         0.30 o                         
  -5   4  12          7.98          6.66         0.59 o                         
  -4   4  12         38.58         37.83         1.65 o                         
  -3   4  12         42.15         50.04         1.89 o                         
  -2   4  12         39.79         42.81         1.74 o                         
  -1   4  12         76.22         85.71         3.22 o                         
   0   4  12        150.74        167.13         5.52 o                         
   1   4  12         44.25         49.91         1.74 o                         
   2   4  12         29.16         36.92         1.70 o                         
   3   4  12         10.87         12.57         0.64 o                         
  -3   5  12          5.82          6.11         0.50 o                         
  -2   5  12         16.13         22.36         1.51 o                         
  -1   5  12          5.79          7.63         0.47 o                         
   0   5  12         20.09         19.29         1.63 o                         
   1   5  12          9.09          9.65         0.74 o                         
  -2  -5  13         15.86          8.64         1.26 o                         
  -1  -5  13         16.68          9.42         0.91 o                         
  -5  -4  13         23.71         26.14         2.74 o                         
  -4  -4  13         46.77         46.35         5.26 o                         
  -3  -4  13         52.46         58.01         5.64 o                         
  -2  -4  13         74.93         87.54         7.41 o                         
  -1  -4  13         12.44         13.65         1.15 o                         
   0  -4  13         96.22         99.50         4.93 o                         
   1  -4  13         97.33         90.43        11.17 o                         
  -6  -3  13         32.74         24.52         2.22 o                         
  -5  -3  13         22.44         19.99         1.78 o                         
  -4  -3  13         22.20         17.38         2.20 o                         
  -3  -3  13         29.80         30.62         1.78 o                         
  -2  -3  13         85.33         95.76         3.92 o                         
  -1  -3  13         35.68         35.10         2.23 o                         
   0  -3  13         29.28         31.12         1.85 o                         
   1  -3  13        244.25        238.81        18.60 o                         
   2  -3  13         83.97         84.26         4.29 o                         
   3  -3  13         29.76         25.55         3.34 o                         
  -6  -2  13         25.41         27.15         2.22 o                         
  -5  -2  13         29.33         38.55         3.03 o                         
  -4  -2  13         22.81         28.67         2.53 o                         
  -3  -2  13         16.10         12.69         1.30 o                         
  -2  -2  13         28.82         33.92         2.95 o                         
  -1  -2  13        125.49        123.46         4.52 o                         
   0  -2  13         45.47         49.59         5.76 o                         
   1  -2  13        147.85        174.26        10.42 o                         
   2  -2  13         11.09         10.21         1.27 o                         
   3  -2  13          6.38          7.33         2.20 o                         
   4  -2  13          6.56          4.01         2.94 o                         
   5  -2  13         33.23         35.13         3.79 o                         
  -7  -1  13         13.77         11.58         1.51 o                         
  -6  -1  13         12.56         12.12         1.09 o                         
  -5  -1  13         27.00         27.97         1.88 o                         
  -4  -1  13         35.14         49.23         3.79 o                         
  -3  -1  13         86.60         79.84         5.35 o                         
  -2  -1  13         67.62         57.23         3.29 o                         
  -1  -1  13         20.61         21.51         1.62 o                         
   0  -1  13        134.51        109.94         6.21 o                         
   1  -1  13         46.99         44.85         3.95 o                         
   2  -1  13        113.45        113.85        11.49 o                         
   3  -1  13         93.49         91.45         6.49 o                         
   4  -1  13         35.92         34.65         3.16 o                         
   5  -1  13         32.99         40.72         3.58 o                         
  -8   0  13         33.68         27.55         2.18 o                         
  -7   0  13        114.57        106.46         9.81 o                         
  -6   0  13          5.26          6.67         0.55 o                         
  -5   0  13          9.97         10.41         1.15 o                         
  -4   0  13        629.57        635.39        22.39 o                         
  -3   0  13        231.65        272.13         7.95 o                         
  -2   0  13        115.44        122.98         3.92 o                         
  -1   0  13         71.66         67.81         2.92 o                         
   0   0  13         28.00         28.47         1.66 o                         
   1   0  13         43.77         41.99         2.38 o                         
   2   0  13          1.11          0.92         1.27 o                         
   3   0  13          0.15          1.32         0.51 o                         
   4   0  13         13.00         18.60         1.31 o                         
   5   0  13         27.30         26.65         5.27 o                         
  -8   1  13         40.05         32.53         2.53 o                         
  -7   1  13          9.52          8.35         0.52 o                         
  -6   1  13          8.91          9.75         0.91 o                         
  -5   1  13         31.32         39.12         1.77 o                         
  -4   1  13         34.00         39.01         2.48 o                         
  -3   1  13         87.88         85.76         2.86 o                         
  -2   1  13         67.53         62.75         2.36 o                         
  -1   1  13         18.31         19.84         0.93 o                         
   0   1  13        135.81        123.00         3.82 o                         
   1   1  13         37.31         34.63         1.40 o                         
   2   1  13         97.74         87.72         5.36 o                         
   3   1  13         82.08         75.20         3.15 o                         
   4   1  13         31.30         30.81         3.38 o                         
   5   1  13         41.58         46.70         2.48 o                         
  -7   2  13          3.18          3.14         0.49 o                         
  -6   2  13         20.80         21.99         1.19 o                         
  -5   2  13         28.87         33.88         1.49 o                         
  -4   2  13         19.47         22.07         1.15 o                         
  -3   2  13         12.12         12.54         0.77 o                         
  -2   2  13         27.85         27.49         1.33 o                         
  -1   2  13        141.73        146.18         4.17 o                         
   0   2  13         36.76         41.08         1.97 o                         
   1   2  13        147.41        143.85         6.05 o                         
   2   2  13         13.94         11.18         0.88 o                         
   3   2  13          6.28          7.33         0.73 o                         
   4   2  13          7.15          7.24         0.84 o                         
   5   2  13         31.34         30.46         2.21 o                         
  -6   3  13         33.65         30.99         1.85 o                         
  -5   3  13         25.18         25.45         1.31 o                         
  -4   3  13         23.59         23.99         1.28 o                         
  -3   3  13         32.26         33.63         1.30 o                         
  -2   3  13         83.00         85.87         3.09 o                         
  -1   3  13         34.35         37.14         1.36 o                         
   0   3  13         31.04         33.74         1.43 o                         
   1   3  13        235.35        243.83         7.46 o                         
   2   3  13         90.51        110.48         4.88 o                         
   3   3  13         37.42         35.36         1.53 o                         
   4   3  13         24.40         31.62         2.31 o                         
  -5   4  13         22.67         23.22         3.02 o                         
  -4   4  13         43.70         48.71         2.67 o                         
  -3   4  13         49.24         56.38         2.37 o                         
  -2   4  13         70.54         71.41         2.77 o                         
  -1   4  13         11.30         12.50         0.79 o                         
   0   4  13         90.64         95.66         3.47 o                         
   1   4  13         99.06        102.10         4.36 o                         
   2   4  13         10.55         12.99         0.65 o                         
  -1   5  13         13.69         15.33         1.05 o                         
  -4  -4  14         24.41         28.95         3.02 o                         
  -3  -4  14          1.71          4.71         5.48 o                         
  -2  -4  14         39.78         35.57         3.98 o                         
  -1  -4  14         47.93         32.75         2.81 o                         
  -6  -3  14          0.58          0.50         0.37 o                         
  -5  -3  14          2.29          1.73         0.66 o                         
  -4  -3  14         12.24         13.68         1.90 o                         
  -3  -3  14          4.21          2.28         1.21 o                         
  -2  -3  14         23.77         22.81         1.71 o                         
  -1  -3  14         69.62         54.41         4.18 o                         
   0  -3  14         26.43         13.63         2.04 o                         
   1  -3  14         19.67         20.59         3.72 o                         
   2  -3  14         28.75         25.16         4.15 o                         
  -6  -2  14         34.80         29.16         6.04 o                         
  -5  -2  14         27.18         30.96         3.06 o                         
  -4  -2  14         27.51         25.25         2.22 o                         
  -3  -2  14        170.60        179.61         8.92 o                         
  -2  -2  14         35.14         47.99         3.67 o                         
  -1  -2  14          6.20          6.32         1.02 o                         
   0  -2  14          3.75          5.55         1.53 o                         
   1  -2  14          1.68          2.66         1.31 o                         
   2  -2  14        121.18        131.91        12.26 o                         
   3  -2  14         46.69         48.19         2.88 o                         
  -7  -1  14         30.27         47.56         4.64 o                         
  -6  -1  14          5.50          3.65         2.72 o                         
  -5  -1  14         16.94         21.81         1.69 o                         
  -4  -1  14         13.67         19.26         1.67 o                         
  -3  -1  14         10.14         12.49         1.37 o                         
  -2  -1  14        143.26        147.99         6.02 o                         
  -1  -1  14         15.73         14.89         1.43 o                         
   0  -1  14         15.43         14.87         1.48 o                         
   1  -1  14         45.47         46.62         6.46 o                         
   2  -1  14         48.26         50.28         2.83 o                         
   3  -1  14         39.14         54.56         3.83 o                         
   4  -1  14         51.31         56.77         5.06 o                         
  -7   0  14          3.45          3.19         0.40 o                         
  -6   0  14         82.81         80.83         4.38 o                         
  -5   0  14          0.26          0.06         0.41 o                         
  -4   0  14          5.66          6.25         0.64 o                         
  -3   0  14        466.29        487.23        14.61 o                         
  -2   0  14         86.40         89.95         3.31 o                         
  -1   0  14          2.64          1.98         0.35 o                         
   0   0  14         77.80         64.48         2.54 o                         
   1   0  14         80.72         68.08         3.95 o                         
   2   0  14          8.06          4.88         0.59 o                         
   3   0  14         71.28         63.80         2.85 o                         
  -7   1  14         29.83         23.88         1.93 o                         
  -6   1  14          5.13          4.21         0.65 o                         
  -5   1  14         17.71         19.11         1.29 o                         
  -4   1  14         14.04         17.60         1.33 o                         
  -3   1  14         13.78         15.71         0.99 o                         
  -2   1  14        149.57        159.12         5.24 o                         
  -1   1  14         10.73          7.40         0.87 o                         
   0   1  14          8.51          9.47         0.71 o                         
   1   1  14         55.09         59.95         2.70 o                         
   2   1  14         47.96         48.14         2.50 o                         
   3   1  14         42.73         27.68         3.13 o                         
   4   1  14         57.13         54.66         2.75 o                         
  -6   2  14         34.30         33.80         1.88 o                         
  -5   2  14         31.21         32.33         1.60 o                         
  -4   2  14         23.60         23.39         1.16 o                         
  -3   2  14        175.90        184.51         5.94 o                         
  -2   2  14         26.79         31.42         1.28 o                         
  -1   2  14          4.15          4.23         0.45 o                         
   0   2  14          5.12          6.55         0.49 o                         
   1   2  14          1.24          1.69         0.72 o                         
   2   2  14        123.89        111.21         6.57 o                         
   3   2  14         44.50         47.69         2.51 o                         
   4   2  14          1.21          2.93         0.52 o                         
  -6   3  14          1.06          0.53         0.19 o                         
  -5   3  14          1.65          0.46         0.70 o                         
  -4   3  14         10.99          8.64         0.99 o                         
  -3   3  14          4.09          7.21         0.49 o                         
  -2   3  14         29.97         35.62         1.40 o                         
  -1   3  14         65.39         77.59         2.69 o                         
   0   3  14         22.26         23.97         1.23 o                         
   1   3  14         21.02         22.53         1.21 o                         
   2   3  14         28.55         29.54         1.67 o                         
   3   3  14         38.08         40.73         2.76 o                         
  -4   4  14         20.39         22.86         3.72 o                         
  -3   4  14          1.31          1.59         0.57 o                         
  -2   4  14         37.28         41.73         2.10 o                         
  -1   4  14         47.60         53.08         2.38 o                         
   0   4  14         12.27         11.11         0.89 o                         
   1   4  14          7.99          6.28         0.37 o                         
  -3  -4  15         49.58         53.47         4.92 o                         
  -2  -4  15          6.47          3.30         0.84 o                         
  -1  -4  15         15.41         13.49         1.76 o                         
  -5  -3  15         19.14         12.86         1.76 o                         
  -4  -3  15          4.66          3.97         1.16 o                         
  -3  -3  15         95.80         56.42         5.41 o                         
  -2  -3  15         70.24         43.06         4.78 o                         
  -1  -3  15         28.84         19.26         3.23 o                         
   0  -3  15         16.41         28.32         3.37 o                         
   1  -3  15         81.22         74.12        11.42 o                         
  -6  -2  15          7.20          3.79         1.05 o                         
  -5  -2  15         94.80         78.83         5.72 o                         
  -3  -2  15          2.15          1.55         3.79 o                         
  -2  -2  15         20.21         28.21         3.65 o                         
   0  -2  15         25.16         13.64         1.84 o                         
   1  -2  15         19.05         21.06         2.38 o                         
   2  -2  15          6.39          2.73         2.34 o                         
  -6  -1  15         14.74         10.07         1.60 o                         
  -5  -1  15         41.39         52.43         4.26 o                         
  -4  -1  15         56.21         74.46         5.78 o                         
  -3  -1  15         25.38         30.90         2.29 o                         
  -2  -1  15         20.37         24.96         1.90 o                         
  -1  -1  15         87.57        107.25         8.20 o                         
   0  -1  15         61.31         78.97         5.29 o                         
   1  -1  15         31.22         39.07         3.00 o                         
   2  -1  15        104.29        124.71        11.59 o                         
   3  -1  15          9.47          6.10         3.09 o                         
  -7   0  15          6.50         12.44         1.76 o                         
  -6   0  15          2.09          4.43         2.60 o                         
  -5   0  15         70.24         61.65         3.70 o                         
  -4   0  15         32.42         34.62         2.41 o                         
  -3   0  15         27.17         27.23         1.88 o                         
  -2   0  15         48.98         50.82         2.87 o                         
  -1   0  15         15.93         17.34         1.32 o                         
   0   0  15         77.65         65.44         3.11 o                         
   1   0  15          5.19          6.16         0.87 o                         
   2   0  15          0.13          1.07         0.46 o                         
   3   0  15        172.78         82.47        12.30 o                         
  -7   1  15          1.50          2.25         0.84 o                         
  -6   1  15         14.13         12.59         0.85 o                         
  -5   1  15         41.24         41.45         2.63 o                         
  -4   1  15         64.74         74.71         3.21 o                         
  -3   1  15         33.90         40.53         1.64 o                         
  -2   1  15         25.67         30.78         1.34 o                         
  -1   1  15         98.14        109.79         3.99 o                         
   0   1  15         62.87         68.62         3.97 o                         
   1   1  15         39.79         43.95         2.26 o                         
   2   1  15        113.93        101.14         6.63 o                         
   3   1  15          6.59          9.57         1.79 o                         
  -6   2  15          5.37          4.38         0.34 o                         
  -5   2  15         99.31        108.46         5.83 o                         
  -4   2  15         14.41         15.02         0.94 o                         
  -3   2  15          1.36          2.09         0.77 o                         
  -2   2  15         18.06         23.91         1.60 o                         
  -1   2  15         16.54         15.43         1.54 o                         
   0   2  15         25.11         27.46         1.34 o                         
   1   2  15         16.83         17.53         1.16 o                         
   2   2  15          5.33          4.07         0.44 o                         
   3   2  15         26.42         33.02         2.36 o                         
  -5   3  15         18.02         19.57         1.36 o                         
  -4   3  15          6.78          5.23         0.47 o                         
  -3   3  15         86.13        104.14         8.67 o                         
  -2   3  15         60.96         57.97         3.75 o                         
  -1   3  15         30.55         35.05         1.76 o                         
   0   3  15         20.68         27.12         1.39 o                         
   1   3  15         70.65         72.65         5.21 o                         
   2   3  15         12.41         18.90         2.18 o                         
  -3   4  15         51.09         53.21         4.15 o                         
  -2   4  15          6.74          5.61         0.54 o                         
  -1   4  15         16.95         17.22         2.11 o                         
   0   4  15          1.61          2.09         0.35 o                         
  -4  -3  16         52.39         58.46         5.34 o                         
  -3  -3  16         27.41         22.32         2.56 o                         
  -2  -3  16         23.80         32.67         3.58 o                         
   0  -3  16         20.21         24.45         2.74 o                         
  -6  -2  16         20.55          8.71         1.69 o                         
  -5  -2  16         46.47         44.05         7.97 o                         
  -4  -2  16         41.71         29.97         3.93 o                         
  -3  -2  16         28.81         36.81         4.01 o                         
  -2  -2  16          1.61          1.76         1.34 o                         
   0  -2  16         16.23          7.14         1.72 o                         
   1  -2  16          2.41          5.61         1.45 o                         
   2  -2  16         34.50         39.69         3.79 o                         
  -6  -1  16          9.31          8.64         1.34 o                         
  -5  -1  16         43.40         33.24         6.32 o                         
  -4  -1  16         82.47         50.60         6.71 o                         
  -3  -1  16         18.01         24.52         2.16 o                         
  -2  -1  16         50.77         67.37         4.57 o                         
  -1  -1  16         41.04         51.07         3.68 o                         
   0  -1  16         79.68         93.10         6.01 o                         
   1  -1  16          2.63         -0.35         3.79 o                         
   2  -1  16         21.92         15.53         4.01 o                         
   3  -1  16          7.38          5.97         1.26 o                         
  -5   0  16          1.85          0.45         2.30 o                         
  -4   0  16         12.73         10.82         1.14 o                         
  -3   0  16         84.87         86.21         4.26 o                         
  -2   0  16          1.71          3.20         0.80 o                         
  -1   0  16          1.48          0.01         1.82 o                         
   0   0  16          4.51          3.28         1.18 o                         
   1   0  16        151.54        112.84        11.17 o                         
   2   0  16         23.43         26.13         2.53 o                         
   3   0  16         24.70         25.58         2.74 o                         
  -6   1  16          8.41          8.64         1.41 o                         
  -5   1  16         39.43         30.75         2.07 o                         
  -4   1  16         80.80         75.55         4.76 o                         
  -3   1  16         17.02         17.17         1.39 o                         
  -2   1  16         44.35         48.82         2.70 o                         
  -1   1  16         36.08         39.29         2.55 o                         
   0   1  16         80.06         83.89         4.21 o                         
   1   1  16          3.69          1.73         2.06 o                         
   2   1  16         20.17         10.89         5.20 o                         
   3   1  16          7.96         11.10         1.41 o                         
  -5   2  16         42.71         39.06         3.16 o                         
  -4   2  16         39.52         44.69         3.65 o                         
  -3   2  16         27.03         28.50         1.64 o                         
  -2   2  16          1.09          0.59         0.27 o                         
  -1   2  16         20.75         22.95         1.75 o                         
   0   2  16         12.12         11.46         0.90 o                         
   1   2  16          3.38          3.27         0.57 o                         
   2   2  16         34.76         46.22         3.06 o                         
  -4   3  16         51.07         49.36         3.97 o                         
  -3   3  16         26.04         31.43         1.77 o                         
  -2   3  16         30.58         37.89         3.66 o                         
  -1   3  16         13.17          9.84         0.91 o                         
   0   3  16         24.38         32.64         2.36 o                         
   1   3  16         13.12         11.70         0.97 o                         
  -3  -3  17         12.25          7.24         1.19 o                         
  -2  -3  17         14.17          6.18         1.26 o                         
  -5  -2  17          3.69          1.76         0.77 o                         
  -3  -2  17         32.36         16.23         2.11 o                         
  -2  -2  17         29.55         15.53         2.11 o                         
  -1  -2  17         10.69          4.80         1.04 o                         
   0  -2  17         29.23         35.34         3.79 o                         
   1  -2  17         31.62         32.89         3.37 o                         
  -5  -1  17         21.30         23.82         2.95 o                         
  -4  -1  17         80.80        101.88         8.78 o                         
  -3  -1  17          7.79          0.67         3.34 o                         
  -2  -1  17         17.34          6.61         7.94 o                         
  -1  -1  17          4.81          7.56         2.32 o                         
   1  -1  17          4.72          2.21         2.42 o                         
   2  -1  17          6.04          5.41         1.05 o                         
  -6   0  17          0.05          0.21         0.28 o                         
  -5   0  17          0.85          0.73         1.02 o                         
  -3   0  17          0.66          1.30         0.83 o                         
  -2   0  17         10.11          9.99         1.39 o                         
  -1   0  17          6.62         16.16         2.32 o                         
   0   0  17         43.48         66.86         5.45 o                         
   1   0  17         52.90         54.96         5.62 o                         
   2   0  17         10.82         14.69         1.90 o                         
  -4   1  17         71.45         53.23         3.47 o                         
  -3   1  17          7.21          5.63         0.68 o                         
  -2   1  17         21.02         26.82         2.46 o                         
  -1   1  17          4.69          6.42         0.85 o                         
   0   1  17         14.97         18.96         1.47 o                         
   1   1  17          4.82          7.82         1.36 o                         
   2   1  17          5.53          4.18         0.64 o                         
  -5   2  17          3.62          1.48         0.28 o                         
  -4   2  17          3.86          7.80         1.34 o                         
  -3   2  17         33.50         34.99         3.19 o                         
  -2   2  17         31.01         31.14         2.24 o                         
  -1   2  17         14.39         16.69         3.94 o                         
   0   2  17         31.66         40.61         2.37 o                         
   1   2  17         33.40         32.41         3.09 o                         
  -3   3  17         13.23         12.30         1.05 o                         
  -2   3  17         14.26         11.73         1.05 o                         
  -1   3  17          3.73          6.81         0.87 o                         
  -3  -2  18          2.65          1.13         0.49 o                         
  -2  -2  18          1.95          0.49         0.70 o                         
  -1  -2  18         68.92         62.18         5.69 o                         
  -3  -1  18         10.11         13.00         1.83 o                         
  -2  -1  18          6.69          8.08         1.48 o                         
  -1  -1  18          0.90          1.41         0.91 o                         
   0  -1  18         12.86         17.15         2.18 o                         
   1  -1  18          0.23          0.07         0.42 o                         
  -4   0  18         14.84         32.18         3.37 o                         
  -3   0  18         14.97         14.71         4.22 o                         
  -2   0  18         31.18         39.78         3.02 o                         
  -1   0  18         59.32         78.61        13.28 o                         
   0   0  18          0.35         -1.48         6.25 o                         
   1   0  18          8.06          9.91         1.90 o                         
  -4   1  18          3.34          8.78         1.41 o                         
  -3   1  18          9.59         17.99         2.25 o                         
  -2   1  18          7.81          2.01         2.94 o                         
  -1   1  18          0.88          1.82         0.54 o                         
   0   1  18         14.02         21.22         2.46 o                         
   1   1  18          0.44          0.21         0.35 o                         
  -3   2  18          1.14          0.49         0.23 o                         
  -1   2  18         76.09         96.61         8.29 o                         
  -2  -1  19         13.06          5.62         1.12 o                         
  -1   0  19          1.45          0.98         0.63 o                         
                                                                                
